# Supplementary material for: Large-scale computational discovery and analysis of virus-derived microbial nanocompartments
Source: Nat Commun. 2021 Aug 6;12:4748. doi: 10.1038/s41467-021-25071-y (PMC8346489; doi:10.1038/s41467-021-25071-y)
Supplement: Supplementary file 3 — Supplementary Data 1 [file 41467_2021_25071_MOESM3_ESM.xlsx]

## Sheet: Family 1 Encs
Enc Uniprot Accession	Gene Name	Organism	Phylum	Superkingdom	Taxonomy ID	Cargo Type	Cargo Uniprot Accession	Manually Curated Cargo Accession	Genome Neighbors (Genome neighborhood index compared to Encapsulin (Negative values are upstream)| Uniprot Accession | Description| Pfam Family)
A0A010Z2Q7	CryarDRAFT_2822	Cryptosporangium arvum DSM 44712.	Actinobacteria	Bacteria	927661	DYP	A0A010ZWV6		(-10|A0A010Z2P5|Putative transcriptional regulator|PF03551),(-9|A0A010ZSM3|FAD/FMN-dependent dehydrogenase|PF01565-PF02913),(-8|A0A010YND9|FAD/FMN-dependent dehydrogenase|PF01565),(-7|A0A011AI77|Fe-S oxidoreductase|PF02754-PF13183),(-6|A0A010ZWU8|Transcriptional regulator|PF01037-PF13404),(-5|A0A010Z2Q1|Uncharacterized protein|PF09391),(-4|A0A010ZSM8|Putative threonine efflux protein|PF01810),(-3…
A0A021XHD3	SHLA_2c001450	Shinella sp. DD12.	Proteobacteria	Bacteria	1410620	DYP	A0A021XHI4		(-10|A0A021XHC4|Hydantoin utilization protein HyuB|PF02538),(-9|A0A021XH96|Uncharacterized protein|none),(-8|A0A021XJ08|4-aminobutyrate aminotransferase GabT|PF00202),(-7|A0A021XH37|Succinate-semialdehyde dehydrogenase GabD|PF00171),(-6|A0A021XHI1|Short-chain dehydrogenase/reductase SDR|PF00106),(-5|A0A021XHC9|Uncharacterized protein|none),(-4|A0A021XHA1|Curved DNA-binding protein CbpA|PF00226-PF…
A0A022MPG0	CF54_11905	Streptomyces sp. Tu 6176.	Actinobacteria	Bacteria	1470557	DYP	A0A022MJH4		(-3|A0A022MMX7|Membrane protein|PF13515),(-2|A0A022MJD7|MarR family transcriptional regulator|PF04343),(-1|A0A022MJH4|Peroxidase|PF04261),(1|A0A022ML51|Alcohol dehydrogenase|PF00107-PF08240),(2|A0A022MMX4|Short-chain dehydrogenase|PF00106-PF08659),(3|A0A022MJD1|TetR family transcriptional regulator|PF17754)
A0A023D3M2	Amme_020_044	Acidomonas methanolica NBRC 104435.	Proteobacteria	Bacteria	1231351	DYP	A0A023D3H9		(-10|A0A023D3M9|Secretion system type I outer membrane efflux pump lipoprotein NodT|PF02321),(-9|A0A023D2T5|Multidrug resistance efflux pump|PF16576),(-8|A0A023D2K1|RND superfamily multidrug efflux pump acriflavin resistance protein|PF00873),(-7|A0A023D2L9|Transcriptional regulator AraC|PF06719-PF12833),(-6|A0A023D3I2|Transcriptional regulator LysR|PF00126-PF03466),(-5|A0A023D3M6|Formate dehydrog…
A0A024K4U0	BN973_05336	Mycobacterium triplex.	Actinobacteria	Bacteria	47839	DYP	A0A024K4E0		(-10|A0A024K4T1|Lipoprotein|PF12710),(-9|A0A024K5Q2|Phosphoribosylformylglycinamidine synthase subunit PurL|PF00586-PF02769-PF18072),(-8|A0A024K5X9|Oxidoreductase molybdopterin-binding protein|PF00174-PF01292),(-7|A0A024K522|XRE family transcriptional regulator|PF13560-PF17765),(-6|A0A024K4D5|SnoaL-like polyketide cyclase|PF12680),(-5|A0A024K4T6|Putative aminoglycoside phosphotransferase|PF01636)…
A0A024KYS5	BHS87_07425	Escherichia coli.	Proteobacteria	Bacteria	562	DYP	A0A1X1LWF3		(-10|A0A0B1MX14|TgtA5 cluster protein|none),(-9|A0A142CPW4|Uncharacterized protein|none),(-8|A0A024KYM5|DDE transposase|PF01526-PF13700),(-7|A0A024KXX5|R46 site-specific recombinase|PF00239-PF02796),(-5|A0A024KZS1|HTH deoR-type domain-containing protein|PF08220),(-4|A0A024KZI0|CP4-44 prophage|PF01609-PF05598),(-2|A0A1X1LWV5|6-phosphogluconate dehydrogenase|PF02826),(-1|A0A1X1LWF3|Peroxidase|PF042…
A0A024QRM3	BN1047_03112	Mycolicibacterium neoaurum	Actinobacteria	Bacteria	1795	DYP	A0A024QRV7		(-10|A0A024QRN5|Amidophosphoribosyltransferase|PF00156-PF13522),(-9|A0A024QSH3|Uncharacterized protein|none),(-8|A0A024QTD3|SCP_3 domain-containing protein|PF17844),(-7|A0A024QSM8|Virulence factor Mce family protein|PF02470-PF11887),(-6|A0A024QRW2|Transmembrane protein|PF10081-PF15420),(-5|A0A024QRM9|Phosphoribosylformylglycinamidine synthase subunit PurL|PF00586-PF02769-PF18072),(-4|A0A024QSG9|G…
A0A031LLG5	CM19_08020	Candidatus Acidianus copahuensis.	Crenarchaeota	Archaea	1160895	FLP-Fusion			(-10|A0A031LNC5|ABC transporter|PF00005),(-9|A0A031LLK6|Uncharacterized protein|none),(-8|A0A031LN70|Uncharacterized protein|none),(-7|A0A031LP19|Histidine kinase|PF00571),(-6|A0A031LQ15|ABC transporter permease|PF07690),(-5|A0A031LLG8|Transferase|none),(-4|A0A031LN39|Uncharacterized protein|none),(-3|A0A031LNC1|Uncharacterized protein|none),(-2|A0A031LP15|Methyltransferase type 11|PF08241),(-1|A…
A0A038H3X1	BG58_40435	Caballeronia jiangsuensis.	Proteobacteria	Bacteria	1458357	DYP	A0A038H3P9		(-10|A0A038GZK2|None|none),(-9|A0A038H1F6|None|none),(-8|A0A038H0G2|None|none),(-7|A0A038H3Q4|None|none),(-6|A0A038H3X6|None|none),(-5|A0A038H1N3|None|none),(-4|A0A038GZJ8|None|none),(-3|A0A038H1F3|None|none),(-2|A0A038H0F7|None|none),(-1|A0A038H3P9|None|none),(1|A0A038GZJ1|None|none),(2|A0A038H1F1|None|none),(3|A0A038H0F2|None|none),(4|A0A038H3P3|None|none),(5|A0A038H3W7|None|none),(6|A0A038GZI6…
A0A045HTX8	CAB90_00906	Mycobacterium tuberculosis.	Actinobacteria	Bacteria	1773	DYP	A0A2I7W4M3		(-10|A0A2I7W4P8|Uncharacterized protein|PF11273),(-9|A0A2I7W4N3|Phosphoribosylformylglycinamidine cyclo-ligase|PF00586-PF02769),(-8|A0A2I7W4P0|Amidophosphoribosyltransferase|PF13522),(-7|A0A2I7W4P9|SCP_3 domain-containing protein|PF17844),(-6|A0A2I7W4R8|Exopolysaccharide phosphotransferase CpsY|PF11380-PF17101-PF17102-PF17103),(-5|A0A2I7W4M4|Uncharacterized protein|none),(-4|A0A2I7W4M8|Phosphorib…
A0A049DW89	X425_01540	Mycobacterium avium XTB13-223.	Actinobacteria	Bacteria	1427296	DYP	A0A049DW01		(-10|A0A049DW77|GCV_T domain-containing protein|PF01571),(-9|A0A049DXH4|Uncharacterized protein|PF11273),(-8|A0A049DUN5|Phosphoribosylformylglycinamidine cyclo-ligase|PF00586-PF02769),(-7|A0A049DYR4|Amidophosphoribosyltransferase|PF00156-PF13522),(-6|A0A049DVZ6|SCP_3 domain-containing protein|PF17844),(-5|A0A049DW84|Uncharacterized protein|PF02517),(-4|A0A049DXH9|Phosphoribosylformylglycinamidine…
A0A051TTE2	K875_05177	Mycobacterium [tuberculosis] TKK-01-0051.	Actinobacteria	Bacteria	1324261	DYP	A0A051TS24		(-10|A0A051TTD1|Phosphoribosylformylglycinamidine cyclo-ligase|PF00586-PF02769),(-9|A0A051TRL5|Amidophosphoribosyltransferase|PF00156-PF13522),(-8|A0A051TS93|SCP_3 domain-containing protein|PF17844),(-7|A0A051TRQ2|Uncharacterized protein|PF02517),(-6|A0A051TS19|Phosphoribosylformylglycinamidine synthase subunit PurL|PF00586-PF02769-PF18072),(-5|A0A051TTD6|HTH cro/C1-type domain-containing protein…
A0A063YX90	DI44_04220	Geobacillus sp. CAMR5420.	Firmicutes	Bacteria	1482739	IMEF	A0A063YYL6		(-10|A0A063YXA1|Membrane protein|PF12821),(-9|A0A063YVG7|Membrane protein|PF06738),(-8|A0A063YTD6|DUF5667 domain-containing protein|PF18915),(-7|A0A063YZP5|Membrane protein|none),(-6|A0A063YYM2|Diacylglycerol kinase|PF00781),(-5|A0A063YX95|UDP-N-acetylenolpyruvoylglucosamine reductase|PF01565-PF02873),(-4|A0A063YVG3|Ornithine cyclodeaminase|PF02423),(-3|A0A063YTD0|Major facilitator transporter|PF…
A0A064CFW5	Y900_009675	Mycolicibacterium aromaticivorans JS19b1 = JCM 16368.	Actinobacteria	Bacteria	1440774	DYP	A0A064CEZ3		(-10|A0A064CFV5|NAD(P)-bd_dom domain-containing protein|PF11066-PF13460),(-9|A0A064CHN9|Amidophosphoribosyltransferase|PF00156-PF13522),(-8|A0A064CK86|SCP_3 domain-containing protein|PF17844),(-7|A0A064CKE7|Pyridoxamine 5'-phosphate oxidase|PF01243),(-6|A0A064CEY7|Abortive phage infection protein|PF02517),(-5|A0A064CFW0|Membrane protein|PF10081-PF15420),(-4|A0A064CHP4|Phosphoribosylformylglycinam…
A0A0A7GCZ5	KCH_19470	Kitasatospora cheerisanensis KCTC 2395.	Actinobacteria	Bacteria	1348663	DYP		A0A066Z737	GNN Unavailable
A0A069PFX0	BG61_37645	Caballeronia glathei.	Proteobacteria	Bacteria	60547	DYP	A0A069PDS1		(-10|A0A069PDH0|Esterase|PF12697),(-9|A0A069PE01|Cupin|PF07883),(-8|A0A069PN70|NUDIX hydrolase|PF00293),(-7|A0A069PDS5|Uncharacterized protein|PF17803),(-6|A0A069PFX5|Membrane protein|PF02321),(-5|A0A069PDG6|RND transporter|PF16576),(-4|A0A069PDZ9|Multidrug transporter|PF13533),(-3|A0A069PN67|Peptidase M50|PF13437),(-2|A0A069PN73|Uncharacterized protein|none),(-1|A0A069PDS1|Peroxidase|PF04261),(1…
A0A069RM29	CLIT_11c02860	Peptoclostridium litorale DSM 5388.	Firmicutes	Bacteria	1121324	FLP	A0A069REN7		(-10|A0A069RM37|Protein NdvB|PF06165-PF10091-PF17167),(-9|A0A069RE13|Uncharacterized protein|none),(-8|A0A069RGG3|Glyoxalase/bleomycin resistance protein/dioxygenase family protein|none),(-7|A0A069RDW4|GCN5-like N-acetyltransferase|PF13302),(-6|A0A069REP1|Uncharacterized protein|none),(-5|A0A069RM32|Oligoribonuclease NrnB|PF02272),(-4|A0A069RE08|DUF2156 domain-containing protein|PF09924),(-3|A0A0…
A0A070A2R5	GLUCORHAEAF1_12290	Komagataeibacter rhaeticus AF1.	Proteobacteria	Bacteria	1432055	DYP	A0A070A9F3		(-2|A0A070AGQ4|Transposase|PF05598),(-1|A0A070A9F3|Peroxidase|PF04261),(1|A0A070A4D3|Membrane protein|PF00892),(2|A0A070A2P2|Fis family transcriptional regulator|PF02954),(3|A0A070A3A3|Uncharacterized protein|PF13557),(4|A0A070A9E9|Uncharacterized protein|none),(5|A0A070A2R1|Transcriptional regulator|PF00126-PF03466),(6|A0A070A4C8|Lipocalin-like domain-containing protein|PF13924),(7|A0A070A2N6|Un…
A0A071M6L1	DT99_27455	Burkholderia cenocepacia.	Proteobacteria	Bacteria	95486	DYP	A0A071MIT4		(-6|A0A071MIT0|Uncharacterized protein|none),(-5|A0A071M6K9|Membrane protein|PF06897),(-4|A0A071M6K6|Uncharacterized protein|none),(-3|A0A071M662|Protein PsiE|PF06146),(-2|A0A071M791|LysR family transcriptional regulator|PF00126),(-1|A0A071MIT4|Peroxidase|PF04261),(1|A0A071M6L0|Uncharacterized protein|none),(2|A0A071M666|Clp protease ClpC|PF00004-PF02861-PF07724-PF10431-PF17871),(3|A0A071M794|Cbb…
A0A072NMH9	M670_02511	Bacillus azotoformans MEV2011.	Firmicutes	Bacteria	1348973	IMEF	A0A072NKA0		(-10|A0A072NMJ6|Uncharacterized protein|none),(-9|A0A072NLK5|Phosphatidylserine decarboxylase|PF02666),(-8|A0A072NL06|Uncharacterized protein|none),(-7|A0A072NY09|CDP-diacylglycerol--serine O-phosphatidyltransferase|PF01066),(-6|A0A072NKB3|Ferredoxin-type protein, NapH/MauN family|PF00037-PF12801),(-5|A0A072NMJ3|RNA polymerase sigma factor|PF04542-PF04545),(-4|A0A072NLJ7|YtkA|PF13115),(-3|A0A072N…
A0A073IRR0	EH55_04485	Synergistes jonesii.	Synergistetes	Bacteria	2754	FLP	A0A073IR58		(-10|A0A073IRQ2|Lipid-A-disaccharide synthase|PF02684),(-9|A0A073IRY8|Phosphatidate cytidylyltransferase|PF06230-PF17930),(-8|A0A073J3F4|NADH dehydrogenase|PF01257),(-7|A0A073IPF6|Ferredoxin|PF02256-PF02906-PF10588-PF12838-PF13510),(-6|A0A073IR55|NADH dehydrogenase|PF00037-PF01512-PF10531-PF10589-PF12837),(-5|A0A073IRQ6|NADH dehydrogenase|PF01257),(-4|A0A073IRZ3|Redox-sensing transcriptional repr…
A0A075JVI4	HY57_01875	Dyella japonica A8.	Proteobacteria	Bacteria	1217721	DYP	A0A075JXB3		(-10|A0A075JVJ0|Uncharacterized protein|PF10933),(-9|A0A075JX49|Uncharacterized protein|PF00072-PF00196),(-8|A0A075JW56|Uncharacterized protein|PF13671),(-7|A0A075K1J3|DUF1863 domain-containing protein|PF08937),(-6|A0A075JXB6|Peptidase C14|PF00656),(-5|A0A075JVI7|Uncharacterized protein|none),(-4|A0A075JX45|Uncharacterized protein|none),(-3|A0A075JW51|Uncharacterized protein|none),(-2|A0A075K1I7|…
A0A075KHH5	UFO1_4131	Pelosinus sp. UFO1.	Firmicutes	Bacteria	484770	CoQ7	A0A075KI27		(-10|A0A075KHI4|Uncharacterized protein|none),(-9|A0A075KN65|Phosphoglucomutase/phosphomannomutase alpha/beta/alpha domain I|PF00408-PF02878-PF02879-PF02880),(-8|A0A075KJ46|UTP--glucose-1-phosphate uridylyltransferase|PF00483),(-7|A0A075KHZ7|Glucose-6-phosphate isomerase|PF00342),(-6|A0A075KI31|Two component transcriptional regulator, LuxR family|PF00072-PF00196),(-5|A0A075KHH9|Uncharacterized pr…
A0A075R6D8	BRLA_c039240	Brevibacillus laterosporus LMG 15441.	Firmicutes	Bacteria	1042163	IMEF	A0A075R9Z9		(-10|A0A075R6C5|Uncharacterized protein|none),(-9|A0A075RAA9|Uncharacterized protein|none),(-8|A0A075R8L9|Aminopeptidase PepS|PF02073),(-7|A0A075RG03|Transcriptional regulator|PF03551),(-6|A0A075R9Z4|Putative serine protease HtrA|PF13365),(-5|A0A075R6D1|Chromate transport protein ChrA1|PF02417),(-4|A0A075RAB4|Putative chromate transport protein SrpC|PF02417),(-3|A0A075R8M3|Uncharacterized protein…
A0A076EZF5	A8787_2702	Rhodococcus opacus	Actinobacteria	Bacteria	37919	DYP	A0A1B1KDE5		(-10|A0A1B1KDD3|Acyl-CoA dehydrogenase|PF00441-PF02770-PF02771),(-9|A0A1B1KDB4|Acyl CoA:acetate/3-ketoacid CoA transferase|PF01144),(-8|A0A1B1KDD2|Uncharacterized protein|PF06187),(-7|A0A1B1KDC2|Sugar phosphate isomerase/epimerase|PF01261),(-6|A0A1B1KDA7|LacI family transcriptional regulator|PF00356-PF13377),(-5|A0A1B1KD94|Oxidoreductase|PF00107-PF08240),(-4|A0A1B1KDD0|Oxidoreductase|PF01408-PF02…
A0A077LYF1	BN12_1560040	Tetrasphaera japonica T1-X7.	Actinobacteria	Bacteria	1194083	DYP	A0A077LU43		(-6|A0A077LU46|Uncharacterized protein|none),(-5|A0A077LYF5|Sarcosine oxidase subunit beta|PF01266),(-4|A0A077LYD1|FadD13|PF00501-PF13193),(-3|A0A077LTN5|Phosphotriesterase homology protein|PF02126),(-2|A0A077LVY8|PGAP1 family protein|PF12697),(-1|A0A077LU43|Uncharacterized protein|PF04261),(1|A0A077LYC6|Uncharacterized protein|none),(2|A0A077LTN4|Putative Periplasmic binding protein|PF01497),(3|…
A0A081C115	U27_05243	Candidatus Vecturithrix granuli.	Modulibacteria	Bacteria	1499967	FLP	A0A081C114		(-10|A0A081C105|Uncharacterized protein|none),(-9|A0A081C106|Uncharacterized protein|none),(-8|A0A081C107|Uncharacterized protein|none),(-7|A0A081C108|Uncharacterized protein|none),(-6|A0A081C109|Putative enoyl-CoA hydratase|PF00378),(-5|A0A081C110|Acriflavin resistance protein|PF00873),(-4|A0A081C111|ABC-type dipeptide transport system, periplasmic component|PF00496),(-3|A0A081C112|Secretion pro…
A0A081I228	K883_02507	Mycobacterium sp. TKK-01-0059.	Actinobacteria	Bacteria	1324269	DYP	A0A081I229		(-10|A0A081I238|Amidophosphoribosyltransferase|PF00156-PF13522),(-9|A0A081I237|SCP_3 domain-containing protein|PF17844),(-8|A0A081I236|Uncharacterized protein|PF02470-PF11887),(-7|A0A081I235|Uncharacterized protein|PF02517),(-6|A0A081I234|Phosphoribosylformylglycinamidine synthase subunit PurL|PF00586-PF02769-PF18072),(-5|A0A081I233|Uncharacterized protein|none),(-4|A0A081I232|CHK domain-containi…
A0A081Y492	FG99_27115	Pseudomonas sp. AAC.	Proteobacteria	Bacteria	1502784	DYP	A0A081Y491		(-10|A0A081Y482|D-ser_dehydrat domain-containing protein|PF01168-PF14031),(-9|A0A081Y483|Peptidase M20|PF01546-PF07687),(-8|A0A081Y484|Aldehyde dehydrogenase|PF00171),(-7|A0A081Y485|Uncharacterized protein|PF00732-PF05199),(-6|A0A081Y486|Uncharacterized protein|PF00528),(-5|A0A081Y487|ABC transporter ATP-binding protein|PF00005),(-4|A0A081Y488|OpuAC domain-containing protein|PF04069),(-3|A0A081Y4…
A0A084D605	GQ57_36725	Burkholderia sp. MSh2.	Proteobacteria	Bacteria	1506588	DYP	A0A084D603		(-7|A0A084D5Z9|2-aminoadipate aminotransferase|PF00392),(-6|A0A084D600|Uncharacterized protein|none),(-5|A0A084D601|Membrane protein|PF06897),(-4|A0A084D602|Uncharacterized protein|none),(-3|A0A084D625|Protein PsiE|PF06146),(-2|A0A084D603|Peroxidase|PF04261),(-1|A0A084D604|Uncharacterized protein|none),(1|A0A084D606|Uncharacterized protein|none),(2|A0A084D607|Clp protease ClpC|PF00004-PF02861-PF0…
A0A084SJU0	Q664_39715	Archangium violaceum Cb vi76.	Proteobacteria	Bacteria	1406225	Minor			(-10|A0A084SJT0|DNA repair protein|PF00004-PF12458),(-9|A0A084SJT1|PHB domain-containing protein|PF01145),(-8|A0A084SJT2|Uncharacterized protein|none),(-7|A0A084SJT3|DNA topoisomerase|PF01028),(-6|A0A084SJT4|Excinuclease ABC subunit A|PF00005-PF17755),(-5|A0A084SJT5|Fe2OG dioxygenase domain-containing protein|PF13640),(-4|A0A084SJT6|Uncharacterized protein|none),(-3|A0A084SJT7|30S ribosomal prote…
A0A085WRK0	DB31_5355	Hyalangium minutum.	Proteobacteria	Bacteria	394096	FLP	A0A085WRJ9		(-10|A0A085WRJ0|Putative lipoprotein MlpA|none),(-9|A0A085WRJ1|Trehalose synthase|PF00593-PF13620),(-8|A0A085WRJ2|Polyphosphate kinase|PF02503-PF13089-PF13090-PF17941),(-7|A0A085WRJ3|Uncharacterized protein|PF06224),(-6|A0A085WRJ4|Nucleoside-diphosphate-sugar epimerase|PF01370),(-5|A0A085WRJ5|Transcriptional regulator, TetR family protein|PF00440-PF13305),(-4|A0A085WRJ6|Uncharacterized protein|no…
A0A087K743	IX27_20230	Streptomyces sp. JS01.	Actinobacteria	Bacteria	1525753	DYP	A0A087K744		(-10|A0A087K753|Pyridoxamine 5'-phosphate oxidase|PF01243),(-9|A0A087K752|Transposase|PF13586),(-8|A0A087K751|Transposase|PF13340),(-7|A0A087K750|Methyltransferase|PF13649),(-6|A0A087K749|RNA polymerase sigma24 factor|PF04542-PF08281),(-5|A0A087K748|Membrane protein|none),(-4|A0A087K747|ABC transporter ATPase|PF00005),(-3|A0A087K746|DUF5709 domain-containing protein|PF18970),(-2|A0A087K745|6-phos…
A0A087NLC6	JM78_32100	Burkholderia pyrrocinia	Proteobacteria	Bacteria	60550	DYP	A0A087NLC5		(-10|A0A087NLB6|Histidine kinase|PF00072-PF00512-PF00989-PF02518-PF08448-PF13493),(-9|A0A087NLB7|Fis family transcriptional regulator|PF00072-PF00158-PF02954),(-8|A0A087NLB8|Fis family transcriptional regulator|PF00158-PF02954),(-7|A0A087NLB9|Ferredoxin|none),(-6|A0A087NLC0|Pyridine nucleotide-disulfide oxidoreductase|PF00355-PF07992-PF14759),(-5|A0A087NLC1|DUF1269 domain-containing protein|PF068…
A0A087PWV8	AmDm5_0302	Acetobacter malorum.	Proteobacteria	Bacteria	178901	DYP	A0A087PWV9		(-10|A0A087PWW8|Putative dipeptidase|PF00557-PF01321),(-9|A0A087PWW7|Transcriptional regulator, TetR family|PF00440),(-8|A0A087PWW6|Ferric siderophore transport system, periplasmic binding protein TonB|PF03544),(-7|A0A087PWW5|Biopolymer transport protein ExbD|PF02472),(-6|A0A087PWW4|Biopolymer transport protein ExbB|PF01618),(-5|A0A087PWW3|Uncharacterized protein|none),(-4|A0A087PWW2|TonB-depende…
A0A088U092	DM39_6983	Burkholderia cenocepacia.	Proteobacteria	Bacteria	95486	DYP	A0A088TY16		(-10|A0A088TZ42|Phosphotransferase enzyme family protein|PF01636),(-9|A0A088UM95|Uncharacterized protein|PF06897),(-8|A0A088TZI0|UPF0056 membrane protein|PF01914),(-7|A0A088ULX4|Uncharacterized protein|none),(-6|A0A088TZD1|DUF5594 domain-containing protein|PF18057),(-5|A0A088TY51|NAD(P)-binding family protein|PF00355-PF07992-PF14759),(-4|A0A088TXY6|Uncharacterized protein|PF06897),(-3|A0A088U0C7|…
A0A094YN59	AtDm6_1992	Acetobacter tropicalis.	Proteobacteria	Bacteria	104102	DYP	A0A252AD19		(-10|A0A252AD21|NADPH-dependent FMN reductase|PF03358),(-9|A0A252AD44|Uncharacterized protein|none),(-8|A0A094YN51|Uncharacterized protein|PF10938),(-7|A0A252AD52|LysR family transcriptional regulator|PF00126-PF03466),(-6|A0A094YQ88|GTP 3',8-cyclase|PF04055-PF06463-PF13353),(-5|A0A252AD24|Formate dehydrogenase|PF00384-PF01568),(-4|A0A094ZK17|Uncharacterized protein|PF09655),(-3|A0A095B1D7|Putativ…
A0A095EHV1	DM42_7161	Burkholderia cepacia	Proteobacteria	Bacteria	292	DYP	A0A095FKB8		(-10|A0A095FKM1|Uncharacterized protein|none),(-9|A0A095EHN1|DUF5594 domain-containing protein|PF18057),(-8|A0A095GVT8|NAD(P)-binding family protein|PF00355-PF07992-PF14759),(-7|A0A095EIF8|Formate dehydrogenase|PF00389-PF02826),(-6|A0A095EHN4|Aminotransferase class I and II family protein|PF00155-PF00392),(-5|A0A095GVI3|Uncharacterized protein|none),(-4|A0A095GV65|Uncharacterized protein|PF06897)…
A0A095ER77	DM43_4857	Burkholderia cepacia	Proteobacteria	Bacteria	292	DYP	A0A095EPY3		(-10|A0A095GZA4|Uncharacterized protein|none),(-9|A0A095ER54|Zinc-binding dehydrogenase family protein|PF00107-PF08240-PF13823),(-8|A0A095ENZ7|Uncharacterized protein|none),(-7|A0A095GZG4|NAD(P)-binding family protein|PF00355-PF07992-PF14759),(-6|A0A095EQQ5|Aminotransferase class I and II family protein|PF00155-PF00392),(-5|A0A095ENY2|Uncharacterized protein|none),(-4|A0A095EPF5|Uncharacterized p…
A0A095FEG1	DM48_709	Burkholderia gladioli	Proteobacteria	Bacteria	28095	DYP	A0A095HKQ3		(-10|A0A095HMA1|Uncharacterized protein|PF16937),(-9|A0A095F6X5|N-acetyltransferase|none),(-8|A0A095G6D9|Bacterial regulatory helix-turn-helix, lysR family protein|PF00126-PF03466),(-7|A0A095G755|Binding--dependent transport system inner membrane component family protein|PF00528),(-6|A0A095FAG1|ABC transporter family protein|PF00005),(-5|A0A095F5M3|Bacterial extracellular solute-binding family pr…
A0A098L651	B23_2999	Geobacillus thermoleovorans B23.	Firmicutes	Bacteria	1406857	IMEF	A0A098L4R1		(-10|A0A098L642|o-succinylbenzoate synthase|PF02746-PF13378),(-9|A0A098L7C3|N-acetyltransferase domain-containing protein|PF00583),(-8|A0A098L644|Amidohydrolase|PF01546-PF07687),(-7|A0A098L4Q7|ThrE_2 domain-containing protein|PF12821),(-6|A0A098L4Q5|ThrE domain-containing protein|PF06738),(-5|A0A098L647|DUF5667 domain-containing protein|PF18915),(-4|A0A098L7C6|Uncharacterized protein|none),(-3|A0…
A0A0A1PHD5	BN1110_02847	bacterium YEK0313.	NA	Bacteria	1522316	DYP	A0A0A1PTW7		(-10|A0A0A1PHC5|Cupin domain protein|PF07883),(-9|A0A0A1PTD0|Uncharacterized protein|PF13376),(-8|A0A0A1PAC9|HTH domain protein|PF08279-PF13280),(-7|A0A0A1PVP7|CGNR zinc finger|PF07336-PF11706),(-6|A0A0A1PTW1|Uncharacterized protein|none),(-5|A0A0A1PHD0|Uncharacterized protein|PF13376),(-4|A0A0A1PTD5|Arginase|PF00491),(-3|A0A0A1PAD5|Glyoxalase-like domain protein|PF00903),(-2|A0A0A1PVQ3|CsbD doma…
A0A0A3XNW1	MA20_29945	Bradyrhizobium japonicum.	Proteobacteria	Bacteria	375	Minor			(-10|A0A0A3XNW8|Acriflavine resistance protein B|PF00873),(-9|A0A0A3XS32|tRNA-uridine aminocarboxypropyltransferase|PF03942),(-8|A0A0A3YQX8|Phosphate ABC transporter permease|PF01061),(-7|A0A0A3XNU5|Sugar ABC transporter ATP-binding protein|PF00005),(-6|A0A0A3XSG6|Integrase|PF00589-PF14659),(-5|A0A0A3XNW4|Uncharacterized protein|none),(-4|A0A0A3XS28|Uncharacterized protein|none),(-3|A0A0A3YQX5|Un…
A0A0A6MYZ7	Mc24_07563	Thermotoga sp. Mc24.	Thermotogae	Bacteria	1231241	FLP	A0A0A6MWC3		(-10|A0A0A6MYY7|PfkB domain protein|none),(-9|A0A0A6MX64|Uncharacterized protein|PF09847),(-8|A0A0A6QF49|ABC transporter ATP-binding protein|PF00005),(-7|A0A0A6MYB4|Probable queuosine precursor transporter|PF02592),(-6|A0A0A6MWB6|NADPH-dependent 7-cyano-7-deazaguanine reductase|PF14489),(-5|A0A0A6MYZ3|Phosphomethylpyrimidine kinase type-1|PF08543-PF10120),(-4|A0A0A6MX68|Xylose isomerase|PF01261),…
A0A0A6SY71	NH14_13870	Paraburkholderia sacchari.	Proteobacteria	Bacteria	159450	DYP	A0A0A6QB65		(-10|A0A0A6QBW3|Cation:proton antiporter|PF04066),(-9|A0A0A6QBL3|LysR family transcriptional regulator|PF00126-PF03466),(-8|A0A0A6QBX3|3-hydroxyacyl-CoA dehydrogenase|PF00378-PF00725-PF02737),(-7|A0A0A6QCI2|Acyl-CoA dehydrogenase|PF00441-PF02770-PF02771),(-6|A0A0A6QB61|Acyl-CoA dehydrogenase|PF00441-PF02770-PF02771),(-5|A0A0A6SY63|CoA-transferase|PF02515),(-4|A0A0A6QBX0|Membrane protein|PF04341),…
A0A0A8EE89	GZL_01587	Streptomyces sp. 769.	Actinobacteria	Bacteria	1262452	DYP	A0A0A8EEE9		(-10|A0A0A8EEA0|Uncharacterized protein|PF05610),(-9|A0A0A8EFE4|Streptomycin 6-phosphotransferase|PF04655),(-8|A0A0A8EJG7|HAD-superfamily hydrolase|PF13419),(-7|A0A0A8ED90|A-factor biosynthesis protein AfsA-like protein|PF03756),(-6|A0A0A8EEF3|Regulatory protein|PF00440),(-5|A0A0A8EE95|DNA polymerase beta|PF02811-PF14520-PF14716-PF14791),(-4|A0A0A8EFD8|Transcriptional regulator C LysR family prot…
A0A0B1RLX0	QR64_14530	Rhodococcus sp. Chr-9.	Actinobacteria	Bacteria	713612	DYP	A0A0B1RHI6		(-10|A0A0B1RLV9|Phosphoribosylamine--glycine ligase|PF01071-PF02843-PF02844),(-9|A0A0B1RK94|Hydrolase|PF02129-PF08530),(-8|A0A0B1RLL4|Aminotransferase|PF00155),(-7|A0A0B1RG95|Cholesterol oxidase|PF05199),(-6|A0A0B1RHI1|TetR family transcriptional regulator|PF00440-PF17940),(-5|A0A0B1RLW4|Adenylosuccinate lyase|PF00206-PF10397),(-4|A0A0B1RKA1|TetR family transcriptional regulator|PF00440),(-3|A0A0…
A0A0B1TU38	NY78_3854	Desulfovibrio sp. TomC.	Proteobacteria	Bacteria	1562888	FLP	A0A0B1TZ11		(-10|A0A0B1TU44|Uncharacterized protein|none),(-9|A0A0B1TTB2|tRNA-2-methylthio-N(6)-dimethylallyladenosine synthase|PF00919-PF01938-PF04055),(-8|A0A0B1TXY1|BFN domain-containing protein|PF02577),(-7|A0A0B1TX68|POLIIIAc domain-containing protein|PF02811),(-6|A0A0B1TZ14|Uncharacterized protein|none),(-5|A0A0B1TU41|BNR repeat domain protein|none),(-4|A0A0B1TTA8|LemA family protein|PF04011),(-3|A0A0B…
A0A0B2BNB7	CLV56_1431	Mumia flava.	Actinobacteria	Bacteria	1348852	DYP	A0A0B2BST7		(-10|A0A0B2BJG7|NAD(P)-dependent dehydrogenase (Short-subunit alcohol dehydrogenase family)|PF00106),(-9|A0A2M9BGX4|Acetolactate synthase-1/2/3 large subunit|PF00205-PF02775-PF02776),(-8|A0A0B2BEU1|Catechol-2,3-dioxygenase|PF00903),(-7|A0A0B2BFF5|Quercetin dioxygenase-like cupin family protein|PF07883),(-6|A0A2M9BGY5|Pimeloyl-ACP methyl ester carboxylesterase|PF00561),(-5|A0A0B2BNQ9|Salicylate hy…
A0A0B2XYB0	A5761_22545	Mycolicibacterium setense.	Actinobacteria	Bacteria	431269	DYP	A0A0B2YA49		(-10|A0A0B2Y0L1|Aspartate:alanine antiporter|PF06826),(-9|A0A0B2Y6T2|SCP_3 domain-containing protein|PF17844),(-8|A0A0B2YA47|MCE-family protein MCE1A|PF02470-PF11887),(-7|A0A0B2Y204|Uncharacterized protein|none),(-6|A0A0B2XYA8|Abortive phage infection protein|PF02517),(-5|A0A0B2Y1L8|Membrane protein|PF10081-PF15420),(-4|A0A0B2XZM3|Phosphoribosylformylglycinamidine synthase subunit PurL|PF00586-PF…
A0A0B2YB49	QQ44_23030	Mycolicibacterium setense.	Actinobacteria	Bacteria	431269	DYP	A0A0B2YA49		(-10|A0A0B2Y0L1|Aspartate:alanine antiporter|PF06826),(-9|A0A0B2Y6T2|SCP_3 domain-containing protein|PF17844),(-8|A0A0B2YA47|MCE-family protein MCE1A|PF02470-PF11887),(-7|A0A0B2Y9J7|Uncharacterized protein|none),(-6|A0A0B2YB45|Abortive phage infection protein|PF02517),(-5|A0A0B2XZ79|Membrane protein|PF10081-PF15420),(-4|A0A0B2Y6Y3|Phosphoribosylformylglycinamidine synthase subunit PurL|PF00586-PF…
A0A0B3SRL9	PJ20_20010	Pandoraea fibrosis.	Proteobacteria	Bacteria	1891094	DYP	A0A0B3TGG1		(-10|A0A0B3SRM8|None|none),(-9|A0A0B3SMU6|None|none),(-8|A0A0B3STD3|None|none),(-7|A0A0B3SEF8|None|none),(-6|A0A0B3TGG7|None|none),(-5|A0A0B3SRM4|None|none),(-4|A0A0B3SMU2|None|none),(-3|A0A0B3SXM4|None|none),(-2|A0A0B3SEF3|None|none),(-1|A0A0B3TGG1|None|none)
A0A0B5DEK1	SNOD_01550	Streptomyces nodosus.	Actinobacteria	Bacteria	40318	DYP	A0A0B5DFV2		(-10|A0A0B5D6M6|Uncharacterized protein|none),(-9|A0A0B5DFV8|Uncharacterized protein|none),(-7|A0A5P2VVR5|Uncharacterized protein|PF10282),(-6|A0A5P2VZL3|Methyltransferase domain-containing protein|PF08241),(-4|A0A5P2VZN8|MarR family transcriptional regulator|PF12802),(-3|A0A0B5D6M0|Maleylpyruvate isomerase family mycothiol-dependent enzyme|PF07398-PF11716),(-1|A0A0B5DFV2|Dyp-type peroxidase|PF04…
A0A0B5FGH5	EGJ54_01925	Pandoraea apista.	Proteobacteria	Bacteria	93218	DYP	A0A0G4JK88		(-10|A0A231UKE2|None|none),(-9|A0A0B5FGH0|Peptide chain release factor I|PF00472),(-8|A0A0G4JK38|Uncharacterized protein|none),(-7|A0A0G4JKC4|Uncharacterized protein|none),(-6|A0A231UKY5|None|none),(-5|A0A0B5FIJ3|None|none),(-4|A0A231UL19|None|none),(-3|A0A231UK98|None|none),(-2|A0A0B5F6M2|RND transporter|PF00873),(-1|A0A0G4JK88|Peroxidase|PF04261),(1|A0A0G4JKT4|4-amino-4-deoxy-L-arabinose transf…
A0A0B5IIS0	SVTN_31925	Streptomyces vietnamensis.	Actinobacteria	Bacteria	362257	DYP	A0A0B5IF18		(-10|A0A0B5I2A0|ABC transporter|PF12051),(-9|A0A0B5I6T0|Clp protease ATP-binding protein|PF00004-PF02861-PF07724-PF10431-PF17871),(-8|A0A0B5ICR8|LysR family transcriptional regulator|PF00126-PF03466),(-7|A0A0B5IF13|Sulfur carrier protein FdhD|PF02634),(-6|A0A0B5IIR6|GTP 3',8-cyclase|PF04055-PF06463-PF13353),(-5|A0A0B5IKC6|Molybdopterin molybdenumtransferase|PF00994-PF03453-PF03454),(-4|A0A0B5I2A4…
A0A0B5KUA5	TRQ7_00725	Thermotoga sp. RQ7.	Thermotogae	Bacteria	126738	FLP	A0A0B5KN00		(-10|A0A0B5KU96|Carbohydrate kinase|PF00294),(-9|A0A0B5KWB3|Uncharacterized protein|PF09847),(-8|A0A0B5L087|ABC transporter|PF00005),(-7|A0A0B5KHU3|Probable queuosine precursor transporter|PF02592),(-6|A0A0B5KMZ6|NADPH-dependent 7-cyano-7-deazaguanine reductase|PF14489),(-5|A0A0B5KUA0|Thiamine-phosphate synthase|PF08543-PF10120),(-4|A0A0B5KWB8|Xylose isomerase|PF01261),(-3|A0A0B5L092|Phosphomethy…
A0A0B8N630	D6158_03815	Nocardia seriolae.	Actinobacteria	Bacteria	37332	DYP	A0A0B8N314		(-10|A0A0B8N310|Uncharacterized protein|PF03403),(-9|A0A0B8N621|Uncharacterized protein|PF13803),(-8|A0A1I9YYZ1|Pyridoxamine 5'-phosphate oxidase family protein|PF12900),(-7|A0A1I9Z0V6|DNA-(apurinic or apyrimidinic site) lyase|PF01149-PF06827-PF06831),(-6|A0A1I9Z101|Glyoxalase/bleomycin resistance/dioxygenase family protein|PF18029),(-5|A0A1I9Z114|Precorrin-6A synthase (Deacetylating)|PF00590),(-…
A0A0B8ZXE8	AE0388_3013	Brevibacterium linens.	Actinobacteria	Bacteria	1703	DYP	A0A0B8ZWU6		(-10|A0A0B8ZXF9|Phosphoglycerate mutase|PF00300),(-9|A0A0B9ANQ3|Fe(3+)-transporting ATPase|PF00005),(-8|A0A0B9AJN6|Polar amino acid ABC transporter, inner membrane subunit|PF00528),(-7|A0A0B9A683|ABC-type transporter, periplasmic subunit family 3|PF00497),(-6|A0A0B8ZWV1|Succinate-semialdehyde dehydrogenase (NAD(P)(+))|PF00171),(-5|A0A0B8ZXF2|Glyoxalase-like domain containing protein|PF18029),(-4|…
A0A0C1D114	FG87_20075	Nocardia vulneris.	Actinobacteria	Bacteria	1141657	DYP	A0A0C1D401		(-10|A0A0C1D124|GntR family transcriptional regulator|PF00155-PF00392),(-9|A0A0C1AVN5|Uncharacterized protein|PF10944),(-8|A0A0C1B4A5|Pyridine nucleotide-disulfide oxidoreductase|PF02852-PF07992),(-7|A0A0C1DFL9|Carboxylic ester hydrolase|PF00135),(-6|A0A0C1D405|DNA-(apurinic or apyrimidinic site) lyase|PF01149-PF06827-PF06831),(-5|A0A0C1D119|Precorrin 6A synthase|PF00590),(-4|A0A0C1AVM9|Thymidyla…
A0A0C2ASY3	HY68_23435	Streptomyces sp. AcH 505.	Actinobacteria	Bacteria	352211	DYP	A0A0C2APS9		(-10|A0A0C1XVG2|Uncharacterized protein|PF14559),(-9|A0A0C2B2U7|Peptidase C60|PF04203),(-8|A0A0C2APT2|Uncharacterized protein|PF14224),(-7|A0A0C2ATZ7|Uncharacterized protein|none),(-6|A0A0C2ASY6|Chlorophyllase|PF07224),(-5|A0A0C1X826|Uncharacterized protein|none),(-4|A0A0C1XR25|3-oxoacyl-ACP reductase|PF00106),(-3|A0A0C2AX64|LysR family transcriptional regulator|PF00126-PF03466),(-2|A0A0C2AYQ7|Sh…
A0A0C2AYR8	QR77_00830	Streptomyces sp. 150FB.	Actinobacteria	Bacteria	1576605	DYP	A0A0C2BEQ7		(-10|A0A0C1YCY5|Uncharacterized protein|none),(-9|A0A0C2AVJ4|Pyridine nucleotide-disulfide oxidoreductase|PF02852-PF07992),(-8|A0A0C2AYS5|Oxidoreductase|PF00248),(-7|A0A0C1XDV7|Membrane protein|PF04332),(-6|A0A0C2BK31|Methylene-tetrahydromethanopterin reductase|PF00296),(-5|A0A0C1XX43|Uncharacterized protein|none),(-4|A0A0C2BAZ7|Uncharacterized protein|PF00109-PF00501-PF00550-PF00698-PF00975-PF02…
A0A0C2DQE1	GFER_15885	Geoalkalibacter ferrihydriticus DSM 17813.	Proteobacteria	Bacteria	1121915	Ruberythrin	A0A0C2EAM3		(-10|A0A0C2HSB6|DUF815 domain-containing protein|PF05673),(-9|A0A0C2HF87|PilZ domain-containing protein|PF07238),(-8|A0A0C2HS61|Uncharacterized protein|PF09335),(-7|A0A0C2EAL9|Recombination-associated protein RdgC|PF04381),(-6|A0A0C2DQD6|Leucyl/phenylalanyl-tRNA--protein transferase|PF03588),(-5|A0A0C2HKS0|Clp protease ClpX|PF00004-PF02861-PF07724-PF10431-PF17871),(-4|A0A0C2HF92|ATP-dependent Clp…
A0A0C2ZTX6	KU38_07515	Sulfurovum sp. FS08-3.	Proteobacteria	Bacteria	1539065	FLP	A0A0C2ZCN5		(-8|A0A0C2V771|Uncharacterized protein|none),(-7|A0A0C2ZRM1|Uncharacterized protein|none),(-6|A0A0C2ZCM8|Uncharacterized protein|none),(-5|A0A0C2ZTX1|Geranyl transferase|PF00348),(-4|A0A0C2VXL1|Transketolase|PF00456-PF02779-PF02780),(-3|A0A0C2V775|Caldesmon|PF09903),(-2|A0A0C2ZRM3|Ysc84 domain-containing protein|PF04366),(-1|A0A0C2ZCN5|Ferritin|none),(1|A0A0C2VXL5|VWFA domain-containing protein|P…
A0A0C3RKG1	SQ11_11855	Nitrosospira sp. NpAV.	Proteobacteria	Bacteria	58133	DYP	A0A0C3NQB3		(-10|A0A0C3RBF3|HNH endonuclease|PF01844),(-9|A0A0C3RN37|Uncharacterized protein|none),(-8|A0A0C3MNZ2|Uncharacterized protein|PF07411),(-7|A0A0C3NQB7|Glyoxalase/bleomycin resistance protein/dioxygenase|PF00903),(-6|A0A0C3RKG2|Uncharacterized protein|none),(-5|A0A0C3RBF1|Glycoside hydrolase|PF00877),(-4|A0A0C3RN32|Uncharacterized protein|none),(-3|A0A0C3MNY8|Universal stress protein|PF00582),(-2|A…
A0A0C5JR08	UC34_11955	Pandoraea vervacti.	Proteobacteria	Bacteria	656178	Putative DYP			(-10|A0A0C5K6P3|Transposase|PF06627),(-9|A0A0C5JZY4|Integrase|PF13683),(-8|A0A1J0LYX8|Uncharacterized protein|none),(-7|A0A0C5JZ49|Uncharacterized protein|none),(-6|A0A0C5K0F2|Sensor protein|PF00512-PF00672-PF02518),(-5|A0A0C5KD67|DNA-binding response regulator|PF00072-PF00486),(1|A0A1J0LXL2|4-amino-4-deoxy-L-arabinose transferase|PF13231-PF18583),(2|A0A1J0LZA9|Histidine kinase|PF00512-PF02518),(…
A0A0C6P222	BN112_0301	Bordetella bronchiseptica 253.	Proteobacteria	Bacteria	568707	DYP	A0A0C6P1V1		(-10|A0A0C6P214|Probable membrane protein|PF01970),(-9|A0A0C6NZS6|HTH marR-type domain-containing protein|PF12802),(-8|A0A0C6NZK6|Ribonuclease VapC|PF01850),(-7|A0A0C6P129|Putative plasmid stability protein|PF03869),(-6|A0A0C6P1U8|Putative AraC-family transcriptional regulator|PF12833-PF12852),(-5|A0A0C6P219|CMD domain-containing protein|PF02627),(-4|A0A0C6NZS7|Thioredoxin domain-containing prote…
A0A0C7NZZ9	DTL3_0002	Defluviitoga tunisiensis.	Thermotogae	Bacteria	1006576	FLP	A0A0C7NZC9		(-10|A0A0C7P007|Protein GrpE|PF01025),(-9|A0A0C7NV85|Chaperone protein DnaJ|PF00226-PF00684-PF01556),(-8|A0A0C7NN57|DUF2179 domain-containing protein|PF02588-PF10035),(-7|A0A0C7NHA1|Hemolysin|PF00571-PF01595-PF03471),(-6|A0A0C7NZD2|Cytidine deaminase|PF00383),(-5|A0A0C7P003|ADP-ribose pyrophosphatase|PF00293),(-4|A0A0C7NV80|Glutamate--tRNA ligase|PF00749),(-3|A0A0C7NN50|Cysteine--tRNA ligase|PF01…
A0A0C9Q3W6	BROSI_A3044	Candidatus Brocadia sinica JPN1.	Planctomycetes	Bacteria	1197129	CytoC-Fusion			(-10|A0A0C9Q3V7|PilZ domain-containing protein|PF07238),(-9|A0A0C9Q6N9|Methionyl-tRNA synthetase|PF01588),(-8|A0A0C9PR76|DNA repair protein RecN|PF02463),(-7|A0A0C9NRD7|Pseudouridine synthase|PF00849-PF01479),(-6|A0A0C9PHQ2|Phosphomethylpyrimidine synthase|PF01964),(-5|A0A0C9Q3W0|Transposase and inactivated derivatives|none),(-4|A0A0C9Q6P5|Uncharacterized protein|none),(-3|A0A0C9PR79|Protein cont…
A0A0D0HDV5	KY49_3814	Burkholderia sp. MSHR3999.	Proteobacteria	Bacteria	1542965	DYP	A0A0D0HK66		(-10|A0A0D0HJG8|KY49.ctg7180000000014_quiver, whole genome shotgun sequence|PF00043-PF13417),(-9|A0A0D0GSG6|KY49.ctg7180000000014_quiver, whole genome shotgun sequence|PF12833-PF12852),(-8|A0A0D0HGP2|KY49.ctg7180000000014_quiver, whole genome shotgun sequence|PF00903),(-7|A0A0D0HHH6|KY49.ctg7180000000014_quiver, whole genome shotgun sequence|PF00078),(-6|A0A0D0HN26|KY49.ctg7180000000014_quiver, w…
A0A0D0PGX2	TR51_20205	Kitasatospora griseola	Actinobacteria	Bacteria	2064	DYP	A0A0D0N0R2		(-10|A0A0D0PGY4|Uncharacterized protein|PF04978),(-9|A0A0D0PSU2|Aminotransferase|PF01063),(-8|A0A0D0PME8|Phosphoesterase|PF00149-PF16656),(-7|A0A0D0NRC2|UPF0060 membrane protein TR51_20245|PF02694),(-6|A0A0D0N0R7|Uncharacterized protein|none),(-5|A0A0D0PGX8|Aminotransferase|PF00155),(-4|A0A0D0PST5|HxlR family transcriptional regulator|PF01638),(-3|A0A0D0PME2|Uncharacterized protein|none),(-2|A0A0…
A0A0D1L751	TL10_25930	Mycolicibacterium llatzerense.	Actinobacteria	Bacteria	280871	DYP	A0A0D1IXV3		(-10|A0A0D1KZB1|Uncharacterized protein|PF11273),(-9|A0A0D1JNI4|Phosphoribosylformylglycinamidine cyclo-ligase|PF00586-PF02769),(-8|A0A0D1L765|Amidophosphoribosyltransferase|PF00156-PF13522),(-7|A0A0D1LE57|DoxX family protein|none),(-6|A0A0D1IXV6|SCP_3 domain-containing protein|PF17844),(-5|A0A0D1L755|Phosphoribosylformylglycinamidine synthase subunit PurL|PF00586-PF02769-PF18072),(-4|A0A0D1LE46|…
A0A0D1MKT7	QU41_11485	Bradyrhizobium elkanii.	Proteobacteria	Bacteria	29448	DYP	A0A0D1LRV7		(-10|A0A0D1P4F2|Hydrolase|PF13419),(-9|A0A0D1LRV2|Sodium:proton antiporter|PF00999-PF02254),(-8|A0A0D1P4R3|Uncharacterized protein|none),(-7|A0A0D1MKT1|Uncharacterized protein|none),(-6|A0A0D1NWZ8|Uncharacterized protein|PF13591),(-5|A0A0D1LS22|Molecular chaperone DnaJ|PF00226-PF01556),(-4|A0A0D1ML29|Uncharacterized protein|none),(-3|A0A0D1PB03|Chaperone protein ClpB|PF00004-PF02861-PF07724-PF104…
A0A0D1VV73	AF333_12370	Aneurinibacillus migulanus	Firmicutes	Bacteria	47500	IMEF	A0A0D1X6K6		(-10|A0A0D1VV82|Long-chain acyl-CoA synthetase|PF00501-PF13193),(-9|A0A0D1UT67|Acyl-CoA dehydrogenase|PF00441-PF02770-PF02771),(-8|A0A0D1XCK9|Acetyl-CoA acetyltransferase|PF00108-PF02803),(-7|A0A0D1XSP3|3-hydroxyacyl-CoA dehydrogenase|PF00378-PF00725-PF02737),(-6|A0A0D1X6K8|Uncharacterized protein|none),(-5|A0A0D1VV77|2-dehydropantoate 2-reductase|PF02558-PF08546),(-4|A0A0D1UT65|SEC-C motif-conta…
A0A0D5NS11	VN24_15910	Paenibacillus beijingensis.	Firmicutes	Bacteria	1126833	Putative IMEF			(-10|A0A0D5NLG0|Uncharacterized protein|none),(-9|A0A0D5NK84|Beta-lactamase domain-containing protein|PF00144),(-8|A0A0D5NKV8|Uncharacterized protein|none),(-7|A0A0D5NKI8|Chemotaxis protein CheY|PF00072-PF00486),(-6|A0A0D5NL89|Histidine kinase|PF00512),(-5|A0A0D5NLG4|Bacitracin ABC transporter ATP-binding protein|PF00005),(-4|A0A0D5NRK2|Permease|PF12730),(-3|A0A0D5NK90|Membrane protein|PF12730),(…
A0A0D6J0R5	ERS451418_05648	Mycolicibacterium smegmatis	Actinobacteria	Bacteria	1772	DYP	A0A0D6J1M4		(-10|A0A0D6J0Q6|Uncharacterized protein|none),(-9|A0A0D6J0Y4|Amino acid permease-associated protein|none),(-8|A0A0D6J0B1|Caax amino protease|PF02517),(-7|A0A0D6J028|Transmembrane protein|PF10081-PF15420),(-6|A0A0D6J1L9|Phosphoribosylformylglycinamidine synthase subunit PurL|PF00586-PF02769-PF18072),(-5|A0A0D6J0Q9|NhaP-type Na+/H+ and K+/H+ antiporters with a unique C-terminal domain protein|PF009…
A0A0D6MYE0	Abac_063_082	Acetobacter aceti NBRC 14818.	Proteobacteria	Bacteria	887700	DYP	A0A0D6MZR1		(-10|A0A0D6MYC2|Methionyl-tRNA formyltransferase|PF00551-PF02911),(-9|A0A0D6MZL1|tRNA pseudouridine synthase A|PF01416),(-8|A0A0D6MYJ7|Transposase|none),(-7|A0A0D6MZ58|Acyl_transf_3 domain-containing protein|PF01757),(-6|A0A0D6MZQ7|SSD domain-containing protein|PF03176),(-5|A0A0D6MYD5|Oxidoreductase|PF05368),(-4|A0A0D6MZL7|Uncharacterized protein|none),(-3|A0A0D6MYK2|Metallophosphoesterase|PF0014…
A0A0D6NFN4	Abor_001_106	Acetobacter orientalis 21F-2.	Proteobacteria	Bacteria	1231341	DYP	A0A0D6NGS5		(-1|A0A0D6NGS5|Iron-dependent peroxidase|PF04261),(1|A0A0D6NGV7|None|none),(2|A0A0D6NFJ0|None|none),(3|A0A0D6NHA9|None|none),(4|A0A0D6NGS2|None|none),(5|A0A0D6NFM9|None|none),(6|A0A0D6NGV2|None|none),(7|A0A0D6NFI6|None|none),(8|A0A0D6NHA5|Transporter|PF00083-PF07690),(9|A0A0D6NGR7|None|none),(10|A0A0D6NFM4|None|none)
A0A0D6PMQ8	Gbfr_001_214	Gluconobacter frateurii M-2.	Proteobacteria	Bacteria	1231354	DYP	A0A0D6PNV7		(-10|A0A0D6PMR6|Major facilitator superfamily arabinose transmembrane efflux protein|PF07690),(-9|A0A0D6PLG6|Probable multidrug resistance protein NorM|PF01554),(-8|A0A0D6PMH4|Cysteine--tRNA ligase|PF01406-PF09190),(-7|A0A0D6PL66|tRNA/rRNA methyltransferase SpoU|PF00588),(-6|A0A0D6PNW2|ATP-sensitive potassium transporter|PF07885-PF17655),(-5|A0A0D6PMR2|Uncharacterized protein|PF01263),(-4|A0A0D6P…
A0A0D6PY42	Geu3261_0021_033	Komagataeibacter europaeus NBRC 3261.	Proteobacteria	Bacteria	1234669	DYP	A0A0D6PXD4		(-10|A0A0D6PY31|Alcohol dehydrogenase|PF00107-PF08240),(-9|A0A0D6PVR8|Uncharacterized protein|none),(-8|A0A0D6PWL0|Thiopurine S-methyltransferase|PF05724),(-7|A0A0D6PW66|Uncharacterized protein|none),(-6|A0A0D6PXD0|Hydrolase/esterase/lipase|PF00561),(-5|A0A0D6PY36|Acyltransferase|PF01757-PF19040),(-4|A0A0D6PVS3|Sugar efflux transporter|none),(-3|A0A0D6PWL5|Sugar efflux transporter|PF07690),(-2|A0…
A0A0D6Q8D5	Gxy13693_018_045	Komagataeibacter xylinus NBRC 13693.	Proteobacteria	Bacteria	1234668	DYP	A0A0D6Q717		(-10|A0A0D6Q8C6|Uncharacterized protein|none),(-9|A0A0D6Q8V5|Drug/metabolite transporter integral membrane protein|PF00892),(-8|A0A0D6Q6R3|Uncharacterized protein|none),(-7|A0A0D6Q7C2|Thiopurine S-methyltransferase|PF05724),(-6|A0A0D6Q712|Uncharacterized protein|none),(-5|A0A0D6Q8D0|Hydrolase/esterase/lipase|PF00561),(-4|A0A0D6Q8W1|Acyltransferase|PF01757-PF19040),(-3|A0A0D6Q6R7|Sugar efflux tran…
A0A0D6QP16	PSR1_04068	Anaeromyxobacter sp. PSR-1.	Proteobacteria	Bacteria	1300915	FLP	A0A0D6QP59		(-7|A0A0D6QQ55|Uncharacterized protein|none),(-6|A0A0D6QP62|Transmembrane protein 68|none),(-5|A0A0D6QP21|Calcineurin-like phosphoesterase superfamily domain protein|none),(-4|A0A0D6QP01|Putative membrane protein|PF03176),(-3|A0A0D6QQJ6|Response regulatory domain-containing protein|PF00072),(-2|A0A0D6QQ50|Putative membrane protein YbfM|PF09335),(-1|A0A0D6QP59|Uncharacterized protein|none)
A0A0D7NR92	UP09_23690	Bradyrhizobium sp. LTSP885.	Proteobacteria	Bacteria	1619232	DYP	A0A0D7NQW3		(-10|A0A0D7NUQ2|DeoR faimly transcriptional regulator|PF04198),(-9|A0A0D7NRJ3|Carbohydrate kinase|PF00370-PF02782),(-8|A0A0D7NQV7|Haloacid dehalogenase|PF13242-PF13344),(-7|A0A0D7NR88|Aldolase|PF00596),(-6|A0A0D7NQU0|Uncharacterized protein|none),(-5|A0A0D7NR01|Uncharacterized protein|PF13591),(-4|A0A0D7NUQ7|Molecular chaperone DnaJ|PF00226-PF01556),(-3|A0A0D7NRC4|Uncharacterized protein|none),(-…
A0A0D7QBB0	UP10_17090	Bradyrhizobium sp. LTSPM299.	Proteobacteria	Bacteria	1619233	DYP	A0A0D7QAS0		(-10|A0A0D7QEN9|ABC transporter substrate-binding protein|PF01547),(-9|A0A0D7QAK2|DeoR faimly transcriptional regulator|PF04198),(-8|A0A0D7QAH4|Carbohydrate kinase|PF00370-PF02782),(-7|A0A0D7QAS3|Haloacid dehalogenase|PF13242-PF13344),(-6|A0A0D7QBB5|Aldolase|PF00596),(-5|A0A0D7QEN4|Uncharacterized protein|none),(-4|A0A0D7QET0|Uncharacterized protein|PF13591),(-3|A0A0D7QAJ8|Molecular chaperone Dna…
A0A0D8BGZ0	FF36_01997	Frankia torreyi.	Actinobacteria	Bacteria	1856	FLP	A0A0D8BHT3		(-10|A0A0D8BGZ9|Lysophospholipase L1-like esterase|PF13472),(-9|A0A0D8BJG6|Glycosyltransferase|PF00534-PF13579),(-8|A0A0D8BHD9|Glycosyltransferase|PF00534-PF13439),(-7|A0A0D8BHK9|Uncharacterized protein|PF11298),(-6|A0A0D8BHT7|Uncharacterized protein|PF01887),(-5|A0A0D8BGZ3|Uricase|PF01014),(-4|A0A0D8BJG2|Uncharacterized protein|PF03734-PF17964),(-3|A0A0D8BHD4|PAP2 superfamily|PF14378),(-2|A0A0D8…
A0A0D8BZP6	LG52_2203	Geobacillus kaustophilus.	Firmicutes	Bacteria	1462	IMEF	A0A0D8BY69		(-10|A0A0D8BQV1|o-succinylbenzoate synthase|PF02746-PF13378),(-9|A0A0D8BY90|Acetyltransferase family protein|PF00583),(-8|A0A0D8BSK5|Amidohydrolase family protein|PF01546-PF07687),(-7|A0A0D8BUJ8|ThrE_2 domain-containing protein|PF12821),(-6|A0A0D8BXR4|ThrE domain-containing protein|PF06738),(-5|A0A0D8BR41|Uncharacterized protein|none),(-4|A0A0D8BPF2|Uncharacterized protein|none),(-3|A0A0D8BVG7|Li…
A0A0D8I3L5	SZ00_01763	Rhodococcus sp. AD45.	Actinobacteria	Bacteria	103808	DYP	A0A0D8I6I0		(-10|A0A0D8I3M4|Pyruvate dehydrogenase complex repressor|PF00392-PF07729),(-9|A0A0D8I487|Uncharacterized protein|none),(-8|A0A0D8I3N0|Putative integral membrane protein|PF13630),(-7|A0A0D8I4B5|Leucine--tRNA ligase|PF08264-PF09334-PF13603),(-6|A0A0D8I6I5|Multidrug resistance protein B|PF07690),(-5|A0A0D8I3L9|Uncharacterized protein|none),(-4|A0A0D8I483|Steroid Delta-isomerase|PF12680),(-3|A0A0D8I3…
A0A0E0T9F0	GYMC52_0832	Geobacillus sp. (strain Y412MC52)	Firmicutes	Bacteria	550542	IMEF	A0A0E0T9J9		(-10|A0A0E0T9F9|o-succinylbenzoate synthase|PF02746-PF13378),(-9|A0A0E0T9B7|GCN5-related N-acetyltransferase|PF00583),(-8|A0A0E0T9E6|Amidohydrolase|PF01546-PF07687),(-7|A0A0E0T9Z1|ThrE_2 domain-containing protein|PF12821),(-6|A0A0E0T9K2|ThrE domain-containing protein|PF06738),(-5|A0A0E0T9F5|Diacylglycerol kinase catalytic region protein|PF00781),(-4|A0A0E0T9B1|UDP-N-acetylenolpyruvoylglucosamine …
A0A0E2WBB4	MAVA5_03175	Mycobacterium avium subsp. hominissuis A5.	Actinobacteria	Bacteria	1160711	DYP	A0A0E2WUR9		(-10|A0A0E2WHH7|Uncharacterized protein|PF11273),(-9|A0A0E2WBH8|Phosphoribosylformylglycinamidine cyclo-ligase|PF00586-PF02769),(-8|A0A0E2WCX0|Amidophosphoribosyltransferase|PF00156-PF13522),(-7|A0A0E2WUS2|SCP_3 domain-containing protein|PF17844),(-6|A0A0E2WBB9|Abortive phage infection protein|PF02517),(-5|A0A0E2WHH5|Phosphoribosylformylglycinamidine synthase subunit PurL|PF00586-PF02769-PF18072)…
A0A0E3K011	SSOP1_2872	Saccharolobus solfataricus	Crenarchaeota	Archaea	2287	FLP-Fusion			(-10|A0A0E3KBF1|Pyruvate synthase|PF01558),(-9|A0A0E3GW29|4Fe-4S dicluster domain-containing protein|PF14697),(-8|A0A0E3MES5|2-oxoacid oxidoreductase (ferredoxin)|PF01855-PF17147),(-7|A0A0E3M9N8|2-oxoacid oxidoreductase (ferredoxin)|PF02775),(-6|A0A0E3KAF2|Glycosyltransferase|PF00534),(-5|A0A0E3K6R7|Glycoside hydrolase|PF00723),(-4|A0A0E3MEZ9|Uncharacterized protein|none),(-3|A0A0E3K7Z2|Uncharact…
A0A0E3TQ69	BKG75_15410	Mycobacteroides chelonae	Actinobacteria	Bacteria	1774	DYP	A0A4Y6II16		(-10|A0A4Y6IJ47|Uncharacterized protein|none),(-9|A0A4Y6IV59|CPBP family intramembrane metalloprotease|PF02517),(-8|A0A4Y6IJ19|Uncharacterized protein|PF10081-PF15420),(-7|A0A4Y6IJI0|Phosphoribosylformylglycinamidine synthase subunit PurL|PF00586-PF02769-PF18072),(-5|A0A4Y6IJY2|DoxX family protein|PF13564),(-4|A0A4Y6IJG8|Uncharacterized protein|none),(-3|A0A4Y6IIN0|Maleylpyruvate isomerase family…
A0A0E3YBZ2	MB84_16260	Pandoraea oxalativorans.	Proteobacteria	Bacteria	573737	DYP	A0A0E3U7B0		(-10|A0A0E3YDM3|Uncharacterized protein|none),(-9|A0A192B1C8|Uncharacterized protein|none),(-8|A0A0E3U7T1|Uncharacterized protein|none),(-7|A0A0E3U7A8|Uncharacterized protein|none),(-6|A0A0E3YES1|Sensor protein|PF00512-PF00672-PF02518),(-5|A0A0E3YCG9|DNA-binding response regulator|PF00072-PF00486),(-4|A0A0E3YFG0|RND transporter|PF02321),(-3|A0A0E3YE59|Efflux transporter periplasmic adaptor subuni…
A0A0E4ACW8	rerp_57930	Rhodococcus erythropolis	Actinobacteria	Bacteria	1833	DYP		A0A401NF66	(-10|A0A0E4ADL0|None|none),(-9|A0A0E4ACX2|3-oxoacyl-[acyl-carrier protein] reductase|PF13561),(-8|A0A0E4AF95|None|none),(-7|A0A0E4AET7|HTH gntR-type domain-containing protein|PF00392-PF07729),(-6|A0A0E4ADD0|None|none),(-5|A0A0E3VDQ7|None|none),(-4|A0A0C2VI21|Nuclear transport factor 2 (NTF2) domain protein|PF12680),(-3|A0A0E4AC39|None|none),(-2|A0A0E4ADK6|None|none),(-1|A0A0E4AE37|None|none),(1|A…
A0A0E4CQF4	BN1232_05167	Mycobacterium lentiflavum.	Actinobacteria	Bacteria	141349	DYP	A0A0E3WDR3		(-10|A0A0E4H1F4|MCE-family protein Mce2A|PF02470-PF11887),(-9|A0A0E4CQL8|Lipoprotein|PF12710),(-8|A0A0E4H485|Phosphoribosylformylglycinamidine synthase subunit PurL|PF00586-PF02769-PF18072),(-7|A0A0E4CQF2|XRE family transcriptional regulator|PF13560-PF17765),(-6|A0A0E3WDR2|SnoaL-like polyketide cyclase|PF12680),(-5|A0A0E4H1S3|Putative aminoglycoside phosphotransferase|PF01636),(-4|A0A0E4H0X6|TetR…
A0A0E9LXW7	JCM15548_12203	Geofilum rubicundum JCM 15548.	Bacteroidetes	Bacteria	1236989	FLP	A0A0E9LYM8		(-10|A0A0E9LXV7|Sensor protein|PF00512-PF02518),(-9|A0A0E9LWL5|AA_permease domain-containing protein|PF00324),(-8|A0A0E9LXE1|DNA-binding protein|PF13310),(-7|A0A0E9LXJ3|Exonuclease SbcC|PF13476-PF13558),(-6|A0A0E9LYM4|Exonuclease SbcD|none),(-5|A0A0E9LXW2|Nuclease SbcCD subunit D|PF00149),(-4|A0A0E9LWM1|DUF2007 domain-containing protein|PF09413),(-3|A0A0E9LXE6|Uncharacterized protein|PF13419),(-2…
A0A0E9MIW4	SCT_2858	Sulfuricella sp. T08.	Proteobacteria	Bacteria	1632857	FLP	A0A0E9MI09		(-10|A0A0E9MIV7|Peptide ABC transporter permease|PF00528),(-9|A0A0E9MIR6|Lytic transglycosylase|PF01464-PF01476),(-8|A0A0E9MK16|Hydroxyacylglutathione hydrolase|PF00753-PF16123),(-7|A0A0E9MJ43|Methyltransferase type 11|PF08241),(-6|A0A0E9MI04|Ribonuclease H|PF00075),(-5|A0A0E9MIW0|DNA polymerase III subunit epsilon|PF00929),(-4|A0A0E9MIS1|Methanethiol S-methyltransferase|none),(-3|A0A0E9MK20|Unch…
A0A0F0KUN8	RL72_01680	Microbacterium azadirachtae.	Actinobacteria	Bacteria	582680	DYP	A0A0F0KVT9		(-10|A0A0F0KUP6|Carboxylesterase NlhH|PF07859),(-9|A0A0F0KUL5|Lipase 2|PF07859),(-8|A0A0F0KZ67|Inner membrane ABC transporter permease protein YcjP|PF00528),(-7|A0A0F0KWY1|Lactose transport system permease protein LacF|PF00528),(-6|A0A0F0KVU4|Bacterial extracellular solute-binding protein|PF13416),(-5|A0A0F0KUP2|HTH-type transcriptional repressor KstR2|PF00440-PF13977),(-4|A0A0F0KUL1|Uncharacteri…
A0A0F2NE53	VR65_12700	Desulfobulbaceae bacterium BRH_c16a.	Proteobacteria	Bacteria	1629713	Putative Ruberythrin		hypothetical	(-10|A0A0F2NH88|Phosphatidylglycerophosphatase A|PF04608),(-9|A0A0F2NGS3|Putative nickel insertion protein|PF01969),(-8|A0A0F2NGW6|Methionyl-tRNA formyltransferase|PF00551-PF02911),(-7|A0A0F2NEK3|Peptide deformylase|PF01327),(-6|A0A0F2NE57|C4-dicarboxylate ABC transporter|PF06808-PF11874),(-5|A0A0F2NEF0|Usp domain-containing protein|PF00582),(-4|A0A0F2NES2|Glycerol-3-phosphate acyltransferase|PF0…
A0A0F2RLG1	VR70_09155	Rhodospirillaceae bacterium BRH_c57.	Proteobacteria	Bacteria	1629718	FLP	A0A0F2RJK9		(-1|A0A0F2RJK9|Ferritin|none),(1|A0A0F2RNQ4|Acylphosphatase|PF00708),(2|A0A0F2RJS9|Aspartate-semialdehyde dehydrogenase|PF01118-PF02774),(3|A0A0F2RJK5|Cyclic nucleotide-binding domain-containing protein|PF00027-PF01814-PF12706),(4|A0A0F2RLJ3|Lysine transporter LysE|PF01810),(5|A0A0F2RLG5|Octanoyltransferase|PF03099),(6|A0A0F2RNQ9|Magnesium transporter MgtE|PF00571-PF01769-PF03448),(7|A0A0F2RJT3|D…
A0A0F2T9X7	VM95_28560	Streptomyces rubellomurinus (strain ATCC 31215)	Actinobacteria	Bacteria	359131	Putative DYP			(-10|A0A0F2T7P4|Uncharacterized protein|PF08962),(-9|A0A0F2TAA6|Uncharacterized protein|none),(-8|A0A0F2T9X1|Puromycin resistance protein pur8|PF07690),(-7|A0A0F2TBY2|TetR family transcriptional regulator|PF00440),(-6|A0A0F2T7Q0|Doxorubicin biosynthesis protein DnrV|PF18029),(-5|A0A0F2T7R0|MDMPI_N domain-containing protein|PF11716),(-4|A0A0F2T7P7|DoxX family protein|PF07681),(-3|A0A0F2TAB6|Microb…
A0A0F3KQS7	VI08_12025	Luteibacter yeojuensis.	Proteobacteria	Bacteria	345309	DYP	A0A0F3KMH7		(-10|A0A0F3KMQ2|Uncharacterized protein|PF04932),(-9|A0A0F3KNB5|Uncharacterized protein|PF00534-PF13439),(-8|A0A0F3KMS4|PS_pyruv_trans domain-containing protein|PF04230),(-7|A0A0F3KMI2|Tyrosine protein kinase|PF02706-PF13614-PF13807),(-6|A0A0F3KR47|Aspartate racemase|PF01177),(-5|A0A0F3KQT1|Alkane 1-monooxygenase|PF00296),(-4|A0A0F3KMP8|Flavin-dependent monooxygenase|PF01494),(-3|A0A0F3KNA8|Uncha…
A0A0F4JBZ5	VR45_25625	Streptomyces sp. NRRL S-495.	Actinobacteria	Bacteria	1609133	DYP	A0A0F4JAP3		(-7|A0A0F4JBZ0|Microbial collagenase, secreted|PF04151-PF18911),(-6|A0A0F4JBT0|Transcriptional regulator|PF00440),(-5|A0A0F4JAN8|5,10-methylene tetrahydromethanopterin reductase|PF00296),(-4|A0A0F4JE49|Oxidoreductase|PF03358),(-3|A0A0F4JA72|HxlR family transcriptional regulator|PF01638),(-2|A0A0F4JBT4|MFS transporter|PF07690),(-1|A0A0F4JAP3|Peroxidase|PF04261),(1|A0A0F4JE54|Uncharacterized protei…
A0A0F5HPP7	QY95_01592	Quasibacillus thermotolerans.	Firmicutes	Bacteria	1221996	IMEF	A0A0F5HNH9		(-10|A0A0F5HPQ6|Putative colicin V production protein|PF02674),(-9|A0A0F5ICW5|Uncharacterized protein|PF05164),(-8|A0A0F5IDD0|Ribonuclease HIII|PF01351-PF11858),(-7|A0A0F5ICN9|Phenylalanine--tRNA ligase beta subunit|PF01588-PF03147-PF03483-PF03484-PF17759),(-6|A0A0F5HNI4|Phenylalanine--tRNA ligase alpha subunit|PF01409-PF02912),(-5|A0A0F5HPQ2|Uncharacterized protein|none),(-4|A0A0F5ICW1|rRNA meth…
A0A0F6SF25	DB32_003353	Sandaracinus amylolyticus.	Proteobacteria	Bacteria	927083	FLP	A0A0F6YHU5		(-10|A0A0F6SF23|Pseudouridine synthase|PF00849-PF01479),(-9|A0A0F6YI08|Uncharacterized protein|none),(-8|A0A0F6W3B0|Phospholipid-binding protein|PF01161),(-7|A0A0F6YIV3|N-acetylmannosaminyltransferase|PF03808),(-6|A0A0F6W342|Putative membrane protein|PF03435),(-5|A0A0F6SF24|Uncharacterized protein|none),(-4|A0A0F6W317|Methyltransferase|PF01170),(-3|A0A0F6YIK2|SnoaL-like domain-containing protein|…
A0A0F6SHG2	DB32_007538	Sandaracinus amylolyticus.	Proteobacteria	Bacteria	927083	FLP	A0A0F6W8T0		(-10|A0A0F6SHG0|Sialic acid transporter (Permease) NanT|PF07690),(-9|A0A0F6W8V9|Putative 2-pyrone-4,6-dicarboxylic acid hydrolase|PF04909),(-8|A0A0F6W8S6|Retron-type RNA-directed DNA polymerase|PF00078),(-7|A0A0F6YLW5|Uncharacterized protein|none),(-6|A0A0F6W8Y0|RNA polymerase sigma factor RpoE|PF04542-PF08281),(-5|A0A0F6SHG1|Uncharacterized protein|none),(-4|A0A0F6YMI5|Uncharacterized protein|no…
A0A0F7C049	EX87_10870	Brevibacillus laterosporus	Firmicutes	Bacteria	1465	IMEF	A0A0F7BZP7		(-10|A0A0F7EGS5|General stress protein|PF11009),(-9|A0A0F6XZN7|Uncharacterized protein|none),(-8|A0A0F7C0G8|Uncharacterized protein|none),(-7|A0A0F7BZP8|Aminopeptidase|PF02073),(-6|A0A0F7C051|Transcriptional regulator|PF03551),(-5|A0A0F7EHF5|Serine protease|PF13365),(-4|A0A0F7EGD9|Transporter|PF02417),(-3|A0A0F6XZN6|Transporter|PF02417),(-2|A0A0F7EGT5|DUF2325 domain-containing protein|PF10087),(-…
A0A0F7N0W8	AA958_08485	Streptomyces sp. CNQ-509.	Actinobacteria	Bacteria	444103	DYP	A0A0F7N2N1		(-10|A0A0F7N4H7|MFS transporter|PF07690),(-9|A0A0F7N4F8|Uncharacterized protein|none),(-8|A0A0F7N626|Uncharacterized protein|PF08592),(-7|A0A0F7NDN1|SnoaL-like domain-containing protein|PF12680),(-6|A0A0F7N2N5|TetR family transcriptional regulator|PF00440),(-5|A0A0F7N0X5|Chitin-binding protein|PF03067),(-4|A0A0F7N4H1|HAD family hydrolase|PF13242),(-3|A0A0F7N4F3|Glucanase|PF01341),(-2|A0A0F7N624|U…
A0A0G2ZP70	AA314_05059	Archangium gephyra.	Proteobacteria	Bacteria	48	FLP	A0A0G2ZXH3		(-10|A0A0G2ZPB8|Inner membrane protein YqiK|none),(-9|A0A0G2ZTR3|Rossmann fold nucleotide-binding protein Smf|none),(-8|A0A0G2ZPD0|DNA topoisomerase IB|PF01028),(-7|A0A0G2ZVA0|Phycocyanin alpha-subunit phycocyanobilin lyase|PF13646),(-6|A0A0G2ZXH8|Excinuclease ABC subunit A|PF00005-PF17755),(-5|A0A0G2ZPB6|Fe2OG dioxygenase domain-containing protein|PF13640),(-4|A0A0G2ZTQ8|Uncharacterized protein|…
A0A0G3EGF7	L21SP4_02325	Kiritimatiella glycovorans.	Kiritimatiellaeota	Bacteria	1307763	FLP	A0A0G3ELA5		(-10|A0A0G3EGE7|UDP-N-acetyl-D-glucosamine 6-dehydrogenase|PF00984-PF03720-PF03721),(-9|A0A0G3EJC9|Adenylyl-sulfate kinase|PF01583-PF01747-PF14306),(-8|A0A0G3EGR2|Sulfate permease, Trk-type|PF02080-PF03600),(-7|A0A0G3EN22|3'(2'),5'-bisphosphate nucleotidase CysQ|PF00459),(-6|A0A0G3ELA0|Uncharacterized protein|none),(-5|A0A0G3EGF2|Transcriptional activator RfaH|PF02357),(-4|A0A0G3EJD4|HTH-type tra…
A0A0G3IPH4	AB431_25400	Mycobacterium sp. EPa45.	Actinobacteria	Bacteria	1545728	DYP	A0A0G3ITM3		(-10|A0A0G3IT06|NAD(P)-bd_dom domain-containing protein|PF11066-PF13460),(-9|A0A0G3ITL9|Amidophosphoribosyltransferase|PF00156-PF13522),(-8|A0A0G3IPH0|SCP_3 domain-containing protein|PF17844),(-7|A0A0G3IRG7|Pyridoxamine 5'-phosphate oxidase|PF01243),(-6|A0A0G3IPD0|Uncharacterized protein|none),(-5|A0A0G3IVZ0|Abortive phage infection protein|PF02517),(-4|A0A0G3J033|Membrane protein|PF10081-PF15420…
A0A0G3X4A0	ABD05_31970	Burkholderia pyrrocinia	Proteobacteria	Bacteria	60550	DYP	A0A0G3X2L0		(-10|A0A0G3X4A9|Arabinose transporter|PF07690),(-9|A0A0G3X1J7|HAD family hydrolase|PF13419),(-8|A0A0G3X473|DUF5594 domain-containing protein|PF18057),(-7|A0A0G3X4Z8|Pyridine nucleotide-disulfide oxidoreductase|PF00355-PF07992-PF14759),(-6|B5A8W6|Formate dehydrogenase|PF00389-PF02826),(-5|A0A0G3X4A5|Uncharacterized protein|none),(-4|A0A0G3X1J5|Membrane protein|PF06897),(-3|A0A0G3X468|Uncharacteriz…
A0A0G3Z6Z6	BGI28_09460	Burkholderia contaminans.	Proteobacteria	Bacteria	488447	DYP	A0A3N8R9Y5		(-10|A0A3N8QY17|Pyridine nucleotide-disulfide oxidoreductase|PF00355-PF07992-PF14759),(-9|A0A3N8QY01|Formate dehydrogenase|PF00389-PF02826),(-8|A0A3N8SD98|PLP-dependent aminotransferase family protein|PF00155-PF00392),(-7|A0A3N8QY80|Uncharacterized protein|none),(-6|A0A0G3Z5A0|Uncharacterized protein|none),(-5|A0A3N8QZR3|DUF1269 domain-containing protein|PF06897),(-4|A0A3N8S9J2|Uncharacterized pr…
A0A0G4K910	BRSU_1900	Brachyspira suanatina.	Spirochaetes	Bacteria	381802	CoQ7	A0A0G4K884		(-10|A0A0G4K900|Amidophosphoribosyltransferase|PF00156-PF13537),(-9|A0A0G4K8E3|Uncharacterized protein|none),(-8|A0A0G4K8I5|Phosphoribosylaminoimidazole-succinocarboxamide synthase|PF01259),(-7|A0A0G4K894|N5-carboxyaminoimidazole ribonucleotide mutase|PF00731),(-6|A0A0G4K878|Rhodanese domain-containing protein|PF00581),(-5|A0A0G4K905|Uncharacterized protein|none),(-4|A0A0G4K8E9|AAA domain-contain…
A0A0G9H2U2	BJI69_17315	Luteibacter rhizovicinus DSM 16549.	Proteobacteria	Bacteria	1440763	DYP	A0A1L3EZW1		(-10|A0A0G9H3M6|Calcium:proton antiporter|PF01699),(-9|A0A1L3EWS5|Uncharacterized protein|none),(-8|A0A0G9H2N9|Ferripyoverdine receptor|PF00593-PF07715),(-7|A0A0G9H7Z3|Uncharacterized protein|PF04773-PF16220),(-6|A0A0G9H2U7|RNA polymerase subunit sigma-70|PF04542-PF08281),(-5|A0A1L3EZW9|Uncharacterized protein|PF13620),(-4|A0A0G9H3M3|Dihydroxyacetone kinase subunit L|PF02733-PF02734),(-3|A0A0G9H2…
A0A0H1AY68	WQ59_08415	Streptomyces sp. KE1.	Actinobacteria	Bacteria	1638939	DYP	A0A0H1AXS4		(-6|A0A0H1AXT0|Phytoene synthase|PF00494),(-5|A0A0H1AY71|Phytoene dehydrogenase|PF01593),(-4|A0A0H1B2Z0|Geranylgeranyl pyrophosphate synthase|PF00348),(-3|A0A0H1AX94|Histidinol phosphatase|PF02811-PF14716),(-2|A0A0H1AWN8|Tetratricopeptide repeat protein|PF14559),(-1|A0A0H1AXS4|Peroxidase|PF04261),(1|A0A0H1B2Y6|Histidine kinase|none),(2|A0A0H1AX89|GDT1 family protein|PF01169),(3|A0A0H1AWN3|S-adeno…
A0A0H2KM57	FB00_13285	Cellulosimicrobium funkei.	Actinobacteria	Bacteria	264251	DYP	A0A0H2L227		(-10|A0A0H2KM49|Glyoxalase|PF18029),(-9|A0A0H2KQZ0|Uncharacterized protein|none),(-8|A0A0H2KKZ9|Argininosuccinate synthase|PF00764),(-7|A0A0H2KL95|Uncharacterized protein|PF01205-PF09186),(-6|A0A0H2L222|UTP--glucose-1-phosphate uridylyltransferase|PF01704),(-5|A0A0H2KM53|Membrane protein|PF06762),(-4|A0A0H2KQZ4|Translation factor Sua5|PF01300),(-3|A0A0H2KL07|Threonine dehydratase|PF00291),(-2|A0A…
A0A0H2XNQ0	Bcen_1404	Burkholderia cenocepacia (strain AU 1054)	Proteobacteria	Bacteria	331271	DYP	A0A0H2XQQ1		(-10|A0A0H2XNN9|UPF0056 inner membrane protein|PF01914),(-9|A0A0H2XPE5|Uncharacterized protein|none),(-8|A0A0H2XQQ9|DUF5594 domain-containing protein|PF18057),(-7|A0A0H2XP22|FAD-dependent pyridine nucleotide-disulfide oxidoreductase|PF00355-PF07992-PF14759),(-6|A0A0H2XQP6|Formate dehydrogenase|PF00389-PF02826),(-5|A0A0H2XNP4|Transcriptional regulator, GntR family|PF00155-PF00392),(-4|A0A0H2XPE8|U…
A0A0H2ZSE9	MAV_0740	Mycobacterium avium (strain 104)	Actinobacteria	Bacteria	243243	DYP	A0A0H2ZV63		(-10|A0A0H3A071|Glycine cleavage T-protein (Aminomethyl transferase)|PF01571),(-9|A0A0H3A455|Uncharacterized protein|PF11273),(-8|A0A0H2ZV95|Phosphoribosylformylglycinamidine cyclo-ligase|PF00586-PF02769),(-7|A0A0H2ZZ38|Amidophosphoribosyltransferase|PF00156-PF13522),(-6|A0A0H2ZUE5|SCP_3 domain-containing protein|PF17844),(-5|A0A0H2ZS45|Caax amino protease family protein|PF02517),(-4|A0QAT1|Phosp…
A0A0H3DBE8	AMED_6577	Amycolatopsis mediterranei (strain U-32)	Actinobacteria	Bacteria	749927	Hemerythrin	A0A0H3DF95		(-10|A0A0H3DBD7|Uncharacterized protein|PF13515),(-9|A0A0H3DC77|Pyruvate dehydrogenase|PF00205-PF02775-PF02776),(-8|A0A0H3DDK5|Mandelate racemase|PF02746-PF13378),(-7|A0A0H3DE17|FAD-linked oxidase|PF01565-PF02754-PF02913-PF13183),(-6|A0A0H3DF90|Rho_N domain-containing protein|PF06150-PF07498),(-5|A0A0H3DBE2|Uncharacterized protein|none),(-4|A0A0H3DC81|3-hydroxyisobutyrate dehydrogenase|PF03446-PF…
A0A0H3KW16	BMULJ_06085	Burkholderia multivorans (strain ATCC 17616 / 249)	Proteobacteria	Bacteria	395019	DYP	A0A0H3KR77		(-10|A0A0H3KZG9|NADH dependent monodehydroascorbate reductase|PF00355-PF07992-PF14759),(-9|A0A0H3KRL5|Formate dehydrogenase|PF00389-PF02826),(-8|A0A0H3KR72|2-aminoadipate transaminase|PF00155-PF00392),(-7|A0A0H3KW11|Uncharacterized protein|none),(-4|A0A0H3KS06|Uncharacterized protein|none),(-3|A0A0H3KZH3|Protein PsiE|PF06146),(-2|A0A0H3KRM1|Putative LysR family transcriptional regulator|PF00126),…
A0A0H3LDD2	ERDMAN_0883	Mycobacterium tuberculosis (strain ATCC 35801 / TMC 107 / Erdman)	Actinobacteria	Bacteria	652616	DYP	A0A0H3L6K2		(-10|A0A0H3LDD8|Phosphoribosylformylglycinamidine cyclo-ligase|PF00586-PF02769),(-9|A0A0H3L7G1|Amidophosphoribosyltransferase|PF00156-PF13522),(-8|A0A0H3LAP4|SCP_3 domain-containing protein|PF17844),(-7|A0A0H3L6T2|UDP-glucose-4-epimerase|PF11380-PF17101-PF17102-PF17103),(-6|A0A0H3L6K7|Uncharacterized protein|PF02517),(-5|A0A0H3LDD5|Phosphoribosylformylglycinamidine synthase subunit PurL|PF00586-P…
A0A0H3LMA0	BB2479	Bordetella bronchiseptica (strain ATCC BAA-588 / NCTC 13252 / RB50)	Proteobacteria	Bacteria	257310	DYP	A0A0H3LMA6		(-10|A0A0H3LM91|Probable membrane protein|PF01970),(-9|A0A0H3LSX1|HTH marR-type domain-containing protein|PF12802),(-8|A0A0H3LNE0|Ribonuclease VapC|PF01850),(-7|A0A0H3LVG6|Putative plasmid stability protein|PF03869),(-6|A0A0H3LMA2|Putative AraC-family transcriptional regulator|PF12833-PF12852),(-5|A0A0H3LM95|CMD domain-containing protein|PF02627),(-4|A0A0H3LSX6|Thioredoxin domain-containing prote…
A0A0H3M336	BCG_0850c	Mycobacterium bovis (strain BCG / Pasteur 1173P2)	Actinobacteria	Bacteria	410289	DYP	A0A0H3M2D9		(-10|A0A0H3M4G7|Amidophosphoribosyltransferase|PF00156-PF13522),(-9|A0A0H3M8U2|SCP_3 domain-containing protein|PF17844),(-8|A0A0H3M2E2|Possible udp-glucose-4-epimerase cpsY|PF11380-PF17101-PF17102-PF17103),(-7|A0A0H3M343|3',5'-cyclic adenosine monophosphate phosphodiesterase CpdA|PF00149),(-6|A0A0H3MB59|Uncharacterized protein|PF02517),(-5|A1KGT6|Phosphoribosylformylglycinamidine synthase subunit…
A0A0H3WZX5	AB870_22250	Pandoraea faecigallinarum.	Proteobacteria	Bacteria	656179	DYP	A0A0H3WWX3		(-10|A0A173H088|Uncharacterized protein|none),(-9|A0A0H3X267|Uncharacterized protein|PF09865),(-8|A0A173GZT1|Uncharacterized protein|none),(-7|A0A0H3WZX1|Uncharacterized protein|none),(-6|A0A0H3WY52|Sensor protein|PF00512-PF00672-PF02518),(-5|A0A0H3WVL3|Two-component system response regulator|PF00072-PF00486),(-4|A0A0H3WX67|RND transporter|PF02321),(-3|A0A0H3WZN3|Efflux transporter periplasmic ad…
A0A0H4XEB9	A176_003354	Myxococcus hansupus.	Proteobacteria	Bacteria	1297742	FLP	A0A0H4WSJ0		(-10|A0A0H4XEB3|O-methyltransferase|PF00891-PF16864),(-9|A0A0H4WXU6|Fe2OG dioxygenase domain-containing protein|PF13640),(-8|A0A0H4WUF9|DUF1330 domain-containing protein|PF07045),(-7|A0A0H4WYK1|N-carbamoylputrescine amidase|PF01425),(-6|A0A0H4WSI3|Uncharacterized protein|none),(-5|A0A0H4XEB7|Chitinase|PF02128-PF02225-PF07504-PF17963),(-4|A0A0H4WXV2|Isoflavone reductase|PF05368),(-3|A0A0H4WUG4|SSU…
A0A0H5PIF0	ERS450000_04872	Nocardia farcinica.	Actinobacteria	Bacteria	37329	DYP	A0A0H5P412		(-10|A0A0H5P433|HTH-type transcriptional regulatory protein gabR|PF00155-PF00392),(-9|A0A0H5PIH1|Protein of uncharacterized function (DUF2630)|PF10944),(-8|A0A0H5P4P3|Mercuric reductase|PF02852-PF07992),(-7|A0A0H5P3P1|Carboxylic ester hydrolase|PF00135),(-6|A0A0H5PIG7|DNA-(apurinic or apyrimidinic site) lyase|PF01149-PF06827-PF06831),(-5|A0A0H5PIG2|Precorrin 6A synthase|PF00590),(-4|A0A0H5P4N4|Th…
A0A0H5RYI3	BN2156_05819	Mycolicibacterium neworleansense.	Actinobacteria	Bacteria	146018	DYP	A0A0H5RXS1		(-10|A0A0H5RYH2|Abortive infection protein|PF02517),(-9|A0A0H5RZB5|Transmembrane protein|PF10081-PF15420),(-8|A0A0H5RY92|Phosphoribosylformylglycinamidine synthase subunit PurL|PF00586-PF02769-PF18072),(-7|A0A0H5SBS2|Na+/H+ antiporter|PF00999),(-6|A0A0H5RXR7|Pyruvate decarboxylase|PF02776),(-5|A0A0H5RYH7|Pyruvate decarboxylase|PF00205-PF02775),(-4|A0A0H5RZB8|Uncharacterized protein|none),(-3|A0A0…
A0A0H5SFN0	HHT355_0641	Herbinix hemicellulosilytica.	Firmicutes	Bacteria	1564487	CoQ7	A0A0H5SGA7		(-10|A0A0H5SFN9|Uncharacterized protein|PF00270-PF00271-PF09369),(-9|A0A0H5SEL0|Uncharacterized protein|none),(-8|A0A0H5SU55|Type I restriction enzyme R Protein|PF04313-PF11867-PF18766),(-7|A0A0H5SEI3|Uncharacterized protein|PF01420),(-6|A0A0H5SGB1|Site-specific DNA-methyltransferase (adenine-specific)|PF02384-PF12161),(-5|A0A0H5SFN6|HTH_17 domain-containing protein|PF12728),(-4|A0A0H5SEK4|Putati…
A0A0I9TPN6	ABW16_05530	Mycolicibacter heraklionensis.	Actinobacteria	Bacteria	512402	DYP	A0A0I9TKU4		(-10|A0A0I9TP36|Amidohydrolase|PF01979),(-9|A0A0I9TLI7|Uncharacterized protein|none),(-8|A0A0I9TQC3|(2Fe-2S)-binding protein|PF00355-PF00848),(-7|A0A0I9XTR4|Amidophosphoribosyltransferase|PF00156-PF13522),(-6|A0A0I9TKU8|SCP_3 domain-containing protein|PF17844),(-5|A0A0I9TPP1|Alpha/beta hydrolase|PF00561),(-4|A0A0I9TKM1|Membrane protein|PF10081-PF15420),(-3|A0A0I9TP32|Phosphoribosylformylglycinami…
A0A0J5WL10	VL15_28565	Burkholderia cepacia	Proteobacteria	Bacteria	292	DYP	A0A0J5WCP9		(-7|A0A0J5ZGF6|Uncharacterized protein|none),(-6|A0A0J5WCQ1|Transcriptional regulator|PF00072-PF00486),(-5|A0A0J5WL14|Pyridine nucleotide-disulfide oxidoreductase|PF00355-PF07992-PF14759),(-4|A0A0J5WNZ1|Uncharacterized protein|none),(-3|A0A0J5WIF6|Membrane protein|PF06897),(-2|A0A0J5ZGF1|Protein PsiE|PF06146),(-1|A0A0J5WCP9|Peroxidase|PF04261),(1|A0A0J5WNY7|Clp protease ClpC|PF00004-PF02861-PF077…
A0A0J6BWX6	AB432_021525	Brevibacillus brevis	Firmicutes	Bacteria	1393	IMEF	A0A0J6BSM7		(-10|A0A448FTN3|None|none),(-9|A0A3S4Q8F8|None|none),(-8|A0A448FTL4|None|none),(-7|A0A3S4QFQ7|None|none),(-6|A0A448FTN2|None|none),(-5|A0A3S5EDV0|None|none),(-4|A0A448FTM7|None|none),(-3|A0A448FTN0|None|none),(-2|A0A0J6EM50|DUF2325 domain-containing protein|PF10087),(-1|A0A0J6BSM7|Uncharacterized protein|none),(1|A0A448FTY6|None|none),(2|A0A3S4Q3X9|None|none),(3|A0A448FTM9|None|none),(4|A0A448FTL…
A0A0J6VQ03	MCHUDSM44219_05064	Mycolicibacterium chubuense	Actinobacteria	Bacteria	1800	DYP	A0A0J6VS17		(-10|A0A0J6VPZ1|Amidophosphoribosyltransferase|PF00156-PF13522),(-9|A0A0J6VML2|SCP_3 domain-containing protein|PF17844),(-8|A0A0J6YH90|Mce related protein|PF02470-PF11887),(-7|A0A0J6VS08|CAAX amino terminal protease self-immunity|PF02517),(-6|A0A0J6VS11|Uncharacterized protein|PF10081-PF15420),(-5|A0A0J6VPZ8|Phosphoribosylformylglycinamidine synthase subunit PurL|PF00586-PF02769-PF18072),(-4|A0A0…
A0A0J6VV71	MOBUDSM44075_03232	Mycolicibacterium obuense.	Actinobacteria	Bacteria	1807	DYP	A0A0J6VXS9		(-10|A0A0J6VV63|Amidophosphoribosyltransferase|PF00156-PF13522),(-9|A0A0J6YQN7|SCP_3 domain-containing protein|PF17844),(-8|A0A0J6VZR7|Mce related protein|PF02470-PF11887),(-7|A0A0J6VZM7|CAAX amino terminal protease self-immunity|PF02517),(-6|A0A0J6VXS4|Uncharacterized protein|PF10081-PF15420),(-5|A0A0J6VV67|Phosphoribosylformylglycinamidine synthase subunit PurL|PF00586-PF02769-PF18072),(-4|A0A0…
A0A0J6WQM8	AB840_11980	Megasphaera cerevisiae DSM 20462.	Firmicutes	Bacteria	1122219	CoQ7	A0A0J6WTA0		(-10|A0A0J6WVA0|HTH lysR-type domain-containing protein|PF00126-PF03466),(-9|A0A0J6WU74|2,4-dienoyl-CoA reductase|PF00070-PF00724-PF07992),(-8|A0A0J6WU83|Shikimate dehydrogenase (NADP(+))|PF08501-PF18317),(-7|A0A0J6WT95|MFS transporter|PF07690),(-6|A0A0J6WQM4|3-dehydroquinate dehydratase|PF01487),(-5|A0A0J6ZLI9|Putative_PNPOx domain-containing protein|PF01243),(-4|A0A0J6WVA4|Glutathione peroxidas…
A0A0J6Y435	MCHLDSM_07143	Mycolicibacterium chlorophenolicum.	Actinobacteria	Bacteria	37916	DYP	A0A0J6VAF2		(-10|A0A0J6Y424|Amidophosphoribosyltransferase|PF00156-PF13522),(-9|A0A0J6VDZ8|SCP_3 domain-containing protein|PF17844),(-8|A0A0J6VEA7|Mce related protein|PF02470-PF11887),(-7|A0A0J6VCG3|CAAX amino terminal protease self-immunity|PF02517),(-6|A0A0J6VAE9|Uncharacterized protein|PF10081-PF15420),(-5|A0A0J6Y430|Phosphoribosylformylglycinamidine synthase subunit PurL|PF00586-PF02769-PF18072),(-4|A0A0…
A0A0J8UHF7	ACT17_03520	Mycolicibacterium conceptionense.	Actinobacteria	Bacteria	451644	DYP	A0A0J8UEX1		(-10|A0A0J8UHG5|Uncharacterized protein|none),(-9|A0A0J8X2V9|Abortive phage infection protein|PF02517),(-8|A0A0J8UE81|Membrane protein|PF10081-PF15420),(-7|A0A0J8UFX0|Phosphoribosylformylglycinamidine synthase subunit PurL|PF00586-PF02769-PF18072),(-6|A0A0J8UEX5|Na+/H+ antiporter|PF00999),(-5|A0A0J8UHG1|Thiamine pyrophosphate-binding protein|PF00205-PF02775-PF02776),(-4|A0A0J8X2V4|Uncharacterized…
A0A0K0X4Y3	AFA91_11575	Mycobacterium goodii	Actinobacteria	Bacteria	134601	DYP	A0A0K0X4T4		(-10|A0A0K0X4Z3|SCP_3 domain-containing protein|PF17844),(-9|A0A0K0X4W0|MCE-family protein MCE1A|PF02470-PF11887),(-8|A0A0K0X4V0|Pyridoxamine 5'-phosphate oxidase|PF01243),(-7|A0A0K0X4N7|Uncharacterized protein|none),(-6|A0A0K0X4T9|Membrane protein|PF10081-PF15420),(-5|A0A0K0X4Y8|Phosphoribosylformylglycinamidine synthase subunit PurL|PF00586-PF02769-PF18072),(-4|A0A0K0X4V6|Sodium:proton exchange…
A0A0K1JIL3	VV02_12960	Luteipulveratus mongoliensis.	Actinobacteria	Bacteria	571913	DYP	A0A0K1JQ94		(-10|A0A0K1JQS4|Methylmalonyl-CoA mutase|PF01642-PF02310),(-9|A0A0K1JJ02|METMALONYL_COA_MUTASE domain-containing protein|PF01642),(-8|A0A0K1JIL8|Haloacid dehalogenase|PF13419),(-7|A0A0K1JJ01|Kojibiose phosphorylase|PF03632-PF03633-PF03636),(-6|A0A0K1JQ97|Uncharacterized protein|none),(-5|A0A0K1JIL5|2-isopropylmalate synthase|PF00682-PF08502),(-4|A0A0K1JIN1|Beta_helix domain-containing protein|PF1…
A0A0K1NEW4	ADJ79_10765	Ottowia sp. oral taxon 894.	Proteobacteria	Bacteria	1658672	Putative DYP			(-10|A0A0K1NFG2|ABC transporter substrate-binding protein|PF03401),(-9|A0A0K1NEU7|ABC transporter substrate-binding protein|PF03480),(-8|A0A0K1NGS6|C4-dicarboxylate ABC transporter substrate-binding protein|PF04290),(-7|A0A0K1NEV9|Ribose-5-phosphate isomerase A|PF06026),(-6|A0A0K1NFX5|Uncharacterized protein|none),(-5|A0A0K1NEP1|Uncharacterized protein|none),(-4|A0A0K1NFG6|2-oxoglutarate reductas…
A0A0K2HAW9	GT50_14210	Geobacillus stearothermophilus 10.	Firmicutes	Bacteria	272567	IMEF	A0A0K2HAW6		(-10|A0A0K2HAX9|GCN5 family acetyltransferase|PF00583),(-9|A0A0K2HB66|Amidohydrolase|PF01546-PF07687),(-8|A0A0K2HAY3|Transposase|PF14104),(-7|A0A0K2HBU6|Membrane protein|PF12821),(-6|A0A0K2HAX1|Membrane protein|PF06738),(-5|A0A0K2HAX4|Uncharacterized protein|none),(-4|A0A0K2HB60|Diacylglycerol kinase|PF00781),(-3|A0A0K2HAX8|UDP-N-acetylenolpyruvoylglucosamine reductase|PF01565-PF02873),(-2|A0A0K2…
A0A0K2HU19	RN06_0985	Mycobacterium tuberculosis variant bovis BCG.	Actinobacteria	Bacteria	33892	DYP	A0A0K2HTA0		(-10|A0A0Y1BTP1|Amidophosphoribosyltransferase|PF13522),(-9|A0A0K2HT41|SCP_3 domain-containing protein|PF17844),(-8|A0A0K2HT54|Exopolysaccharide phosphotransferase CpsY|PF11380-PF17101-PF17102-PF17103),(-7|A0A0Y1BV20|3',5'-cyclic adenosine monophosphate phosphodiesterase CpdA|PF00149),(-6|A0A109S6M6|Uncharacterized protein|PF02517),(-5|A0A120INI4|Phosphoribosylformylglycinamidine synthase subunit…
A0A0K2WJW2	BN1090_A2_03579	Aneurinibacillus migulanus	Firmicutes	Bacteria	47500	Putative IMEF			(-10|A0A0K2WJV4|Endonuclease III|PF00633-PF00730),(-9|A0A0D1XE45|Uncharacterized protein|none),(-8|A0A0K2WHX1|Putative O-succinylbenzoate-CoA ligase|PF00501-PF13193),(-7|A0A0K2WIH9|Member 9, family protein, acyl-CoA dehydrogenasef amily|PF00441-PF02770-PF02771),(-6|A0A0K2WI77|Acetyl-CoA C-acetyltransferase|PF00108-PF02803),(-5|A0A0K2WJV8|3-hydroxyacyl-CoA dehydrogenase|PF00378-PF00725-PF02737),(-…
A0A0K2YJL1	RHCRD62_40104	Rhodococcus sp. RD6.2.	Actinobacteria	Bacteria	260936	DYP	A0A0K2YH07		(-10|A0A0K2YJK1|Uncharacterized protein|none),(-9|A0A0K2YI59|Iron-sulfur binding reductase|PF02754-PF13183),(-8|A0A0K2YKZ9|Uncharacterized protein|none),(-7|A0A0K2YNA9|Uncharacterized protein|none),(-6|A0A0K2YH03|Uncharacterized protein|none),(-5|A0A0K2YJK6|S1E family peptidase|none),(-4|A0A0K2YI64|Protease|none),(-3|A0A0K2YL04|Uncharacterized protein|PF00012),(-2|A0A0K2YNB3|Deazaflavin-dependent…
A0A0K8JK64	P22_3858	Propionispora sp. 2/2-37.	Firmicutes	Bacteria	1677858	CoQ7	A0A0K8JKF4		(-2|A0A0K8JJQ4|Sigma-54 factor interaction domain-containing protein|PF00158-PF02954-PF06506),(-1|A0A0K8JKF4|Uncharacterized protein|PF03232),(1|A0A0K8JJF4|Acyl_transf_3 domain-containing protein|PF01757),(2|A0A0K8JJF5|Uncharacterized protein|none),(3|A0A0K8JJQ1|Uncharacterized protein|PF00037-PF00881),(4|A0A0K8JKE9|HTH hxlR-type domain-containing protein|PF01638),(5|A0A0K8JK61|Putative membrane …
A0A0K8N3Q7	GLF_1924	Gluconobacter frateurii NBRC 101659.	Proteobacteria	Bacteria	1104996	DYP	A0A0K8N3U1		(-10|A0A0K8N3P9|Arabinose transmembrane efflux protein|PF07690),(-9|A0A0K8N3S9|Probable multidrug resistance protein NorM|PF01554),(-8|A0A0K8N3Z7|Cysteine--tRNA ligase|PF01406-PF09190),(-7|A0A0K8N537|Ribosomal large subunit 23S rRNA methyltransferase SpoU|PF00588),(-6|A0A0K8N3T7|ATP-sensitive potassium transporter|PF07885-PF17655),(-5|A0A0K8N3Q3|LacX protein|PF01263),(-4|A0A0K8N3T4|Glutamate--tRN…
A0A0K9HDC0	D9548_12095	Geobacillus stearothermophilus	Firmicutes	Bacteria	1422	IMEF	A0A3L7D7M0		(-1|A0A3L7D7M0|Uncharacterized protein|none),(1|A0A0K9HDH8|Uncharacterized protein|none),(2|A0A3L7D9S1|(2Fe-2S)-binding protein|PF00111),(3|A0A0K9HCQ0|HD domain-containing protein|PF01966),(5|A0A0K9HEA2|Ribonucleoside-diphosphate reductase subunit beta|PF00268),(6|A0A3L7DAW7|Ribonucleoside-diphosphate reductase|PF00317-PF02867),(7|A0A0K9HDP5|Asparagine synthase (Glutamine-hydrolyzing)|PF00733-PF1…
A0A0K9M676	AC624_01570	Bacillus sp. FJAT-27238.	Firmicutes	Bacteria	1679167	IMEF	A0A0K9M5V2		(-10|A0A0K9M686|Lipoprotein|none),(-9|A0A0K9M7W2|Aminopeptidase|PF02073),(-8|A0A0K9M5S0|Transcriptional regulator|PF03551),(-7|A0A0K9M7W9|Uncharacterized protein|none),(-6|A0A0K9M5V7|Glutathione synthase|PF14398),(-5|A0A0K9M680|HxlR family transcriptional regulator|PF01638),(-4|A0A0K9M7V7|DNA recombinase|PF00239-PF07508-PF13408),(-3|A0A0K9M5R6|Trypsin|PF13365),(-2|A0A0K9M7W5|Dihydroorotate dehydr…
A0A0K9YIS9	ADS79_31870	Brevibacillus reuszeri.	Firmicutes	Bacteria	54915	IMEF	A0A0K9YK51		(-10|A0A0K9YIQ4|Membrane protein|PF09680),(-9|A0A0K9YJG9|Aminopeptidase|PF02073),(-8|A0A0K9YIQ0|Transcriptional regulator|PF03551),(-7|A0A0K9YIR7|Uncharacterized protein|none),(-6|A0A0K9YK46|Glutathione synthase|PF14398),(-5|A0A0K9YIS2|HxlR family transcriptional regulator|PF01638),(-4|A0A0K9YIQ9|DNA recombinase|PF00239-PF07508-PF13408),(-3|A0A0K9YIQ5|Trypsin|PF13365),(-2|A0A0K9YIS1|Dihydroorotat…
A0A0L6CIY4	VV01_10320	Luteipulveratus halotolerans.	Actinobacteria	Bacteria	1631356	DYP	A0A0L6CI37		(-10|A0A0L6CIA6|Amino_oxidase domain-containing protein|PF01593),(-9|A0A0L6CIM0|DNA repair protein|PF13532),(-8|A0A0L6CI36|Uncharacterized protein|PF07398-PF11716),(-7|A0A0L6CI34|Protein kinase|PF03308),(-6|A0A0L6CIY0|Methylmalonyl-CoA mutase|PF01642-PF02310),(-5|A0A0L6CIB3|METMALONYL_COA_MUTASE domain-containing protein|PF01642),(-4|A0A0L6CIM6|2-isopropylmalate synthase|PF00682-PF08502),(-3|A0A0…
A0A0L6TYA6	AKG39_12975	Acetobacterium bakii.	Firmicutes	Bacteria	52689	FLP	A0A0L6TY78		(-10|A0A0L6TYR7|Uncharacterized protein|none),(-9|A0A0L6TY97|Ribokinase|PF00294),(-8|A0A0L6U075|AraC family transcriptional regulator|PF02311-PF12833),(-7|A0A0L6TY82|Multidrug transporter|PF00892),(-6|A0A0L6TYB1|HTH marR-type domain-containing protein|PF01047),(-5|A0A0L6TYR3|Sodium transporter|PF01554),(-4|A0A0L6TY92|Hemerythrin|PF01814),(-3|A0A0L6U070|Uncharacterized protein|none),(-2|A0A0L6TZ00…
A0A0L8ET19	AD428_05965	Achromobacter sp. DMS1.	Proteobacteria	Bacteria	1688405	DYP	A0A0L8ESX0		(-2|A0A0L8ETL7|Uncharacterized protein|none),(-1|A0A0L8ESX0|Peroxidase|PF04261),(1|A0A0L8ESZ1|Sugar dehydrogenase|PF13561),(2|A0A0L8ETF7|Uncharacterized protein|PF03401),(3|A0A0L8ET90|Beta-lactamase|none),(4|A0A0L8ETM3|Uncharacterized protein|PF07287),(5|A0A0L8ESX5|HTH lysR-type domain-containing protein|PF00126-PF03466),(6|A0A0L8ET42|HTH marR-type domain-containing protein|PF12802),(7|A0A0L8ET25…
A0A0L8JPF6	ADK34_27615	Streptomyces viridochromogenes.	Actinobacteria	Bacteria	1938	DYP	A0A0L8JPI8		(-10|A0A0L8JPB9|Clp protease ATP-binding protein|PF00004-PF02861-PF07724-PF10431-PF17871),(-9|A0A0L8JP78|LysR family transcriptional regulator|PF00126-PF03466),(-8|A0A0L8JPI3|Sulfur carrier protein FdhD|PF02634),(-7|A0A0L8JPF1|Uncharacterized protein|PF00384-PF01568),(-6|A0A0L8JP98|GTP 3',8-cyclase|PF04055-PF06463),(-5|A0A0L8JPH1|Molybdopterin molybdenumtransferase|PF00994-PF03453-PF03454),(-4|A0…
A0A0L8P4Z5	ADK77_12540	Streptomyces antibioticus.	Actinobacteria	Bacteria	1890	DYP	A0A0L8P4V0		(-10|A0A0L8P4Y5|3-ketoacyl-ACP reductase|PF13561),(-9|A0A0L8P5M2|Oxidoreductase|PF00106),(-8|A0A0L8P5I4|Bromoperoxidase|PF00561),(-7|A0A0L8P597|Uncharacterized protein|PF06912),(-6|A0A0L8P4U3|Formate dehydrogenase|PF00384-PF01568),(-5|A0A0L8P4Z0|Cytochrome BD ubiquinol oxidase subunit I|PF01654),(-4|A0A0L8P5M7|Cytochrome D ubiquinol oxidase subunit II|PF02322),(-3|A0A0L8P5J1|Uncharacterized prote…
A0A0L8V9Z2	NC99_19410	Sunxiuqinia dokdonensis.	Bacteroidetes	Bacteria	1409788	FLP	A0A0L8VA75		(-10|A0A0L8V9Y2|Uncharacterized protein|none),(-9|A0A0L8V9U5|DUF559 domain-containing protein|PF04480),(-8|A0A0L8V9W0|Uncharacterized protein|PF03632-PF03633-PF03636),(-7|A0A0L8VAN8|Trehalose 6-phosphate phosphatase|PF02358-PF13419),(-6|A0A0L8VA71|Aconitate hydratase|PF00330-PF00694),(-5|A0A0L8V9Y7|NADH dehydrogenase|PF07992),(-4|A0A0L8V9U9|Pyruvate dehydrogenase E1 component|PF00456-PF17831),(-3…
A0A0M0EJ30	KOEU_11040	Komagataeibacter europaeus	Proteobacteria	Bacteria	33995	DYP	A0A0M0EJ29		(-10|A0A0M0EJ24|Alpha-ketoglutarate permease|PF07690),(-9|A0A0M0EJ23|D-xylulose reductase|PF00107-PF08240),(-8|A0A0M0EJX8|Uncharacterized protein|none),(-7|A0A0M0EJ06|Thiopurine S-methyltransferase|PF05724),(-6|A0A0M0EJ22|Uncharacterized protein|none),(-5|A0A0M0EJ27|Esterase YbfF|PF00561),(-4|A0A0M0EJ31|O-acetyltransferase OatA|PF01757-PF19040),(-3|A0A0M0EJY4|Sugar efflux transporter|PF07690),(-2…
A0A0M0F5E2	M768_19580	Cellulosimicrobium cellulans F16.	Actinobacteria	Bacteria	1350482	DYP	A0A0M0F6G9		(-10|A0A0M0F5F1|VOC domain-containing protein|PF18029),(-9|A0A0M0F5E1|Uncharacterized protein|none),(-8|A0A0M0F5M7|Argininosuccinate synthase|PF00764),(-7|A0A0M0F5W7|Uncharacterized protein|PF01205-PF09186),(-6|A0A0M0F6H5|Uncharacterized protein|PF01704),(-5|A0A0M0F5E7|Uncharacterized protein|PF06762),(-4|A0A0M0F5D6|Translation factor Sua5|PF01300),(-3|A0A0M0F5M1|PALP domain-containing protein|PF…
A0A0M0GJT0	AF332_02365	Sporosarcina globispora	Firmicutes	Bacteria	1459	IMEF	A0A0M0G7A1		(-10|A0A0M0G7F7|30S ribosomal protein S11|PF00411),(-9|A0A0M0G7M7|DNA-directed RNA polymerase subunit alpha|PF01000-PF01193-PF03118),(-8|A0A0M0G8B7|50S ribosomal protein L17|PF01196),(-7|A0A0M0G8L9|Energy-coupling factor transporter ATP-binding protein EcfA|PF00005),(-6|A0A0M0G7A6|Energy-coupling factor transporter ATP-binding protein EcfA|PF00005),(-5|A0A0M0G7F2|Energy-coupling factor transporte…
A0A0M2JSA3	WN67_24070	Mycolicibacterium obuense.	Actinobacteria	Bacteria	1807	DYP	A0A0M2JX09		(-10|A0A0J6VV63|Amidophosphoribosyltransferase|PF00156-PF13522),(-9|A0A0M2JR59|SCP_3 domain-containing protein|PF17844),(-8|A0A0M2JXU8|MCE-family protein MCE1A|PF02470-PF11887),(-7|A0A0M2JX82|Abortive phage infection protein|PF02517),(-6|A0A0M2JX06|Membrane protein|PF10081-PF15420),(-5|A0A0M2JSA0|Phosphoribosylformylglycinamidine synthase subunit PurL|PF00586-PF02769-PF18072),(-4|A0A0M2JR64|Sodiu…
A0A0M2NJ28	CHK_2034	Catabacter hongkongensis.	Firmicutes	Bacteria	270498	CoQ7	A0A0M2NHJ8		(-9|A0A0M2NE19|Alcohol dehydrogenase GroES-like protein|PF00107-PF08240),(-8|A0A0M2ND29|Gluconolactonase|PF08450),(-7|A0A0M2NJL0|3-oxoacyl-[acyl-carrier protein] reductase|PF13561),(-6|A0A0M2NHJ3|Xylose isomerase domain protein TIM barrel|PF01261),(-5|A0A0M2NJ23|Transcriptional regulator, LacI family|PF00356-PF13377),(-4|A0A0M2NE25|Putative N-terminal signal sequence|none),(-3|A0A0M2ND34|Uncharac…
A0A0M2UQN0	BROFUL_02909	Candidatus Brocadia fulgida.	Planctomycetes	Bacteria	380242	CytoC-Fusion			(-10|A0A0M2UQP1|Uncharacterized protein|none),(-9|A0A0M2URB2|Uncharacterized protein|none),(-8|A0A0M2UTU7|Uncharacterized protein|none),(-7|A0A0M2URY7|Uncharacterized protein|none),(-6|A0A0M2UV80|Uncharacterized protein|none),(-5|A0A0M2UQN6|Uncharacterized protein|none),(-4|A0A0M2URA6|ATPase|PF00122-PF00702),(-3|A0A0M2UTU4|Uncharacterized protein|none),(-2|A0A0M2URY3|FAD:protein FMN transferase|P…
A0A0M2ZCN8	BST23_12515	Mycolicibacterium elephantis.	Actinobacteria	Bacteria	81858	DYP	A0A0M2ZFB6		(-10|A0A1X0D090|SCP_3 domain-containing protein|PF17844),(-9|A0A1X0D245|MCE-family protein MCE1A|PF02470-PF11887),(-8|A0A1X0D0F8|Abortive phage infection protein|PF02517),(-7|A0A1A0R1Z1|Uncharacterized protein|PF10081-PF15420),(-6|A0A1X0D0U2|Phosphoribosylformylglycinamidine synthase subunit PurL|PF00586-PF02769-PF18072),(-5|A0A0M2ZCP4|Uncharacterized protein|none),(-4|A0A0M2ZGB3|Glyoxalase/bleom…
A0A0M3QL40	ABE83_02650	Streptomyces sp. CFMR 7.	Actinobacteria	Bacteria	1649184	DYP	A0A0M4DHZ7		(-10|A0A0M3QL38|Beta-glucosidase|PF00232),(-9|A0A0M4E0R1|Alpha/beta hydrolase|PF00561),(-8|A0A0M4DKD3|F5/8 type C domain-containing protein|PF00754-PF02836),(-7|A0A0M4DIK8|DUF1996 domain-containing protein|PF09362),(-6|A0A0M3QL90|Peptidase S1|PF02983),(-5|A0A0M4DDW8|Lipoprotein|none),(-4|A0A0M4DSC2|Membrane protein|none),(-3|A0A0M5J390|DUF5709 domain-containing protein|PF18970),(-2|A0A0M4E192|6-p…
A0A0M4R249	WY02_23480	Pseudonocardia sp. AL041005-10.	Actinobacteria	Bacteria	445576	Hemerythrin	A0A0M5LS55		(-10|A0A0M4Q5P3|Uncharacterized protein|none),(-9|A0A0M4PVM0|Uncharacterized protein|none),(-8|A0A0M3U9J4|Uncharacterized protein|none),(-7|A0A0M4QPC1|Membrane protein|PF04143),(-6|A0A0M5LS59|Uncharacterized protein|none),(-5|A0A0M4R1R7|YceI domain-containing protein|PF04264-PF13620),(-4|A0A0M3U9M5|Big_6 domain-containing protein|PF13620-PF17936),(-3|A0A0M4Q1D4|Membrane protein|PF11583),(-2|A0A0M…
A0A0M5LX12	XF36_04905	Pseudonocardia sp. HH130629-09.	Actinobacteria	Bacteria	1641402	Hemerythrin	A0A0M4QD72		(-10|A0A0M4QFD5|Uncharacterized protein|none),(-9|A0A0M4Q8M2|Uncharacterized protein|none),(-8|A0A0M4PYR4|Membrane protein|PF04143),(-7|A0A0M3UAI6|Uncharacterized protein|none),(-6|A0A0M4QSU7|YceI domain-containing protein|PF04264-PF13620),(-5|A0A0M5LSY8|Uncharacterized protein|PF13620),(-4|A0A0M4R533|Membrane protein|PF11583),(-3|A0A0M3UAL3|Ferredoxin-NADP reductase|PF00037-PF07992),(-2|A0A0M4Q4…
A0A0M8TVB4	ADK60_40240	Streptomyces sp. XY431.	Actinobacteria	Bacteria	1415562	DYP	A0A0M8TVH3		(-10|A0A0M8TYB0|Doxorubicin biosynthesis protein DnrV|PF18029),(-9|A0A0M9YYK1|MDMPI_N domain-containing protein|PF11716),(-8|A0A0N0SMZ1|DoxX family protein|PF07681),(-7|A0A0M8U0G0|Microbial collagenase|PF01752-PF04151-PF08453-PF18911),(-6|A0A0M9YZ53|Transcriptional regulator|PF00440),(-5|A0A0M8TVG9|5,10-methylene tetrahydromethanopterin reductase|PF00296),(-4|A0A0M8U0G6|Oxidoreductase|PF03358),(-…
A0A0M8VRT1	ADL02_46250	Streptomyces sp. NRRL WC-3723.	Actinobacteria	Bacteria	1519491	DYP	A0A0M9ZSA0		(-10|A0A0N0T316|NADPH:quinone reductase|PF00107-PF08240),(-9|A0A0M8VSF7|Cytoplasmic protein|PF04237),(-8|A0A0N0T311|3-beta hydroxysteroid dehydrogenase|PF01370),(-7|A0A0M8VSN5|Peroxiredoxin|PF00578),(-6|A0A0M8VWW3|TetR family transcriptional regulator|PF00440-PF16925),(-5|A0A0M8VRV4|Uncharacterized protein|PF08681),(-4|A0A0M9ZSA5|Fic family toxin-antitoxin system, toxin component|none),(-3|A0A0M9…
A0A0M9ZUR3	ADL00_01220	Streptomyces sp. AS58.	Actinobacteria	Bacteria	1519489	DYP	A0A0M8VY34		(-5|A0A0M9ZUR4|HxlR family transcriptional regulator|PF01638),(-4|A0A0M8VY35|Cyclase|PF10604),(-3|A0A0M8VYL3|F420-dependent methylene-tetrahydromethanopterin reductase|PF00296),(-2|A0A0M8VYS3|Uncharacterized protein|none),(-1|A0A0M8VY34|Peroxidase|PF04261),(1|A0A0M8W1L7|Uncharacterized protein|PF02416),(2|A0A0M9ZUS2|3-hydroxyisobutyryl-CoA hydrolase|PF16113),(3|A0A0M9ZUV2|Uncharacterized protein|…
A0A0N0YJC6	ADK82_16325	Streptomyces sp. NRRL S-4.	Actinobacteria	Bacteria	1519471	DYP	A0A0N1K6Q9		(-10|A0A0N0YKB1|MerR family transcriptional regulator|PF00376-PF13646),(-9|A0A0N0HKW8|Uncharacterized protein|PF13646),(-8|A0A0N0HKY2|Polyketide cyclase|PF08327),(-7|A0A0N0HKU6|ArsR family transcriptional regulator|PF12840),(-6|A0A0N0HL56|Uncharacterized protein|none),(-5|A0A0N0HKR7|DNA polymerase III|PF00929),(-4|A0A0N1K7H5|6-phosphogluconate dehydrogenase, decarboxylating|PF00393-PF03446),(-3|A…
A0A0N1CE96	AN912_28445	Mycobacteroides immunogenum.	Actinobacteria	Bacteria	83262	DYP	A0A179V6A9		(-10|A0A179V906|SCP_3 domain-containing protein|PF17844),(-9|A0A179V6W1|Uncharacterized protein|none),(-8|A0A179V6N6|Abortive phage infection protein|PF02517),(-7|A0A179V8U7|Uncharacterized protein|PF10081-PF15420),(-6|A0A179V8L0|Phosphoribosylformylglycinamidine synthase subunit PurL|PF00586-PF02769-PF18072),(-5|A0A179V8X1|Uncharacterized protein|PF13564),(-4|A0A179V6C8|Uncharacterized protein|n…
A0A0N1F9L3	GLUCOINTEAF2_0200643	Komagataeibacter intermedius AF2.	Proteobacteria	Bacteria	1458464	DYP	A0A0N0MEQ4		(-10|A0A0N1FNS7|Membrane protein|PF00892),(-9|A0A0N0MFG3|Uncharacterized protein|none),(-8|A0A0N0MES4|Thiopurine S-methyltransferase|PF05724),(-7|A0A0N1N3H3|Uncharacterized protein|none),(-6|A0A0N1FKT0|Esterase|PF00561),(-5|A0A0N1F8P2|Acyltransferase|PF01757-PF19040),(-4|A0A0N1N4M3|Sugar transporter|PF07690),(-3|A0A0N1FBB8|Uncharacterized protein|none),(-2|A0A0N1N6G9|Aspartyl/asparaginyl beta-hyd…
A0A0N1H109	OK006_9208	Actinobacteria bacterium OK006.	Actinobacteria	Bacteria	1592326	DYP	A0A0N1NP90		(-3|A0A0N1GEW3|3-oxoacyl-(Acyl-carrier-protein) reductase|PF13561),(-2|A0A0N1GWK0|Cell wall assembly/cell proliferation coordinating protein, KNR4-like protein|PF09346),(-1|A0A0N1NP90|Dyp-type peroxidase family|PF04261),(1|A0A0N1GKU6|Nudix hydrolase domain-containing protein|PF00293),(2|A0A0N1GJG9|Uncharacterized protein|none),(3|A0A0N0N6E3|DUF3887 domain-containing protein|PF13026),(4|A0A0N0N6V0…
A0A0N8PNH3	SAMN05661077_1777	Thiohalorhabdus denitrificans.	Proteobacteria	Bacteria	381306	FLP	A0A0P9ESE0		(-10|A0A0P9C8H8|Bifunctional protein PutA|PF00171-PF01619-PF14850-PF18327),(-9|A0A0P9C8F1|Uncharacterized protein|none),(-8|A0A0N8PNH4|Uncharacterized protein|none),(-7|A0A0P9CQH4|Exoribonuclease-2|PF00773-PF18614),(-6|A0A1G5EWF3|Putative restriction endonuclease|PF13391),(-5|A0A0P9GMD5|Diadenosine tetraphosphate (Ap4A) hydrolase|PF01230),(-4|A0A1G5EUR3|Uncharacterized protein|none),(-3|A0A0P9C90…
A0A0N9NKS5	ACH46_19875	Gordonia phthalatica.	Actinobacteria	Bacteria	1136941	DYP	A0A0N9NF24		(-10|A0A0N9NF64|FAD-binding dehydrogenase|PF00890),(-9|A0A0N9MT57|Transcriptional regulator|PF00440),(-8|A0A0N9NK02|Lipid-transfer protein|PF00108-PF02803),(-7|A0A0N9N6W3|Polyketide cyclase|PF10604),(-6|A0A0N9NCX0|Dehydratase|PF01575-PF13452),(-5|A0A0N7FV69|Short-chain dehydrogenase|PF13561),(-4|A0A0N9MUN2|Acyl-CoA dehydrogenase|PF00441-PF02770-PF02771),(-3|A0A0N9MWH0|AMP-dependent synthetase|PF0…
A0A0N9XCE2	A5751_26360	Mycolicibacterium fortuitum	Actinobacteria	Bacteria	1766	DYP	A0A0N9Y6B6		(-10|A0A0N9YD00|MCE-family protein Mce1A|PF02470-PF11887),(-9|A0A0N9Y5Q5|Uncharacterized protein|none),(-8|A0A0N9Y6T3|Uncharacterized protein|none),(-7|A0A0N9XFM9|Putative membrane protein|PF10081-PF15420),(-6|A0A0N9Y2C0|Phosphoribosylformylglycinamidine synthase subunit PurL|PF00586-PF02769-PF18072),(-5|A0A0N7H806|Na+/H+ antiporter|PF00999),(-4|A0A0N9XN78|Uncharacterized protein|none),(-3|A0A0N9…
A0A0P0RDL7	K788_0003214	Paraburkholderia caribensis MBA4.	Proteobacteria	Bacteria	1323664	DYP	A0A0P0RDQ6		(-10|A0A0P0RDF8|Transcriptional regulator, LacI family|PF00356-PF00532),(-9|A0A0P0RD59|TIR domain|PF13676),(-8|A0A0P0RDM8|Mobile element protein|none),(-7|A0A0P0RDF6|Uncharacterized protein|none),(-6|A0A0P0RD93|Uncharacterized protein|none),(-5|A0A0P0RE53|Short-chain dehydrogenase|none),(-4|A0A0N7JUI1|Uncharacterized protein|none),(-3|A0A0P0RDM7|Uncharacterized protein|none),(-2|A0A0P0RDI4|Formal…
A0A0P0SHX1	AD017_28110	Pseudonocardia sp. EC080619-01.	Actinobacteria	Bacteria	1096856	Hemerythrin	A0A0P0SHY2		(-10|A0A0P0SHN4|Cytochrome BD ubiquinol oxidase subunit I|PF01654),(-9|A0A0P0SHR9|Cytochrome C oxidase assembly protein|PF02322),(-8|A0A0P0SI17|ABC transporter ATPase|PF00005-PF00664),(-7|A0A0P0SHV0|ABC transporter ATP-binding protein|PF00005-PF00664),(-6|A0A0P0SKX5|Uncharacterized protein|PF01229),(-5|A0A0P0SHU5|3-oxoacyl-ACP reductase|PF13561),(-4|A0A0P0SI00|Methyltransferase|PF13489),(-3|A0A0N…
A0A0Q1CR05	AP057_03715	Geobacillus sp. Sah69.	Firmicutes	Bacteria	1737624	IMEF	A0A0Q1D864		(-10|A0A0Q1ILQ8|o-succinylbenzoate synthase|PF02746-PF13378),(-9|A0A0Q1DU94|GCN5 family acetyltransferase|PF00583),(-8|A0A0Q0YVP4|Amidohydrolase|PF01546-PF07687),(-7|A0A0Q0YEQ9|ThrE_2 domain-containing protein|PF12821),(-6|A0A0Q1EYP8|ThrE domain-containing protein|PF06738),(-5|A0A0N8WMH2|Uncharacterized protein|none),(-4|A0A0Q1EYK7|Uncharacterized protein|none),(-2|A0A0Q0YTG4|UDP-N-acetylenolpyru…
A0A0Q1E6J2	UK82_16630	Frankia sp. ACN1ag.	Actinobacteria	Bacteria	102891	FLP	A0A0Q0Y013		(-10|A0A0Q0Y454|GDSL family lipase|PF13472),(-9|A0A0Q1C195|Glycosyl transferase|PF00534-PF13579),(-8|A0A0Q1CH45|Glycosyl transferase|PF00534-PF13439),(-7|A0A0N8WIK2|Uncharacterized protein|PF11298),(-6|A0A0Q1D0V5|Uncharacterized protein|PF01887),(-5|A0A0Q1HTK0|Uricase|PF01014),(-4|A0A0N8WIK6|Uncharacterized protein|PF03734-PF17964),(-3|A0A0Q1C179|Uncharacterized protein|PF14378),(-2|A0A0Q1CH22|Fl…
A0A0Q2LIM8	AO501_25570	Mycobacterium gordonae.	Actinobacteria	Bacteria	1778	DYP	A0A0Q2LH70		(-10|A0A0Q2LIM1|MCE-family protein MCE1A|PF02470-PF11887),(-9|A0A0Q2LIQ7|Uncharacterized protein|PF12710),(-8|A0A0Q2RJN4|Sugar phosphotransferase|PF11380-PF17101-PF17102-PF17103),(-7|A0A0Q2X2L5|3',5'-cyclic adenosine monophosphate phosphodiesterase CpdA|PF00149),(-6|A0A0Q2RJS4|Abortive phage infection protein|PF02517),(-5|A0A0Q2Q6M1|Phosphoribosylformylglycinamidine synthase subunit PurL|PF00586-…
A0A0Q3WHI7	AN963_10695	Brevibacillus choshinensis.	Firmicutes	Bacteria	54911	IMEF	A0A0Q3WI06		(-10|A0A0Q3WHL9|Uncharacterized protein|none),(-9|A0A0Q3WIU3|Aminopeptidase|PF02073),(-8|A0A0Q3WHN2|Transcriptional regulator|PF03551-PF10400),(-7|A0A0Q3SV88|Uncharacterized protein|PF13365),(-6|A0A0Q3WH94|Glutathione synthase|PF14398),(-5|A0A0Q3SV96|HxlR family transcriptional regulator|PF01638),(-4|A0A0Q3SWR4|DNA recombinase|PF00239-PF07508-PF13408),(-3|A0A0Q3WI16|Trypsin|PF13365),(-2|A0A0Q3WFB…
A0A0Q4UM56	ASF14_19445	Sphingomonas sp. Leaf257.	Proteobacteria	Bacteria	1736309	DYP	A0A0Q4U544		(-10|A0A0Q4UL08|Short-chain dehydrogenase|PF13561),(-9|A0A0Q4UHF4|Aldehyde dismutase|PF08240),(-8|A0A0Q4UHW7|S-(hydroxymethyl)glutathione dehydrogenase|PF00107-PF08240),(-7|A0A0Q4UE21|Glyoxalase|PF00903),(-6|A0A0Q4U4U8|S-formylglutathione hydrolase|PF00756),(-5|A0A0Q4UBN3|NADH dehydrogenase|PF07992),(-4|A0A0Q4U4Z3|Egg lysin|PF11902),(-3|A0A0Q4UHL5|Excinuclease ABC subunit B|PF00271-PF04851-PF1234…
A0A0Q5ECK1	ASF68_11835	Plantibacter sp. Leaf314.	Actinobacteria	Bacteria	1736333	Putative DYP			(-10|A0A0Q5EKR2|Amino acid transporter|PF00324),(-9|A0A0Q5E5L6|HTH gntR-type domain-containing protein|PF00392-PF07729),(-8|A0A0Q5E8P1|Uncharacterized protein|none),(-7|A0A0Q5EJ66|MLTR_LBD domain-containing protein|PF13560-PF17765),(-6|A0A0Q5EMI0|Uncharacterized protein|none),(-5|A0A0Q5EKB1|HTH cro/C1-type domain-containing protein|PF13560-PF17765),(-4|A0A0Q5EL71|MLTR_LBD domain-containing protei…
A0A0Q6Q4J9	ASC63_08895	Leifsonia sp. Root112D2.	Actinobacteria	Bacteria	1736426	FLP	A0A0Q6PSQ2		(-10|A0A0Q6Q1L7|ABC transporter permease|PF00528),(-9|A0A0Q6Q8S8|Ectoine/hydroxyectoine ABC transporter ATP-binding protein EhuA|PF00005),(-8|A0A0Q6PRS4|Magnesium transporter|PF01544),(-7|A0A0Q6PVM1|ATP-dependent RNA helicase HrpA|PF00270-PF00271-PF04408-PF07717-PF11898),(-6|A0A0Q6Q224|TetR family transcriptional regulator|PF00440),(-5|A0A0Q6PSK2|MFS transporter|PF07690),(-4|A0A0Q6PRR7|Glyoxalase…
A0A0Q6SGF5	ASC86_21290	Rhizobium sp. Root1212.	Proteobacteria	Bacteria	1736429	DYP	A0A0Q6SL17		(-10|A0A0Q6SX20|Amino acid transporter|PF00005),(-9|A0A0Q6SPR8|ABC transporter substrate-binding protein|PF00497),(-8|A0A0Q6SGV2|FAD-dependent oxidoreductase|PF01266),(-7|A0A0Q6SJ53|Uncharacterized protein|PF13510),(-6|A0A0Q6SW10|FAD/NAD(P)-binding oxidoreductase|PF07992-PF17806),(-5|A0A0Q6SXS5|Uncharacterized protein|PF01042),(-4|A0A0Q6SQD8|Sigma-54 factor interaction domain-containing protein|P…
A0A0Q7HZ68	ASD29_19370	Streptomyces sp. Root1295.	Actinobacteria	Bacteria	1736448	DYP	A0A0Q7HRK1		(-10|A0A0Q7HTE5|Short-chain dehydrogenase|PF00106),(-9|A0A0Q7HV11|Uncharacterized protein|none),(-8|A0A0Q7HHD4|Uncharacterized protein|none),(-7|A0A0Q7HX23|Carboxylic ester hydrolase|PF00135),(-6|A0A0Q7HHC2|UDP-N-acetylmuramoyl-L-alanyl-D-glutamate--2,6-diaminopimelate ligase|PF02875-PF08245),(-5|A0A0Q7HWV5|Uncharacterized protein|none),(-4|A0A0Q7HHL0|DUF5709 domain-containing protein|PF18970),(-…
A0A0Q7NRJ2	ASD42_12030	Nocardia sp. Root136.	Actinobacteria	Bacteria	1736458	DYP	A0A0Q7NY00		(-10|A0A0Q7NY07|Flavin-nucleotide-binding protein|PF12900),(-9|A0A0Q7NI74|GntR family transcriptional regulator|PF00155-PF00392),(-8|A0A0Q7NU59|Uncharacterized protein|PF10944),(-7|A0A0Q7NV11|Pyridine nucleotide-disulfide oxidoreductase|PF02852-PF07992),(-6|A0A0Q7NI73|DNA-(apurinic or apyrimidinic site) lyase|PF01149-PF06831),(-5|A0A0Q7NIC7|Precorrin 6A synthase|PF00590),(-4|A0A0Q7NY43|Thymidylat…
A0A0Q8EHZ5	ASD97_14200	Streptomyces sp. Root63.	Actinobacteria	Bacteria	1736573	DYP	A0A0Q8EEH6		(-10|A0A0Q8EGX0|Short-chain dehydrogenase|PF00106),(-9|A0A0Q8EL42|Uncharacterized protein|none),(-8|A0A0Q8EK43|Uncharacterized protein|none),(-7|A0A0Q8E8R7|Carboxylic ester hydrolase|PF00135),(-6|A0A0Q8EBY1|UDP-N-acetylmuramoyl-L-alanyl-D-glutamate--2,6-diaminopimelate ligase|PF02875-PF08245),(-5|A0A0Q8E7D0|Uncharacterized protein|none),(-4|A0A0Q8E9L9|DUF5709 domain-containing protein|PF18970),(-…
A0A0Q9AAL3	ASE48_30305	Mycobacterium sp. Root265.	Actinobacteria	Bacteria	1736504	DYP	A0A0Q9A3J9		(-10|A0A0Q9A4Y1|SCP_3 domain-containing protein|PF17844),(-9|A0A0Q9A3Z0|MCE-family protein MCE1A|PF02470-PF11887),(-8|A0A0Q9A745|Pyridoxamine 5'-phosphate oxidase|PF01243),(-7|A0A0Q9A6N2|Uncharacterized protein|PF10081-PF15420),(-6|A0A0Q9AER4|Phosphoribosylformylglycinamidine synthase subunit PurL|PF00586-PF02769-PF18072),(-5|A0A0Q9AD52|Glyoxalase|PF18029),(-4|A0A0Q9ACR2|Polyketide cyclase|PF1268…
A0A0Q9JAM1	ASG82_08290	Mycobacterium sp. Soil538.	Actinobacteria	Bacteria	1736391	DYP	A0A0Q9JP15		(-10|A0A0Q9JAJ8|Amidophosphoribosyltransferase|PF00156-PF13522),(-9|A0A0Q9JAI5|SCP_3 domain-containing protein|PF17844),(-8|A0A0Q9JMB9|MCE-family protein MCE1A|PF02470-PF11887),(-7|A0A0Q9JLL7|Abortive phage infection protein|PF02517),(-6|A0A0Q9JQC6|Uncharacterized protein|PF10081-PF15420),(-5|A0A0Q9JF55|Phosphoribosylformylglycinamidine synthase subunit PurL|PF00586-PF02769-PF18072),(-4|A0A0Q9JC0…
A0A0Q9PDN3	ASG87_05550	Frateuria sp. Soil773.	Proteobacteria	Bacteria	1736407	DYP	A0A0Q9PL58		(-10|A0A0Q9PE91|EAL domain-containing protein|PF00563),(-9|A0A0Q9PEW1|Uncharacterized protein|PF03729),(-8|A0A0Q9PS81|Molecular chaperone DnaJ|PF00226-PF01556),(-7|A0A0Q9PEI8|HTH merR-type domain-containing protein|PF13591),(-6|A0A0Q9PDM9|Fis family transcriptional regulator|PF00072-PF00158-PF02954),(-5|A0A0Q9PE84|Histidine kinase|PF00512-PF00672-PF02518-PF17202),(-4|A0A0Q9PR87|Uncharacterized pr…
A0A0R3C4Y2	AOQ73_27070	Bradyrhizobium pachyrhizi.	Proteobacteria	Bacteria	280333	DYP	A0A0R3BVU2		(-10|A0A0R3BVG6|Sodium:proton antiporter|PF00999-PF02254),(-9|A0A0R3BVL4|Uncharacterized protein|none),(-8|A0A0R3C3W1|Uncharacterized protein|none),(-7|A0A0R3BVI5|Uncharacterized protein|PF13591),(-6|A0A0R3C2H2|Molecular chaperone DnaJ|PF00226-PF01556),(-5|A0A0R3C344|Uncharacterized protein|none),(-4|A0A0R3BVZ7|Uncharacterized protein|PF12779),(-3|A0A0R3C3K6|Chaperone protein ClpB|PF00004-PF02861…
A0A0R3DPH6	AOQ73_09260	Bradyrhizobium pachyrhizi.	Proteobacteria	Bacteria	280333	DYP	A0A0R3DIR3		(-10|A0A0R3DII4|Uncharacterized protein|none),(-9|A0A0R3DIH1|Uncharacterized protein|none),(-8|A0A0R3DII5|Uncharacterized protein|none),(-7|A0A0R3DIR1|Superoxide dismutase|PF00081-PF02777),(-6|A0A0R3DII8|Thioesterase|PF03061),(-5|A0A0R3DQR1|Chaperone protein ClpB|PF00004-PF02861-PF07724-PF10431-PF17871),(-4|A0A0R3DIQ8|Uncharacterized protein|PF09939),(-3|A0A0R3DIR4|Uncharacterized protein|PF09939…
A0A0R3FCF8	AOT84_22200	Mycobacteroides sp. H002.	Actinobacteria	Bacteria	1720566	DYP	A0A0R3FC69		(-10|A0A0R3FI23|Uncharacterized protein|none),(-9|A0A0R3FCL2|Abortive phage infection protein|PF02517),(-8|A0A0R3FK05|Uncharacterized protein|PF10081-PF15420),(-7|A0A0R3FCK5|Phosphoribosylformylglycinamidine synthase subunit PurL|PF00586-PF02769-PF18072),(-6|A0A0R3FC18|Uncharacterized protein|none),(-5|A0A0R3FCJ6|Uncharacterized protein|PF13564),(-4|A0A0R3FCF3|Uncharacterized protein|none),(-3|A0…
A0A0R3FFZ4	AOT86_03175	Mycobacteroides sp. H072.	Actinobacteria	Bacteria	1720568	DYP	A0A0R3F878		(-10|A0A0R3F895|Uncharacterized protein|none),(-9|A0A0R3F8J4|Abortive phage infection protein|PF02517),(-8|A0A0R3FFQ8|Uncharacterized protein|PF10081-PF15420),(-7|A0A0R3FD99|Phosphoribosylformylglycinamidine synthase subunit PurL|PF00586-PF02769-PF18072),(-6|A0A0R3F7W6|Uncharacterized protein|none),(-5|A0A0R3FDP0|Uncharacterized protein|PF13564),(-4|A0A0R3FHL8|Uncharacterized protein|none),(-3|A0…
A0A0R3FT71	AOT91_01270	Mycobacteroides sp. H092.	Actinobacteria	Bacteria	1720573	DYP	A0A0R3G0H5		(-10|A0A0R3FYW1|Uncharacterized protein|none),(-9|A0A0R3FTB9|Abortive phage infection protein|PF02517),(-8|A0A0R3FTE9|Uncharacterized protein|PF10081-PF15420),(-7|A0A0R3G2F0|Phosphoribosylformylglycinamidine synthase subunit PurL|PF00586-PF02769-PF18072),(-6|A0A0R3G0J2|Uncharacterized protein|none),(-5|A0A0R3FTD0|Uncharacterized protein|PF13564),(-4|A0A0R3FXM9|Uncharacterized protein|none),(-3|A0…
A0A0R3GXB8	AOT85_15160	Mycobacteroides sp. H054.	Actinobacteria	Bacteria	1720567	DYP	A0A0R3H120		(-10|A0A0R3GU43|Uncharacterized protein|none),(-9|A0A0R3GUD6|Abortive phage infection protein|PF02517),(-8|A0A0R3GU41|Uncharacterized protein|PF10081-PF15420),(-7|A0A0R3GU84|Phosphoribosylformylglycinamidine synthase subunit PurL|PF00586-PF02769-PF18072),(-6|A0A0R3GU88|Uncharacterized protein|none),(-5|A0A0R3GU29|Uncharacterized protein|PF13564),(-4|A0A0R3GU32|Uncharacterized protein|none),(-3|A0…
A0A0R3I7W3	AOT83_19945	Mycobacteroides sp. H001.	Actinobacteria	Bacteria	1720565	DYP	A0A0R3IG14		(-10|A0A0R3IHU7|Uncharacterized protein|none),(-9|A0A0R3I8B7|Abortive phage infection protein|PF02517),(-8|A0A0R3I938|Uncharacterized protein|PF10081-PF15420),(-7|A0A0R3I8W4|Phosphoribosylformylglycinamidine synthase subunit PurL|PF00586-PF02769-PF18072),(-6|A0A0R3I8S5|Uncharacterized protein|none),(-5|A0A0R3IFD6|Uncharacterized protein|PF13564),(-4|A0A0R3I8W9|Uncharacterized protein|none),(-3|A0…
A0A0R3MBG3	CQ12_32250	Bradyrhizobium jicamae.	Proteobacteria	Bacteria	280332	Minor			(-10|A0A0R3M4P7|Uncharacterized protein|none),(-9|A0A0R3M4S6|Integrase|PF00589-PF13356),(-8|A0A0R3M4H9|PPM-type phosphatase domain-containing protein|PF13672),(-7|A0A0R3M4D4|Uncharacterized protein|none),(-6|A0A0R3M4D5|Uncharacterized protein|PF00271-PF04434),(-5|A0A0R3M3Y9|Transposase|PF11171),(-4|A0A0R3MCL6|Uncharacterized protein|none),(-3|A0A0R3MAA3|Uncharacterized protein|none),(-2|A0A0R3MCN…
A0A0S1UX43	SFR_6589	Streptomyces sp. FR-008.	Actinobacteria	Bacteria	206662	DYP	A0A0S1UWV2		(-10|A0A0S1UXG3|Uncharacterized protein|none),(-9|A0A0S1UWV7|Uncharacterized protein|none),(-8|A0A0S1UWR1|Acetyl esterase (Deacetylase)|PF03583),(-7|A0A0S1UWT9|2Fe-2S ferredoxin|PF00355),(-6|A0A0S1UX53|Phytoene synthase|PF00494),(-5|A0A0S1UWV9|Phytoene dehydrogenase|PF01593),(-4|A0A0S1UXI9|Geranylgeranyl pyrophosphate synthase|PF00348),(-3|A0A0S1UX38|PHP family phosphohydrolase, histidinol phosph…
A0A0S2PF45	SHL15_8292	Streptomyces hygroscopicus subsp. limoneus.	Actinobacteria	Bacteria	264445	DYP	A0A0S2PEZ4		(-10|A0A0S2PEY9|TetR-family transcriptional regulator|PF00440-PF17929),(-9|A0A0S2PFN5|Short-chain dehydrogenase|PF00106),(-8|A0A0S2PFE8|Aldo/keto reductase|PF00248),(-7|A0A0S2PEZ8|Uncharacterized protein|none),(-6|A0A0S2PF65|TetR family transcriptional regulator|PF00440),(-5|A0A0S2PF14|Uncharacterized protein|none),(-4|A0A0S2PG43|Regulator|PF00072),(-3|A0A0S2PF17|3-ketoacyl-(Acyl-carrier-protein)…
A0A0S2W830	IB211_02896	Intestinimonas butyriciproducens.	Firmicutes	Bacteria	1297617	CoQ7	A0A0S2W7H2		(-10|A0A0S2W7D9|Uncharacterized protein|none),(-9|A0A0S2W7H8|HTH cro/C1-type domain-containing protein|PF01381),(-8|A0A0S2W7K1|Radical activating enzyme|PF13353),(-7|A0A0S2W8G1|Butyryl-CoA dehydrogenase|PF00441-PF02770-PF02771),(-6|A0A0S2W7D7|Electron transfer flavoprotein, alpha subunit|PF00766-PF01012),(-5|A0A0S2W7P6|Electron transfer flavoprotein beta subunit|PF01012),(-4|A0A0S2W7I2|Amino acid…
A0A0S3F2Q3	ATN00_17770	Sphingobium baderi.	Proteobacteria	Bacteria	1332080	DYP	A0A0S3F2H5		(-10|A0A0S3F2A5|Acyl-CoA reductase|PF05893),(-9|A0A0S3F2J5|Aldo/keto reductase|PF00248),(-8|A0A0S3F560|Amidohydrolase|PF07969),(-7|A0A0S3F2I4|Long-chain-fatty-acyl-CoA reductase|PF05893),(-6|A0A0S3F2E2|Uncharacterized protein|none),(-5|A0A0S3F2A9|SnoaL-like domain-containing protein|PF13577),(-4|A0A0S3F2F8|AraC family transcriptional regulator|PF12833),(-3|A0A0S3F538|MFS transporter|PF07690),(-2|…
A0A0S3F5Z5	ATN00_21505	Sphingobium baderi.	Proteobacteria	Bacteria	1332080	DYP	A0A0S3F622		(-10|A0A0S3F623|Short-chain dehydrogenase|PF13561),(-9|A0A0S3F6D1|Aldehyde dismutase|PF08240),(-8|A0A0S3F600|S-(hydroxymethyl)glutathione dehydrogenase|PF00107-PF08240),(-7|A0A0S3F5U6|Glyoxalase|PF00903),(-6|A0A0S3F5X3|S-formylglutathione hydrolase|PF00756),(-5|A0A0S3F642|NADH dehydrogenase|PF07992),(-4|A0A0S3F5W3|Egg lysin|PF11902),(-3|A0A0S3F677|Excinuclease ABC subunit B|PF00271-PF04851-PF1234…
A0A0S4QPV8	Ga0074812_10894	Frankia irregularis.	Actinobacteria	Bacteria	795642	Minor			(-10|A0A0S4QP41|S-adenosyl methyltransferase|PF04672),(-9|A0A0S4QM61|Methyltransferase domain-containing protein|PF08241),(-8|A0A0S4QNE2|Uncharacterized protein|none),(-7|A0A0S4QN93|Uncharacterized protein|none),(-6|A0A0S4QLV3|Uncharacterized protein|none),(-5|A0A0S4QLT5|Anti-sigma regulatory factor (Ser/Thr protein kinase)|PF13581),(-4|A0A0S4QNG4|Uncharacterized protein|none),(-3|A0A0S4QM08|Unch…
A0A0S6TLQ0	GFGA_1d0193	Gluconobacter frateurii NBRC 103465.	Proteobacteria	Bacteria	1307834	DYP	A0A0S6TGG7		(-10|A0A0S6TJX4|Probable multidrug resistance protein NorM|PF01554),(-9|A0A0S6TG56|Cysteine--tRNA ligase|PF01406-PF09190),(-8|A0A0S6TFI1|rRNA methylase|PF00588),(-7|A0A0S6TMD2|Uncharacterized protein|PF07885-PF17655),(-6|A0A0S6THS4|Galactose mutarotase|PF01263),(-5|A0A0S6TK70|Glutamate--tRNA ligase|PF00749),(-4|A0A0S6TJI8|Uncharacterized conserved protein|PF04011),(-3|A0A0S6TMC7|Uncharacterized c…
A0A0T1QDT7	ASC82_06045	Streptomyces sp. Root431.	Actinobacteria	Bacteria	1736535	DYP	A0A0T1QDN2		(-9|A0A0T1QDN3|Enoyl-CoA hydratase|PF00378),(-8|A0A0T1QDS1|MarR family transcriptional regulator|PF12802),(-6|A0A0T1QDM4|Nitroreductase|PF04075),(-5|A0A0T1QDS5|LysR family transcriptional regulator|PF00126-PF03466),(-4|A0A0T1QEN4|Molybdopterin molybdenumtransferase|PF00994-PF03454),(-3|A0A0T1QE10|Uncharacterized protein|PF13515),(-2|A0A0T1QE56|Formate dehydrogenase|PF00384-PF01568),(-1|A0A0T1QDN2…
A0A0T1SD32	ASD33_12250	Streptomyces sp. Root1304.	Actinobacteria	Bacteria	1736450	DYP	A0A0T1SCQ8		(-10|A0A0T1SCT1|Pirin|PF02678-PF05726),(-9|A0A0T1SCQ7|Carboxymuconolactone decarboxylase|PF02627),(-8|A0A0T1SDM9|Uncharacterized protein|none),(-7|A0A0T1SCW6|Calcium-binding protein|PF13499),(-6|A0A0T1SCW3|DNA helicase|PF00270-PF00271-PF00570-PF09382-PF16124),(-5|A0A0T1SCQ5|ABC transporter|PF12051),(-4|A0A0T1SCW7|Clp protease|PF00004-PF02861-PF07724-PF10431-PF17871),(-3|A0A0T1SCS5|Sulfur carrier …
A0A0T1W192	ASD37_28865	Mycobacterium sp. Root135.	Actinobacteria	Bacteria	1736457	DYP	A0A0T1W1E5		(-10|A0A0T1W142|SCP_3 domain-containing protein|PF17844),(-9|A0A0T1W177|MCE-family protein MCE1A|PF02470-PF11887),(-8|A0A0T1W151|Pyridoxamine 5'-phosphate oxidase|PF01243),(-7|A0A0T1W1K7|Abortive phage infection protein|PF02517),(-6|A0A0T1W1L9|Uncharacterized protein|PF10081-PF15420),(-5|A0A0T1W188|Phosphoribosylformylglycinamidine synthase subunit PurL|PF00586-PF02769-PF18072),(-4|A0A0T1W156|Sod…
A0A0T5XAD4	HMPREF1705_04604	Acetomicrobium hydrogeniformans ATCC BAA-1850.	Synergistetes	Bacteria	592015	FLP	A0A0T5XAW5		(-10|A0A0T5XAE1|Putative NDH-1 subunit E|PF01257),(-9|A0A0T5XAD1|UDP-N-acetylenolpyruvoylglucosamine reductase|PF01565-PF02873),(-8|A0A0T5XAE0|Acetyltransferase, GNAT family|PF00583),(-7|A0A0T5XAH9|Peptidase dimerization domain protein|PF01546-PF07687),(-6|A0A0T5XAF8|Uncharacterized protein|none),(-5|A0A0T5XAD0|Uncharacterized protein|PF14102),(-4|A0A0T5XAD7|Uncharacterized protein|none),(-3|A0A0…
A0A0T9FE99	SAMEA2682864_04010	Mycobacterium tuberculosis.	Actinobacteria	Bacteria	1773	Minor			(-10|A0A045JQZ4|Inner membrane protein YhjD|PF03631),(-9|A0A045I0P4|Heavy metal-responsive transcriptional regulator|PF00376-PF09278),(-8|A0A0E8BJ26|Uncharacterized protein|none),(-7|A0A045GRQ6|Conserved protein of uncharacterized function, proline rich protein|PF05305),(-6|A0A045IA87|N-acetylglucosamine-6-phosphate deacetylase|PF01979),(-5|A0A045IBL3|MFS transporter|PF00083),(-4|A0A0E8V700|D-ala…
A0A0U0W931	BN971_02607	Mycobacterium bohemicum DSM 44277.	Actinobacteria	Bacteria	1236609	DYP	A0A0U0W8T4		(-10|A0A0U0W941|UPF0678 fatty acid-binding protein-like protein BN971_02617|PF08768),(-9|A0A0U0W8N9|4-amino-4-deoxychorismate lyase|PF01063),(-8|A0A0U0WAJ6|Glycine cleavage T-protein (Aminomethyl transferase)|PF01571),(-7|A0A0U0W9R7|Uncharacterized protein|PF11273),(-6|A0A0U0W912|Phosphoribosylformylglycinamidine cyclo-ligase|PF00586-PF02769),(-5|A0A0U0WA16|Amidophosphoribosyltransferase|PF00156-…
A0A0U0YTS5	ERS075579_03575	Mycobacteroides abscessus.	Actinobacteria	Bacteria	36809	DYP		A0A0U0ZRN8	(-10|A0A0U1B6E7|None|none),(-9|A0A0U1B7W2|None|none),(-8|A0A0U1B4J5|None|none),(-7|A0A0U1B4J7|Wyosine base formation|PF11716),(-6|A0A0U1B4J9|None|none),(-5|A0A0U1B527|None|none),(-4|A0A0U1B4J3|None|none),(-3|A0A0U1B7Q2|None|none),(-2|A0A0U1B566|None|none),(-1|A0A0U0YV67|None|none),(1|A0A0U1B7X1|None|none),(2|A0A0U0ZPU7|Phosphoribosylformylglycinamidine synthase subunit PurQ|PF13507),(3|A0A0U0YC95…
A0A0U1BY69	D2E76_18595	Mycobacteroides abscessus.	Actinobacteria	Bacteria	36809	DYP	A0A418LS63		(-10|A0A0U0XX15|Uncharacterized protein|none),(-9|A0A418L3Q0|CPBP family intramembrane metalloprotease|PF02517),(-8|A0A0U0XVP8|Transmembrane protein|PF10081-PF15420),(-7|F8SQ95|Phosphoribosylformylglycinamidine synthase subunit PurL|PF00586-PF02769-PF18072),(-6|A0A418L3A9|Uncharacterized protein|none),(-5|A0A0U1BY58|DoxX family protein|PF13564),(-4|A0A418L3N1|Uncharacterized protein|none),(-3|A0A…
A0A0U1CZN8	AWC03_23665	Mycobacterium europaeum.	Actinobacteria	Bacteria	761804	DYP	A0A0U1D0B2		(-10|A0A0U1D0A3|Amidophosphoribosyltransferase|PF00156-PF13522),(-9|A0A0U1CZF4|SCP_3 domain-containing protein|PF17844),(-8|A0A0U1CXK8|MCE-family protein MCE1A|PF02470-PF11887),(-7|A0A0U1CXN8|Caax amino protease family protein|PF02517),(-6|A0A0U1CXK4|Phosphoribosylformylglycinamidine synthase subunit PurL|PF00586-PF02769-PF18072),(-5|A0A0U1CZN0|XRE family transcriptional regulator|PF01381-PF17765…
A0A0U1DZN1	A5726_17255	Mycolicibacterium conceptionense.	Actinobacteria	Bacteria	451644	DYP	A0A0J8UEX1		(-10|A0A0U1DY81|Uncharacterized protein|none),(-9|A0A1X1RXW7|Abortive phage infection protein|PF02517),(-8|A0A0J8UE81|Membrane protein|PF10081-PF15420),(-7|A0A0J8UFX0|Phosphoribosylformylglycinamidine synthase subunit PurL|PF00586-PF02769-PF18072),(-6|A0A0J8UEX5|Na+/H+ antiporter|PF00999),(-5|A0A0U1DWK8|Pyruvate decarboxylase|PF00205-PF02775-PF02776),(-4|A0A0J8X2V4|Uncharacterized protein|none),(…
A0A0U1PXH8	AAV94_12555	Lampropedia cohaerens.	Proteobacteria	Bacteria	1610491	DYP	A0A0U1PXK0		(-10|A0A0U1PXE2|Transposase|PF01609-PF05598),(-9|A0A0U1PX69|Heavy metal RND transporter|PF02321),(-8|A0A0U1PX88|RND transporter|PF11604-PF16576),(-7|A0A0U1PXE1|Cation transporter|PF00873),(-6|A0A0U1PXD6|Integrase|PF00589-PF13356),(-5|A0A0U1PXB6|RNA-binding protein S4|PF01479),(-4|A0A0U1PXA2|tRNA-2-methylthio-N(6)-dimethylallyladenosine synthase|PF00919-PF01938-PF04055),(-3|A0A0U1PX85|Metallophosp…
A0A0U2T7L4	WQO_31320	Streptomyces globisporus C-1027.	Actinobacteria	Bacteria	1172567	DYP	A0A0U3KSX0		(-10|A0A0U3LZ64|Transposase|PF00665-PF13011),(-9|A0A0U3JYP0|Transposase|PF13340),(-8|A0A0U3LJN2|Transposase|PF13586),(-7|A0A0U3KXI2|RNA polymerase subunit sigma-24|PF04542-PF08281),(-6|A0A0U3C6W3|Uncharacterized protein|none),(-5|A0A0U3KVP3|ABC transporter ATP-binding protein|PF00005),(-4|A0A0U3DAG2|Uncharacterized protein|none),(-3|A0A0U3M6N9|DUF5709 domain-containing protein|PF18970),(-2|A0A0U3…
A0A0U2XP07	AT302_21180	Pandoraea norimbergensis.	Proteobacteria	Bacteria	93219	DYP	A0A0U2XS87		(-10|A0A0U2YAY0|Peptide chain release factor I|PF00472),(-9|A0A0U2Y5N3|Uncharacterized protein|PF09865),(-8|A0A0U2WMA6|Uncharacterized protein|none),(-7|A0A0U2J082|Uncharacterized protein|none),(-5|A0A0U2YEA4|Two-component system response regulator|PF00072-PF00486),(-4|A0A0U2PI08|RND transporter|PF02321),(-3|A0A0U2WE98|Efflux transporter periplasmic adaptor subunit|PF16576),(-2|A0A0U2WDF9|RND tra…
A0A0U3E2M0	ACH52_1402	Eubacterium limosum.	Firmicutes	Bacteria	1736	CoQ7	A0A0U3E8H1		(-10|A0A0U2UEC7|Ion-translocating oxidoreductase complex subunit E|PF02508),(-9|A0A0U3EI77|Ion-translocating oxidoreductase complex subunit G|PF04205),(-8|A0A0U2VJX2|Ion-translocating oxidoreductase complex subunit D|PF03116),(-7|A0A0U2WTB1|Ion-translocating oxidoreductase complex subunit C|PF01512-PF10531-PF13237-PF13375),(-6|A0A0U3FX16|M18 family aminopeptidase|PF02127),(-5|A0A0U3FUQ7|Metallo-b…
A0A0U3ECR8	ACH52_0303	Eubacterium limosum.	Firmicutes	Bacteria	1736	CoQ7		A0A0U2MCG8	(-10|A0A0U2UAS5|Bifunctional protein FolD|PF00763-PF02882),(-9|A0A0U3F6D8|5,10-methylenetetrahydrofolate reductase|PF12225),(-8|A0A0U3FMT2|Methylenetetrahydrofolate reductase|PF02219),(-7|A0A0U3FT94|Dihydrolipoyl dehydrogenase|PF02852-PF07992),(-6|A0A0U3FAS4|Glycine cleavage system H protein|PF01597),(-5|A0A0U3FBR4|Amidohydrolase|PF01979),(-4|A0A0U3DZT0|D-alanyl-D-alanine dipeptidase|PF01427),(-3…
A0A0U3GKS3	ATY89_05120	Sulfolobus acidocaldarius.	Crenarchaeota	Archaea	2285	FLP-Fusion			(-10|A0A0U2VWC3|Molybdenum cofactor biosynthesis protein MoaB|PF00994),(-9|A0A0U3FPN9|Conjugal transfer protein|PF06939),(-8|A0A0U3FFY4|Uncharacterized protein|PF05942),(-7|A0A0U3GTV7|2-dehydro-3-deoxyphosphogluconate aldolase|PF00701),(-6|A0A0U3H3A1|Sugar kinase|PF00294),(-5|A0A0U3FNP7|Aldehyde dehydrogenase|PF00171),(-4|A0A0U2NA72|(2Fe-2S)-binding protein|PF00355),(-3|A0A0U3GP95|Uncharacterized…
A0A0U3R0P3	ADU37_CDS19970	Thermococcus sp. 2319x1.	Euryarchaeota	Archaea	1674923	FLP-Fusion	A0A0U3QQR8		(-10|A0A0U3IHL6|Rubrerythrin|PF02915),(-9|A0A0U3HJ61|Uncharacterized protein|none),(-8|A0A0U3R932|Uncharacterized protein|none),(-7|A0A0U3HBW5|Dopamine beta hydroxylase-related protein, containing doMON domain|PF03351),(-6|A0A0U3S088|Uncharacterized protein|none),(-5|A0A0U3SB72|Ribosomal protein S18 alanine acetyltransferase related|PF00583),(-4|A0A0U3SNM2|Thiol peroxidase, Bcp-type|PF00578),(-3|…
A0A0U4CBM4	P350_36455	Burkholderia cepacia JBK9.	Proteobacteria	Bacteria	1395570	DYP	A0A0U3U3A9		(-10|A0A0U4CI04|DUF5594 domain-containing protein|PF18057),(-9|A0A0U4E9T9|Pyridine nucleotide-disulfide oxidoreductase|PF00355-PF07992-PF14759),(-8|A0A0U3LM17|Formate dehydrogenase|PF00389-PF02826),(-7|A0A0U4CAF9|2-aminoadipate aminotransferase|PF00155-PF00392),(-6|A0A0U4CCA5|Uncharacterized protein|none),(-5|A0A0U4DHT9|Uncharacterized protein|PF06897),(-4|A0A0U4DNF0|Uncharacterized protein|none)…
A0A0U5ET27	AD948_04145	Acetobacter senegalensis.	Proteobacteria	Bacteria	446692	DYP	A0A0U5ERG5		(-10|A0A0U5ESP5|LysR family transcriptional regulator|PF00126-PF03466),(-9|A0A0U5ETZ8|Uncharacterized protein|none),(-8|A0A0U5EWE8|GTP 3',8-cyclase|PF04055-PF06463-PF13394),(-7|A0A0U5ER02|Formate dehydrogenase, alpha subunit|PF00384-PF01568),(-6|A0A0U5EQR5|Uncharacterized protein|PF09655),(-5|A0A0U5ER15|Uncharacterized protein|PF10617),(-4|A0A0U5EQL5|Cytochrome bd-I oxidase subunit II|PF02322),(-…
A0A0U5F7V1	AGA_1845	Acetobacter ghanensis.	Proteobacteria	Bacteria	431306	DYP	A0A0U5F6Q6		(-10|A0A0U5FYX3|Lactamase_B domain-containing protein|PF12706),(-9|A0A0U4YD90|Metal-dependent protein hydrolase|PF03690),(-8|A0A0U5F4Z2|Superoxide dismutase [Cu-Zn]|PF00080),(-7|A0A0U5F6D1|Uncharacterized protein|none),(-6|A0A0U5F8A9|Na+/H+ antiporter|PF00999),(-5|A0A0U5BKT3|LysR family transcriptional regulator|PF00126-PF03466),(-4|A0A0U5BJY7|LysR family transcriptional regulator|PF00126-PF03466…
A0A0U5NWI4	BN3456_01404	Clostridium sp. C105KSO13.	Firmicutes	Bacteria	1776045	CoQ7	A0A0U5NUG8		(-10|A0A0U5H9D2|Uncharacterized protein|PF02288),(-9|A0A0U5NS44|Corrinoid adenosyltransferase|PF01923),(-8|A0A0U5NTU7|VanZ like family protein|PF04892),(-7|A0A0U5NVD6|Uncharacterized protein|none),(-6|A0A0U5JDJ5|Uncharacterized protein|none),(-5|A0A0U5JDF3|Uncharacterized protein|none),(-4|A0A0U5NWB2|DUF2220 domain-containing protein|PF09983),(-3|A0A0U5JDG8|Ferrous iron transport protein B|PF0242…
A0A0U9HFQ9	TSYNT_8193	Tepidanaerobacter syntrophicus.	Firmicutes	Bacteria	224999	FLP	A0A0U9HG54		(-10|A0A0U9HMT3|RNA polymerase sigma-70 factor, ECF subfamily|PF04542-PF04545),(-9|A0A0U9HFQ1|Uncharacterized protein|PF13786-PF18705),(-8|A0A0U9HP80|Aspartate ammonia-lyase|PF00206-PF10415),(-7|A0A0U9HFQ8|Aspartate racemase|PF01177),(-6|A0A0U9HNK7|Na+/H+-dicarboxylate symporter|PF00375),(-5|A0A0U9HFX2|PAS domain S-box-containing protein|PF00158),(-4|A0A0U9HG49|Osmoprotectant transport system sub…
A0A0V8SPE9	AOX63_00755	Pseudomonas sp. (strain ADP)	Proteobacteria	Bacteria	47660	DYP	A0A0V8SSX0		(-10|A0A0V8SPH8|Polyphosphate kinase|PF03976),(-9|A0A0V8SNS1|Transposase|none),(-8|A0A0V8SNU4|Transposase|PF01526-PF13700),(-7|A0A0V8SNZ9|MFS domain-containing protein|PF07690),(-6|A0A0V8SNZ0|Amidase|PF02633),(-5|A0A0V8ST61|Catalase|PF00199-PF06628),(-4|A0A0V8SNV2|Transcriptional regulator|PF00486),(-3|A0A0V8SNY7|Peroxiredoxin|PF02566),(-2|A0A0V8SNU7|Uncharacterized protein|none),(-1|A0A0V8SSX0|P…
A0A0V9UF19	Z045_22290	Rhodococcus pyridinivorans KG-16.	Actinobacteria	Bacteria	1441730	DYP	A0A0V9UFE2		(-10|A0A0V9UES9|Phosphoribosylamine--glycine ligase|PF01071-PF02843-PF02844),(-9|A0A0V9UF25|Hydrolase|PF02129-PF08530),(-8|A0A0V9UEZ7|Aminotransferase|PF00155),(-7|A0A0V9UET4|Cholesterol oxidase|PF05199),(-6|A0A0V9UES8|TetR family transcriptional regulator|PF00440-PF17940),(-5|A0A0V9UEU4|Adenylosuccinate lyase|PF00206-PF10397),(-4|A0A0V9UEY8|TetR family transcriptional regulator|PF00440),(-3|A0A0…
A0A0X1KRZ4	AJ81_06850	Pseudothermotoga hypogea DSM 11164 = NBRC 106472.	Thermotogae	Bacteria	1123384	Ruberythrin	A0A0X1KRS7		(-10|A0A0X1KRK1|DNA repair protein Smf|PF02481-PF17782),(-9|A0A0X1KRJ7|Acetate kinase|PF00871),(-8|A0A0X1KRL2|Methyltransferase|PF05175),(-7|A0A0X1KU70|Uncharacterized protein|none),(-6|A0A0X1KRK5|ABC transporter permease|PF00005-PF00664),(-5|A0A0X1KRU5|Aspartate aminotransferase|PF00155),(-4|A0A0X1KRY2|Sucrose transporter|PF13347),(-3|A0A0X1KRV3|ABC transporter substrate-binding protein|PF01497)…
A0A0X7A4M1	L901_23925	Agrobacterium sp. D14.	Proteobacteria	Bacteria	1336743	DYP	A0A0X7A445		(-10|A0A0X7A4N3|Uncharacterized protein|PF07681),(-9|A0A0X7A433|Uncharacterized protein|PF09939),(-8|A0A0X7A4W0|Superoxide dismutase|PF00081-PF02777),(-7|A0A0X7A4Q8|Uncharacterized protein|none),(-6|A0A0X7A4T2|Uncharacterized protein|none),(-5|A0A0X7A4G0|Uncharacterized protein|none),(-4|A0A0X7A517|Uncharacterized protein|PF06897),(-3|A0A0X7A512|Chaperone protein ClpB|PF00004-PF02861-PF07724-PF10…
A0A0X8D057	ACH33_00055	Aneurinibacillus sp. XH2.	Firmicutes	Bacteria	1450761	IMEF	A0A0X8CZA9		(-8|A0A109QCJ6|Uncharacterized protein|PF07441),(-7|A0A109QDF1|Uncharacterized protein|PF02517),(-4|A0A0X8CYQ7|DNA polymerase III subunit gamma/tau|PF12169-PF13177),(-3|A0A0X8D555|Histidine kinase|PF00512-PF00989-PF02518-PF13426),(-2|A0A0X8CYR6|Uncharacterized protein|none),(-1|A0A0X8CZA9|Uncharacterized protein|none),(1|A0A0X8D0E2|Uncharacterized protein|none),(2|A0A0X8D138|HTH tetR-type domain-…
A0A0X8JCJ6	AXF14_00615	Actinomyces radicidentis.	Actinobacteria	Bacteria	111015	Putative DYP			(-10|A0A109W201|DUF4129 domain-containing protein|PF13559),(-9|A0A0X8JCJ3|Uncharacterized protein|none),(-8|A0A120KLQ7|ATPase|PF07726-PF17863),(-7|A0A0X8JD47|DUF58 domain-containing protein|PF01882),(-6|A0A0X8JDF7|Uncharacterized protein|none),(-5|A0A120KLI1|Amidohydrolase|PF01546-PF07687),(-4|A0A0X8JDD5|PMT_2 domain-containing protein|PF13231),(-3|A0A0X8JD52|Uncharacterized protein|none),(-2|A0A…
A0A0X8K3P0	AXE84_11485	Actinomyces oris.	Actinobacteria	Bacteria	544580	DYP	A0A109WB02		(-10|A0A109WAR8|Iron ABC transporter substrate-binding protein|PF01497),(-9|A0A0X8K4F1|Iron ABC transporter permease|PF01032),(-8|A0A0X8K3P7|Enterochelin ABC transporter permease|PF01032),(-7|A0A0X8K3Q7|Iron ABC transporter ATP-binding protein|PF00005),(-6|A0A0X8K467|Aldo/keto reductase|PF00248),(-5|A0A0X8K3N9|Oxidoreductase|PF01206),(-4|A0A0X8K3Q5|Sulfur transporter|PF04143),(-3|A0A0X8K4D6|Recom…
A0A100HZL4	MPS_0388	Mycobacterium pseudoshottsii JCM 15466.	Actinobacteria	Bacteria	1136880	DYP	A0A2Z5TJ24		(-10|A0A2Z5TJ91|Putative conserved lipoprotein LppF|PF12710),(-9|A0A117DVA3|Exopolysaccharide phosphotransferase CpsY|PF11380-PF17101-PF17102-PF17103),(-8|A0A2Z5TFA3|3',5'-cyclic adenosine monophosphate phosphodiesterase CpdA|PF00149),(-7|A0A117DVK7|Abortive phage infection protein|PF02517),(-6|A0A2Z5TF38|Phosphoribosylformylglycinamidine synthase subunit PurL|PF00586-PF02769),(-5|A0A2Z5TEI8|Unch…
A0A100W643	RMCB_6400	Mycolicibacterium brisbanense.	Actinobacteria	Bacteria	146020	DYP	A0A100W660		(-10|A0A117I7W6|PPOX class probable F420-dependent enzyme, MSMEG_5819 family|PF01243),(-9|A0A117I7W2|Uncharacterized protein|none),(-8|A0A117I7W8|Caax amino protease family protein|PF02517),(-7|A0A100W657|Transmembrane protein|PF10081-PF15420),(-6|A0A117I7W1|Phosphoribosylformylglycinamidine synthase subunit PurL|PF00586-PF02769-PF18072),(-5|A0A100W638|Uncharacterized protein|none),(-4|A0A100W636…
A0A100W9Y1	RMCC_1465	Mycolicibacterium canariasense.	Actinobacteria	Bacteria	228230	DYP	A0A100WAJ2		(-10|A0A124E1R4|SCP_3 domain-containing protein|PF17844),(-9|A0A124E1R6|MCE-family protein MCE1a|PF02470-PF11887),(-8|A0A100WAB9|PPOX class probable F420-dependent enzyme, MSMEG_5819 family|PF01243),(-7|A0A100W9R1|Abortive infection protein|PF02517),(-6|A0A100WAE3|Transmembrane protein|PF10081-PF15420),(-5|A0A100WAH0|Phosphoribosylformylglycinamidine synthase subunit PurL|PF00586-PF02769-PF18072)…
A0A100WNS0	RMCFA_1576	Mycolicibacterium fortuitum subsp. acetamidolyticum.	Actinobacteria	Bacteria	144550	DYP	A0A117IDQ4		(-10|A0A100WNG2|MCE-family protein MCE1a|PF02470-PF11887),(-9|A0A100WMW0|Uncharacterized protein|none),(-8|A0A100WP68|Abortive infection protein|PF02517),(-7|A0A100WP24|Transmembrane protein|PF10081-PF15420),(-6|A0A100WNG6|Phosphoribosylformylglycinamidine synthase subunit PurL|PF00586-PF02769-PF18072),(-5|A0A100WNJ1|NhaP-type Na+/H+ and K+/H+ antiporters with a unique C-terminal domain protein|P…
A0A100X8N9	AU184_16065	Mycolicibacterium novocastrense.	Actinobacteria	Bacteria	59813	DYP	A0A100X8L4		(-10|A0A117IKG8|SCP_3 domain-containing protein|PF17844),(-9|A0A100X8J7|Virulence factor Mce family protein|PF02470-PF11887),(-8|A0A117IKG6|Uncharacterized protein|PF13561),(-7|A0A117IKF0|Abortive infection protein|PF02517),(-6|A0A117IKE6|Transmembrane protein|PF10081-PF15420),(-5|A0A117IKE8|Phosphoribosylformylglycinamidine synthase subunit PurL|PF00586-PF02769-PF18072),(-4|A0A100X8Q6|Beta-lacta…
A0A100ZQ43	AU186_08495	Mycobacterium sp. GA-1999.	Actinobacteria	Bacteria	1772275	DYP	A0A100ZQ08		(-10|A0A100ZPY2|SCP_3 domain-containing protein|PF17844),(-9|A0A100ZQA0|MCE-family protein MCE1A|PF02470-PF11887),(-8|A0A100ZQA2|Oxidoreductase|PF13561),(-7|A0A117JE98|Abortive phage infection protein|PF02517),(-6|A0A100ZQ02|Uncharacterized protein|PF10081-PF15420),(-5|A0A117JE78|Phosphoribosylformylglycinamidine synthase subunit PurL|PF00586-PF02769-PF18072),(-4|A0A124ELQ4|Uncharacterized protei…
A0A100ZZ10	AU188_02450	Mycobacterium sp. IS-3022.	Actinobacteria	Bacteria	1772277	DYP	A0A100ZZ34		(-10|A0A100ZZ41|Amidophosphoribosyltransferase|PF00156-PF13522),(-9|A0A100ZZ68|SCP_3 domain-containing protein|PF17844),(-8|A0A124EN84|Oxidoreductase|PF13561),(-7|A0A124EN85|Abortive phage infection protein|PF02517),(-6|A0A100ZZQ6|Uncharacterized protein|PF10081-PF15420),(-5|A0A124EN76|Phosphoribosylformylglycinamidine synthase subunit PurL|PF00586-PF02769-PF18072),(-4|A0A117JH97|Uncharacterized …
A0A101A9K1	AU192_18880	Mycobacterium lehmannii.	Actinobacteria	Bacteria	2048550	DYP	A0A101A9W7		(-10|A0A117JKQ9|SCP_3 domain-containing protein|PF17844),(-9|A0A101A9H0|MCE-family protein MCE1A|PF02470-PF11887),(-8|A0A117JKQ3|Oxidoreductase|PF13561),(-7|A0A101A948|Abortive phage infection protein|PF02517),(-6|A0A101A973|Uncharacterized protein|PF10081-PF15420),(-5|A0A101A9X0|Phosphoribosylformylglycinamidine synthase subunit PurL|PF00586-PF02769-PF18072),(-4|A0A117JKS2|Beta-lactamase domain-…
A0A101AXY1	AU194_09345	Mycobacterium sp. GA-2829.	Actinobacteria	Bacteria	1772283	DYP	A0A101AXW1		(-10|A0A117JTJ4|Cupin|none),(-9|A0A117JTI7|Oxidoreductase|PF13460),(-8|A0A117JTG6|Amidophosphoribosyltransferase|PF00156-PF13522),(-7|A0A117JTG9|SCP_3 domain-containing protein|PF17844),(-6|A0A101AXY4|Abortive phage infection protein|PF02517),(-5|A0A101AXW4|Uncharacterized protein|PF10081-PF15420),(-4|A0A101AXW8|Phosphoribosylformylglycinamidine synthase subunit PurL|PF00586-PF02769-PF18072),(-3|…
A0A101CKZ9	ADL25_04385	Streptomyces sp. NRRL F-5122.	Actinobacteria	Bacteria	1609098	DYP	A0A101CL66		(-10|A0A117KCY3|Sterol-binding protein|PF02036-PF11716),(-9|A0A101CL07|PAS domain-containing protein|PF00989-PF01590-PF07228),(-8|A0A101CL56|Uncharacterized protein|none),(-7|A0A124F3K1|AraC family transcriptional regulator|PF12833),(-6|A0A101CLD7|Beta-ketoadipyl CoA thiolase|PF00108-PF02803),(-5|A0A101CL47|Succinyl-CoA--3-ketoacid-CoA transferase|PF01144),(-4|A0A101CLB5|Succinyl-CoA--3-ketoacid-…
A0A101DND3	XD43_0237	Thermococcales archaeon 44_46.	Euryarchaeota	Archaea	1635283	FLP-Fusion			(-5|A0A124F9S7|GNAT family acetyltransferase|none),(-4|A0A117KQC7|Peroxiredoxin, bacterioferritin comigratory like protein, AhpC/TSA family|PF00578),(-3|A0A101DNB2|Rubrerythrin-related protein|PF02915),(-2|A0A117KQC6|Iron(II) uptake regulation protein|PF01475),(-1|A0A101DNF7|DNA protection during starvation protein|PF00210),(1|A0A101DNH3|Uncharacterized protein|none),(2|A0A101DNH7|Rubrerythrin do…
A0A101EI44	XD53_0863	Petrotoga mobilis.	Thermotogae	Bacteria	69499	FLP	A0A101EIV8		(-2|A0A101EHV6|Uncharacterized protein|none),(-1|A0A101EIV8|Uncharacterized protein|none),(1|A0A101EI96|Chromosomal replication initiator protein DnaA|PF00308-PF08299-PF11638),(2|A0A101EHU8|Extracellular solute-binding protein family 5|PF00496),(3|A0A101EIH7|Uncharacterized protein|none),(4|A0A101EHU2|Binding-protein-dependent transport systems inner membrane component|PF00528),(5|A0A117L0A8|Bind…
A0A101ERN9	DCE06_01435	Thermotoga naphthophila.	Thermotogae	Bacteria	93930	FLP	A0A101ES46		(-10|A0A117L2V8|Uncharacterized protein|PF09847),(-9|A0A117L3E4|Transposase|PF01385-PF07282),(-8|A0A124FG66|ABC transporter|PF00005),(-7|A0A117L2Z2|Probable queuosine precursor transporter|PF02592),(-6|A0A101ERP7|NADPH-dependent 7-cyano-7-deazaguanine reductase|PF14489),(-5|A0A124FG67|Bifunctional thiamine biosynthesis protein ThiDN|PF08543-PF10120),(-4|A0A101ERW9|Sugar phosphate isomerase/epimer…
A0A101EUD2	XD58_1148	Thermotoga sp. 50_1627.	Thermotogae	Bacteria	1635260	Mn Catalase	A0A101EU12		(-10|A0A101ETZ9|DNA protecting protein DprA|PF02481-PF17782),(-9|A0A117L3K8|Acetate kinase|PF00871),(-8|A0A117L3Q1|Methyltransferase small|PF05175),(-7|A0A117L4A7|Uncharacterized protein|none),(-6|A0A117L3X7|ABC transporter related|PF00005-PF00664),(-5|A0A101ETU1|L-aspartate aminotransferase apoenzyme|PF00155),(-4|A0A117L3Y3|Major facilitator superfamily MFS_1|PF13347),(-3|A0A101EU64|Periplasmic …
A0A101FAY3	XD64_0478	Thermotoga sp. 47_83.	Thermotogae	Bacteria	1635261	FLP	A0A101FAY8		(-9|A0A101FAY7|Transposase-related protein|PF07282),(-8|A0A101FAZ3|ABC transporter, ATP-binding protein|PF00005),(-7|A0A117L9B5|Probable queuosine precursor transporter|PF02592),(-6|A0A117L9S3|NADPH-dependent 7-cyano-7-deazaguanine reductase|PF14489),(-5|A0A124FJD0|Bifunctional thiamine biosynthesis protein ThiDN|PF08543-PF10120),(-4|A0A117L961|AP_endonuc_2 domain-containing protein|PF01261),(-3|…
A0A101FMX6	XD68_0499	Synergistales bacterium 54_24.	Synergistetes	Bacteria	1635272	FLP	A0A117LDH9		(-3|A0A117LDH8|Putative permease of an ABC transporter|PF03649),(-2|A0A117LDI5|ABC transporter related protein|PF00005),(-1|A0A117LDH9|Uncharacterized protein|none),(1|A0A117LDI2|Arsenate reductase|PF01451),(2|A0A101FN06|Serine O-acetyltransferase|PF00132),(3|A0A101FMV8|Cysteine synthase A|PF00291),(4|A0A101FMV6|Dihydroxy-acid dehydratase|PF00920),(5|A0A101FMW4|NADPH:quinone reductase|PF08240-PF1…
A0A101HV81	XD96_0366	Petrotoga mobilis.	Thermotogae	Bacteria	69499	FLP	A0A101HUT0		(-10|A0A124FEQ1|Cold-shock DNA-binding domain protein|PF00313),(-9|A0A101HVJ5|Deoxyribose-phosphate aldolase|PF01791),(-8|A0A117M466|Phosphomethylpyrimidine kinase|PF08543),(-7|A0A117M465|Transcriptional activator, TenA family|PF03070),(-6|A0A117M461|Thiamine-phosphate synthase|PF02581),(-5|A0A117M471|Hydroxyethylthiazole kinase|PF02110),(-4|A0A101HUQ2|ABC transporter, periplasmic binding protein…
A0A101PR44	AQJ11_40755	Streptomyces corchorusii	Actinobacteria	Bacteria	1903	DYP	A0A101PR52		(-10|A0A117Q9M1|Histidine kinase|PF00072),(-9|A0A117Q9K8|3-ketoacyl-ACP reductase|PF13561),(-8|A0A117Q9K3|Oxidoreductase|PF00106),(-7|A0A117Q9J8|Bromoperoxidase|PF00561),(-6|A0A101PR50|Uncharacterized protein|PF06912),(-5|A0A117Q9L5|Formate dehydrogenase|PF00384-PF01568),(-4|A0A101PR41|Cytochrome BD ubiquinol oxidase subunit I|PF01654),(-3|A0A101PR83|Cytochrome D ubiquinol oxidase subunit II|PF02…
A0A101X0U0	AT714_06235	Vulcanisaeta sp. OSP_8.	Crenarchaeota	Archaea	1714252	FLP-Fusion			(1|A0A117SPG7|Thiol:disulfide interchange protein|PF13462),(2|A0A124IRV2|Uncharacterized protein|none),(3|A0A124IRV1|NADH-ubiquinone oxidoreductase|PF00361),(4|A0A124IRU8|F420H(2):quinone oxidoreductase|none),(5|A0A101X148|NADH-ubiquinone oxidoreductase|none),(6|A0A101X103|ATP--corrinoid adenosyltransferase|PF02572),(7|A0A101X124|BtpA-like protein|PF03437),(8|A0A101X0W1|Uncharacterized protein|no…
A0A101X7C9	AT712_03590	Caldivirga sp. CIS_19.	Crenarchaeota	Archaea	1714255	FLP-Fusion			(-6|A0A101X7E4|AP_endonuc_2 domain-containing protein|PF01261),(-5|A0A101X7E0|GFO_IDH_MocA_C domain-containing protein|PF02894),(-4|A0A101X7E7|GFO_IDH_MocA domain-containing protein|PF01408),(-3|A0A101X7C8|AP_endonuc_2 domain-containing protein|PF01261),(-2|A0A101X7D1|Uncharacterized protein|PF01408-PF02894),(-1|A0A101X7M0|GFO_IDH_MocA domain-containing protein|PF01408),(1|A0A101X7K9|4-hydroxythr…
A0A101XCC8	AT715_06950	Thermoproteus sp. JCHS_4.	Crenarchaeota	Archaea	1714258	FLP-Fusion			(-10|A0A117STB3|Uncharacterized protein|PF01934),(-9|A0A101XCA7|DNA polymerase III subunit beta|PF18765),(-8|A0A117ST96|Phosphoesterase|PF02272),(-7|A0A117ST99|AAA family ATPase|PF01637),(-6|A0A117STA1|Uncharacterized protein|PF05942),(-5|A0A117ST97|Uncharacterized protein|PF05942),(-4|A0A101XCC2|Cation transporter|PF07854),(-3|A0A101XCC0|Uncharacterized protein|none),(-2|A0A101XCF7|Uncharacteriz…
A0A101XF77	AT713_01475	Caldivirga sp. JCHS_4.	Crenarchaeota	Archaea	1714254	FLP-Fusion			(-10|A0A101XF41|5-methyltetrahydropteroyltriglutamate--homocysteine methyltransferase|PF01717),(-9|A0A117SU73|Uncharacterized protein|none),(-8|A0A101XF48|Uncharacterized protein|none),(-7|A0A101XF62|Uncharacterized protein|none),(-6|A0A101XF81|All-trans-retinol 13,14-reductase|PF01593),(-5|A0A124IU80|30S ribosomal protein S13|PF00416),(-4|A0A101XF80|CN hydrolase domain-containing protein|PF00795…
A0A101Y711	IX41_08080	Kocuria rhizophila.	Actinobacteria	Bacteria	72000	DYP	A0A101Y710		(-10|A0A0B4DUL5|Phosphofructokinase|PF00294),(-9|A0A0B4DNF3|5'-nucleotidase|PF01975),(-8|A0A124IYQ2|Multidrug transporter|PF07690),(-7|A0A117T381|Uncharacterized protein|none),(-6|A0A124IYP8|Nudix hydrolase domain-containing protein|PF00293),(-5|A0A117T370|2-nitropropane dioxygenase|PF03060),(-4|A0A101Y717|TetR family transcriptional regulator|PF00440-PF17937),(-3|A0A101Y7N5|Cation transporter|PF…
A0A102JM73	WT83_12720	Burkholderia territorii.	Proteobacteria	Bacteria	1503055	DYP	A0A106MGV6		(-10|A0A108EVL9|ABC transporter ATP-binding protein|PF00005-PF00072-PF00664),(-9|A0A125K7Y1|Transporter|PF04972),(-8|A0A107PWK7|Chemotaxis protein|none),(-7|A0A108EVM4|Histidine kinase|PF00072-PF00512-PF02518-PF13426),(-6|A0A108EVQ2|Ferredoxin|none),(-5|A0A105ESC4|Alanine acetyltransferase|PF00107-PF08240-PF13823),(-4|A0A108EVW1|Pyridine nucleotide-disulfide oxidoreductase|PF00355-PF07992-PF14759…
A0A103B5F4	WS61_01145	Burkholderia sp. ABCPW 11.	Proteobacteria	Bacteria	1637859	DYP	A0A103B5E5		(-10|A0A103B5F3|Ferredoxin|none),(-9|A0A118CPW2|Citramalate synthase|none),(-8|A0A124NS15|Pyridine nucleotide-disulfide oxidoreductase|PF00355-PF07992-PF14759),(-7|A0A118CPV9|Uncharacterized protein|none),(-6|A0A118CPV4|2-aminoadipate aminotransferase|PF00155-PF00392),(-5|A0A103B5F9|Uncharacterized protein|none),(-4|A0A103B5F2|Uncharacterized protein|PF06897),(-3|A0A103B5G4|Protein PsiE|PF06146),…
A0A103G4M0	WJ03_28220	Burkholderia vietnamiensis.	Proteobacteria	Bacteria	60552	DYP	A0A132D7V6		(-10|A0A132D7P3|ABC transporter ATP-binding protein|PF00005-PF00072-PF00664),(-9|A0A132D8A0|Transporter|PF04972),(-8|A0A103H3G0|Chemotaxis protein|none),(-7|A0A132D7X5|Histidine kinase|PF00072-PF00512-PF02518-PF13426),(-6|A0A103HKP8|Ferredoxin|none),(-5|A0A132D769|Glutathione-dependent formaldehyde dehydrogenase|PF00107-PF08240-PF13823),(-4|A0A103DQ56|Uncharacterized protein|none),(-3|A0A103FWZ7|…
A0A103LH61	WS75_13025	Burkholderia sp. FL-7-2-10-S1-D7.	Proteobacteria	Bacteria	1637866	DYP	A0A103LGK4		(-10|A0A103LHD6|Fis family transcriptional regulator|PF00158-PF02954),(-9|A0A103LH52|Transferase|PF00534),(-8|A0A124QHA3|ADP-heptose--LPS heptosyltransferase|PF01075),(-7|A0A124QHA4|Histidine kinase|PF00072-PF00512-PF02518-PF08448),(-6|A0A124QHA5|Ferredoxin|none),(-5|A0A118G5D2|ADH_N_assoc domain-containing protein|PF13823),(-4|A0A103LGL0|Pyridine nucleotide-disulfide oxidoreductase|PF00355-PF079…
A0A103ZRA3	WS90_11530	Burkholderia cepacia	Proteobacteria	Bacteria	292	DYP	A0A118ITP6		(-10|A0A103UH64|DUF5594 domain-containing protein|PF18057),(-9|A0A103ZR42|Pyridine nucleotide-disulfide oxidoreductase|PF00355-PF07992-PF14759),(-8|A0A103ZR90|Formate dehydrogenase|PF00389-PF02826),(-7|A0A103ZR47|2-aminoadipate aminotransferase|PF00155-PF00392),(-6|A0A103UGU5|Uncharacterized protein|none),(-5|A0A104A2X9|Uncharacterized protein|PF06897),(-4|A0A118KK39|Protein PsiE|PF06146),(-3|A0A…
A0A104C508	WS96_23180	Burkholderia sp. MSMB1835.	Proteobacteria	Bacteria	1637876	DYP	A0A124T3M6		(-10|A0A104C500|Ferredoxin|none),(-9|A0A104C566|Glutathione-dependent formaldehyde dehydrogenase|PF00107-PF08240-PF13823),(-8|A0A104C523|Citramalate synthase|none),(-7|A0A104C4X8|Pyridine nucleotide-disulfide oxidoreductase|PF00355-PF07992-PF14759),(-6|A0A118LD17|2-aminoadipate aminotransferase|PF00155-PF00392),(-5|A0A104C528|Uncharacterized protein|none),(-4|A0A118LD32|Uncharacterized protein|PF…
A0A104HCP4	WK55_16080	Burkholderia ubonensis.	Proteobacteria	Bacteria	101571	DYP	A0A102XCW2		(-3|A0A124YPD4|Glycosyl hydrolase|none),(-2|A0A106JN53|Protein PsiE|PF06146),(-1|A0A102XCW2|Peroxidase|PF04261),(1|A0A105KNX5|CbbBc protein|PF00384-PF01568),(2|A0A102XCS9|Uncharacterized protein|PF01062),(3|A0A119YGE4|Ubiquinol oxidase subunit II|PF02322),(4|A0A118KIH1|Uncharacterized protein|PF01654),(5|A0A105KPJ0|Sulfur carrier protein FdhD|PF02634),(6|A0A105KNZ3|Molybdopterin molybdenumtransfe…
A0A104KP63	WT32_32465	Burkholderia anthina.	Proteobacteria	Bacteria	179879	DYP	A0A118IF75		(-4|A0A103TBF9|Uncharacterized protein|none),(-3|A0A106DCZ7|Uncharacterized protein|PF06897),(-2|A0A118QNH4|Protein PsiE|PF06146),(-1|A0A118IF75|Peroxidase|PF04261),(1|A0A106DCZ5|Uncharacterized protein|none),(2|A0A104Q0S4|Clp protease ClpC|PF00004-PF02861-PF07724-PF10431-PF17871),(3|A0A125BMG0|CbbBc protein|PF00384-PF01568),(4|A0A106DCZ4|Allantoin permease|PF02133),(5|A0A119DFQ0|LysR family tran…
A0A104NPJ0	WJ63_27640	Burkholderia pyrrocinia	Proteobacteria	Bacteria	60550	DYP	A0A104NPM7		(-10|A0A118Q7V9|Type VI secretion protein|PF05936),(-9|A0A104NPJ5|Type IV secretion protein DotU|PF09850),(-8|A0A104NPR1|Flagellar motor protein MotB|PF00691),(-7|A0A104NPJ4|Hcp family T6SS protein CtsH1|PF05638),(-6|A0A104NPJ2|ClpV1 family T6SS ATPase|PF00004-PF02861-PF07724-PF10431-PF17871),(-5|A0A104NPI9|Type VI secretion protein|PF04965),(-4|A0A124V127|Integrase|PF00665-PF13276-PF13333),(-3|A…
A0A104SUQ0	WL19_27935	Burkholderia ubonensis.	Proteobacteria	Bacteria	101571	DYP	A0A106K530		(-10|A0A106UTR8|Type VI secretion protein|PF05936),(-9|A0A125CS14|Type IV secretion protein DotU|PF09850),(-8|A0A106K5U6|Flagellar motor protein MotB|PF00691),(-7|A0A118RL64|Hcp family T6SS protein CtsH1|PF05638),(-6|A0A107AXT4|ClpV1 family T6SS ATPase|PF00004-PF02861-PF07724-PF10431-PF17871),(-5|A0A104TDY5|Type VI secretion protein|PF04965),(-4|A0A104SUT8|Uncharacterized protein|none),(-2|A0A107…
A0A105ZKW7	WK95_02840	Burkholderia ubonensis.	Proteobacteria	Bacteria	101571	DYP	A0A105ZKU0		(-3|A0A105ZKU6|Glycosyl hydrolase|none),(-2|A0A105ZKV2|Protein PsiE|PF06146),(-1|A0A105ZKU0|Peroxidase|PF04261),(1|A0A105ZKW3|CbbBc protein|PF00384-PF01568),(2|A0A125B0F6|Uncharacterized protein|PF01062),(3|A0A125B0F3|Ubiquinol oxidase subunit II|PF02322),(4|A0A125B0F4|Uncharacterized protein|PF01654),(5|A0A119C6N3|Sulfur carrier protein FdhD|PF02634),(6|A0A105ZKT9|Molybdopterin molybdenumtransfe…
A0A106UHI0	WL29_34015	Burkholderia ubonensis.	Proteobacteria	Bacteria	101571	DYP	A0A119UNA2		(-10|A0A119D460|Glutathione S-transferase|PF00043-PF13417),(-9|A0A108C0R5|AraC family transcriptional regulator|PF12833-PF12852),(-8|A0A105C1F1|Extradiol dioxygenase|PF00903),(-7|A0A108C0L2|Reverse transcriptase|PF00078),(-6|A0A108C0M3|3-hydroxyalkanoate synthetase|PF11339),(-5|A0A108C0Q3|Uncharacterized protein|none),(-4|A0A104NZZ2|Enoyl-[acyl-carrier-protein] reductase [NADH]|PF13561),(-3|A0A11…
A0A107YTR8	WT44_14290	Burkholderia stagnalis.	Proteobacteria	Bacteria	1503054	DYP	A0A107T961		(-9|A0A107ZLE2|TonB-dependent receptor|PF00593-PF07715),(-8|A0A104QAG1|Uncharacterized protein|PF00816),(-7|A0A119GWE1|Uncharacterized protein|PF03895-PF05658-PF05662),(-6|A0A125KH59|OmpA-like domain-containing protein|PF00691),(-5|A0A107AB57|Hemagluttinin domain protein|PF03895-PF05658-PF05662),(-4|A0A107UWF5|AraC family transcriptional regulator|PF00072-PF12833),(-3|A0A107AB68|Histidine kinase|…
A0A108CLD0	WM16_11435	Burkholderia ubonensis.	Proteobacteria	Bacteria	101571	DYP	A0A119UVA3		(-10|A0A107I5A0|AraC family transcriptional regulator|PF12833-PF12852),(-9|A0A108CLM9|Extradiol dioxygenase|PF00903),(-8|A0A108CLH3|Reverse transcriptase|PF00078),(-7|A0A119UV98|Uncharacterized protein|none),(-6|A0A119UV99|Uncharacterized protein|none),(-5|A0A119UVA0|Uncharacterized protein|none),(-4|A0A119UVA2|Integrase|none),(-3|A0A108CLH9|Integrase|PF00589),(-2|A0A119UVB6|Protein PsiE|PF06146)…
A0A109EB70	AS149_38410	Burkholderia cenocepacia.	Proteobacteria	Bacteria	95486	DYP	A0A3P0US03		(-10|A0A3N9CW38|DUF1269 domain-containing protein|none),(-9|A0A3N9H071|Pyridine nucleotide-disulfide oxidoreductase|PF00355-PF07992-PF14759),(-8|A0A3P0URH6|Formate dehydrogenase|PF00389-PF02826),(-7|A0A3N9I7Q1|PLP-dependent aminotransferase family protein|PF00155-PF00392),(-6|A0A109EB78|Uncharacterized protein|none),(-5|A0A3N9K4W2|DUF1269 domain-containing protein|PF06897),(-4|A0A109EBC4|Protein …
A0A109JNZ6	AS156_10630	Bradyrhizobium macuxiense.	Proteobacteria	Bacteria	1755647	DYP	A0A109JNR5		(-10|A0A109JNF8|HTH merR-type domain-containing protein|PF13591),(-9|A0A120FLF7|Molecular chaperone DnaJ|PF00226-PF01556),(-8|A0A120FLE6|Uncharacterized protein|none),(-7|A0A120FLF1|Uncharacterized protein|PF12779),(-6|A0A109JNM6|Uncharacterized protein|PF06186),(-5|A0A120FLF6|Iron-binding protein|PF06902-PF09360),(-4|A0A109JNH8|Chaperone protein DnaK|PF00012),(-3|A0A120FLF2|Chaperone protein Clp…
A0A109SUP0	RN09_0980	Mycobacterium tuberculosis variant africanum.	Actinobacteria	Bacteria	33894	DYP			(-10|A0A109SVD6|SCP_3 domain-containing protein|PF17844),(-9|A0A109SUL3|Exopolysaccharide phosphotransferase CpsY|PF11380-PF17101-PF17102-PF17103),(-8|A0A109SUV2|3',5'-cyclic adenosine monophosphate phosphodiesterase CpdA|PF00149),(-7|A0A109SUM3|Uncharacterized protein|PF02517),(-6|A0A109SUW8|Phosphoribosylformylglycinamidine synthase subunit PurL|PF00586-PF02769-PF18072),(-5|A0A109SUL1|Succinyl-…
A0A109V4W0	SE86_00595	Acidilobus sp. 7A.	Crenarchaeota	Archaea	1577685	FLP-Fusion			(-10|A0A120K567|Uncharacterized protein|none),(-9|A0A0X8IAV0|DNA helicase|PF06068-PF17856),(-8|A0A120K566|Uncharacterized protein|PF00892),(-7|A0A120K568|Uncharacterized protein|none),(-6|A0A120K5Y6|Uncharacterized protein|PF06677),(-5|A0A109V595|Fe-S cluster-containing protein|PF00037-PF13247),(-4|A0A109V5E4|Aldehyde ferredoxin oxidoreductase|PF01314-PF02730),(-3|A0A109V559|Lactamase_B domain-co…
A0A117K1F9	AU197_22420	Mycobacterium sp. IS-1590.	Actinobacteria	Bacteria	1772286	DYP	A0A117K1F0		(-10|A0A101BM15|SCP_3 domain-containing protein|PF17844),(-9|A0A101BLN8|MCE-family protein MCE1A|PF02470-PF11887),(-8|A0A101BLP4|Oxidoreductase|PF13561),(-7|A0A101BLT6|Abortive phage infection protein|PF02517),(-6|A0A101BLN1|Uncharacterized protein|PF10081-PF15420),(-5|A0A101BLS5|Phosphoribosylformylglycinamidine synthase subunit PurL|PF00586-PF02769-PF18072),(-4|A0A117K1I5|Beta-lactamase domain-…
A0A117KD37	ADL25_03610	Streptomyces sp. NRRL F-5122.	Actinobacteria	Bacteria	1609098	DYP	A0A124F3M2		(-3|A0A117KD15|Uncharacterized protein|none),(-2|A0A117KD11|Uncharacterized protein|PF00702),(-1|A0A124F3M2|Peroxidase|PF04261),(1|A0A101CLF7|Cysteine--tRNA ligase|PF01406-PF09190),(2|A0A124F3L9|Transposase|PF13586),(3|A0A101CLF6|Transposase|PF13340),(4|A0A101CLT1|Uncharacterized protein|none),(5|A0A101CLR6|TetR family transcriptional regulator|PF00440-PF16925)
A0A117L2S9	XD57_0543	Thermotoga naphthophila.	Thermotogae	Bacteria	93930	FLP	A0A101ER40		(-3|A0A101ERC1|Uncharacterized protein|none),(-2|A0A124FG32|Histone family protein DNA-binding protein|PF00216),(-1|A0A101ER40|Uncharacterized protein|none),(1|A0A124FG31|Metal-dependent carboxypeptidase|PF02074),(2|A0A117L383|Rhodanese-related sulfurtransferase|PF00581),(3|A0A117L2P7|Probable membrane transporter protein|PF01925),(4|A0A101ER28|Methyl-accepting chemotaxis sensory transducer|PF000…
A0A117M9T2	XE05_1534	Thermotogales bacterium 46_20.	Thermotogae	Bacteria	1635293	FLP	A0A101IBJ8		(-5|A0A101IB65|Extracellular solute-binding protein family 5|PF00496),(-4|A0A101IBM0|Uncharacterized protein|none),(-3|A0A101IBU2|Uncharacterized protein|none),(-2|A0A101IBA1|Uncharacterized protein|PF14505),(-1|A0A101IBJ8|Uncharacterized protein|none),(1|A0A101IBJ6|ABC-type multidrug transport system, ATPase component|PF00005)
A0A117VJ54	WS45_01215	Burkholderia sp. RF2-non_BP3.	Proteobacteria	Bacteria	1637844	DYP	A0A102EMW3		(-10|A0A102EN43|Uncharacterized protein|none),(-9|A0A102EMZ3|Transporter|PF04972),(-8|A0A102ENA3|Chemotaxis protein|none),(-7|A0A102EN46|Histidine kinase|PF00072-PF00512-PF02518-PF08448),(-6|A0A102EPE4|Ferredoxin|none),(-5|A0A124K6P2|Glutathione-dependent formaldehyde dehydrogenase|PF00107-PF08240-PF13823),(-4|A0A124K6P0|Pyridine nucleotide-disulfide oxidoreductase|PF00355-PF07992-PF14759),(-3|A0…
A0A117XWX4	WI38_33470	Burkholderia ubonensis.	Proteobacteria	Bacteria	101571	DYP	A0A117XKT4		(-3|A0A106JN53|Protein PsiE|PF06146),(-2|A0A117XKT2|Uncharacterized protein|none),(-1|A0A117XKT4|Peroxidase|PF04261),(1|A0A102KT19|CbbBc protein|PF00384-PF01568),(2|A0A117WEF9|Uncharacterized protein|PF01062),(3|A0A117XXA3|Ubiquinol oxidase subunit II|PF02322),(4|A0A102KTB8|Membrane protein|PF01654),(5|A0A117XWX2|Sulfur carrier protein FdhD|PF02634),(6|A0A117XCX0|GTP 3',8-cyclase|PF04055-PF06463-…
A0A118FPD5	WJ13_31305	Burkholderia seminalis.	Proteobacteria	Bacteria	488731	DYP	A0A118FPI2		(-10|A0A103K3X2|DUF5594 domain-containing protein|PF18057),(-9|A0A103K3X5|Pyridine nucleotide-disulfide oxidoreductase|PF00355-PF07992-PF14759),(-8|A0A103K3Y4|Formate dehydrogenase|PF00389-PF02826),(-7|A0A103K3Y6|2-aminoadipate aminotransferase|PF00155-PF00392),(-6|A0A103K3W7|Uncharacterized protein|none),(-5|A0A103K3W8|Membrane protein|PF06897),(-4|A0A118FPF7|Uncharacterized protein|none),(-3|A0…
A0A118NID8	WJ58_29670	Burkholderia ubonensis.	Proteobacteria	Bacteria	101571	DYP	A0A104IL18		(-10|A0A106ABM4|Glutathione S-transferase|PF00043-PF02798),(-9|A0A104IL38|Glutathione S-transferase|PF00043-PF02798),(-8|A0A104IL15|AraC family transcriptional regulator|PF12833-PF12852),(-7|A0A108IV61|Extradiol dioxygenase|PF00903),(-6|A0A104IL13|Reverse transcriptase|PF00078),(-5|A0A104IL31|3-hydroxyalkanoate synthetase|PF11339),(-4|A0A104IL11|Enoyl-[acyl-carrier-protein] reductase [NADH]|PF135…
A0A118UUQ4	CEQ23_02685	Burkholderia cepacia	Proteobacteria	Bacteria	292	DYP	A0A1Z3YJX2		(-10|A0A1Z3YJW7|DUF5594 domain-containing protein|PF18057),(-9|A0A1Z3YK33|Pyridine nucleotide-disulfide oxidoreductase|PF00355-PF07992-PF14759),(-8|B5A8W2|Formate dehydrogenase|PF00389-PF02826),(-6|A0A1Z3YJW2|Uncharacterized protein|none),(-5|A0A1Z3YJS8|DUF1269 domain-containing protein|PF06897),(-4|A0A1Z3YJW1|Protein PsiE|PF06146),(-3|A0A1Z3YJY6|LysR family transcriptional regulator|PF00126),(-2…
A0A119DQF2	WT27_15535	Burkholderia territorii.	Proteobacteria	Bacteria	1503055	DYP	A0A105V091		(-10|A0A125BSC1|Transporter|PF04972),(-9|A0A125A8Q6|Chemotaxis protein|none),(-8|A0A106E730|Histidine kinase|PF00072-PF00512-PF02518-PF08448),(-7|A0A119AND8|Ferredoxin|none),(-6|A0A106E6Z1|Glutathione-dependent formaldehyde dehydrogenase|PF00107-PF08240-PF13823),(-5|A0A119ANI5|Pyridine nucleotide-disulfide oxidoreductase|PF00355-PF07992-PF14759),(-4|A0A119AN28|Uncharacterized protein|none),(-3|A0…
A0A119M0P5	WJ75_02355	Burkholderia ubonensis.	Proteobacteria	Bacteria	101571	DYP	A0A107DV55		(-10|A0A104TYD0|Glutathione S-transferase|PF00043-PF02798),(-9|A0A104TY30|Glutathione S-transferase|PF00043-PF13417),(-8|A0A104TYF1|AraC family transcriptional regulator|PF12833-PF12852),(-7|A0A104TXZ5|Extradiol dioxygenase|PF00903),(-6|A0A104TY53|Reverse transcriptase|PF00078),(-5|A0A104TY28|3-hydroxyalkanoate synthetase|PF11339),(-4|A0A104RVQ9|Uncharacterized protein|none),(-3|A0A104H260|Enoyl-…
A0A119P6D2	WL80_32750	Burkholderia ubonensis.	Proteobacteria	Bacteria	101571	DYP	A0A119P6B2		(-10|A0A107KJS3|Uncharacterized protein|PF01494),(-9|A0A119KZ01|Glutathione S-transferase|PF00043-PF02798),(-8|A0A107KK32|Glutathione S-transferase|PF00043-PF13417),(-7|A0A107KK46|AraC family transcriptional regulator|PF12833-PF12852),(-6|A0A107KJP0|Extradiol dioxygenase|PF00903),(-5|A0A107KK37|Reverse transcriptase|PF00078),(-4|A0A107KK73|3-hydroxyalkanoate synthetase|PF11339),(-3|A0A107KJX5|Eno…
A0A120J017	RN09_0981	Mycobacterium tuberculosis variant africanum.	Actinobacteria	Bacteria	33894	DYP	A0A109SUS1		(-10|A0A120J018|Amidophosphoribosyltransferase|PF00156-PF13522),(-9|A0A109SVD6|SCP_3 domain-containing protein|PF17844),(-8|A0A109SUL3|Exopolysaccharide phosphotransferase CpsY|PF11380-PF17101-PF17102-PF17103),(-7|A0A109SUV2|3',5'-cyclic adenosine monophosphate phosphodiesterase CpdA|PF00149),(-6|A0A109SUM3|Uncharacterized protein|PF02517),(-5|A0A109SUW8|Phosphoribosylformylglycinamidine synthase…
A0A124E884	RMCT_1845	Mycolicibacterium thermoresistibile	Actinobacteria	Bacteria	1797	DYP	A0A124E885		(-10|A0A100XDZ7|Amidophosphoribosyltransferase|PF00156-PF13522),(-9|A0A100XDY9|Uncharacterized protein|none),(-8|A0A100XE12|SCP_3 domain-containing protein|PF17844),(-7|A0A100XE60|Abortive infection protein|PF02517),(-6|A0A100XDY6|Transmembrane protein|PF10081-PF15420),(-5|A0A100XE18|Phosphoribosylformylglycinamidine synthase subunit PurL|PF00586-PF02769-PF18072),(-4|A0A117IM84|PE-PPE domain-cont…
A0A124KLU8	WJ33_10610	Burkholderia ubonensis.	Proteobacteria	Bacteria	101571	DYP	A0A124R6M1		(-6|A0A103QMV7|Uncharacterized protein|none),(-5|A0A103QMX3|Glycosyl hydrolase|none),(-4|A0A103QMZ0|Peptidase S53 domain-containing protein|PF00082-PF09286),(-3|A0A118HJ09|Protein PsiE|PF06146),(-2|A0A118HJ04|Uncharacterized protein|none),(-1|A0A124R6M1|Peroxidase|PF04261),(1|A0A103QMW3|CbbBc protein|PF00384-PF01568),(2|A0A124R6L4|Uncharacterized protein|PF01062),(3|A0A103QMX0|Ubiquinol oxidase s…
A0A124WPT0	WJ87_20680	Burkholderia ubonensis.	Proteobacteria	Bacteria	101571	DYP	A0A124X8V4		(-3|A0A119T538|Uncharacterized protein|none),(-2|A0A106JN53|Protein PsiE|PF06146),(-1|A0A124X8V4|Peroxidase|PF04261),(1|A0A124X8W1|CbbBc protein|PF00384-PF01568),(2|A0A104YS06|Uncharacterized protein|PF01062),(3|A0A105NT76|Ubiquinol oxidase subunit II|PF02322),(4|A0A104YS08|Uncharacterized protein|PF01654),(5|A0A105C1E2|Sulfur carrier protein FdhD|PF02634),(6|A0A105C1F4|Molybdopterin molybdenumtr…
A0A125L1T2	WL73_25235	Burkholderia ubonensis.	Proteobacteria	Bacteria	101571	DYP	A0A119MI77		(-2|A0A107F1V3|Protein PsiE|PF06146),(-1|A0A119MI77|Peroxidase|PF04261),(1|A0A125EJN4|CbbBc protein|PF00384-PF01568),(2|A0A102QVB4|Uncharacterized protein|PF01062),(3|A0A106DX54|Cytochrome d ubiquinol oxidase subunit II|PF02322),(4|A0A108EF17|Uncharacterized protein|PF01654),(5|A0A107EH45|Sulfur carrier protein FdhD|PF02634),(6|A0A125G5I5|Molybdopterin molybdenumtransferase|PF00994-PF03453-PF0345…
A0A126NE47	AXG53_00330	Stenotrophomonas sp. KCTC 12332.	Proteobacteria	Bacteria	1793721	DYP	A0A126NE81		(-8|A0A126NE75|Uncharacterized protein|none),(-7|A0A126NE64|Uncharacterized protein|PF13591),(-5|A0A126NE62|Histidine kinase|PF02518),(-4|A0A126NNS4|Sulfur carrier protein FdhD|PF02634),(-3|A0A126NE60|Uncharacterized protein|PF00924),(-2|A0A126NE48|EAL domain-containing protein|PF00563),(-1|A0A126NE81|Peroxidase|PF04261),(1|A0A126NE74|Uncharacterized protein|none),(2|A0A126NJ58|Integrase catalyti…
A0A126YDP2	Salbus254_6045	Streptomyces albidoflavus.	Actinobacteria	Bacteria	1886	DYP	A0A126YDP9		(-10|A0A126YDQ3|Dehydrogenase CrtU|PF01593),(-9|A0A126YBW8|Transcriptional regulator|none),(-8|A0A126YH28|Lysine exporter protein|PF01810),(-7|A0A126YGD1|CrtV-methyltransferase-like protein|PF00355),(-6|D6B5Z5|Phytoene synthase|PF00494),(-5|A0A126YBU1|Phytoene dehydrogenase|PF01593),(-4|A0A126YBT8|Geranylgeranyl pyrophosphase synthase|PF00348),(-3|A0A126YC84|DNA polymerase subunit beta|PF02811-PF…
A0A126YW37	AX769_00510	Frondihabitans sp. PAMC 28766.	Actinobacteria	Bacteria	1795630	Minor			(-10|A0A126YW41|MerR family transcriptional regulator|PF13411),(-9|A0A126YVP2|Epimerase|PF01370),(-8|A0A126YV51|FAD-binding PCMH-type domain-containing protein|PF01565),(-7|A0A126YV88|Alpha/beta hydrolase|PF07859),(-6|A0A126YY88|1,2-oxophytodienoate reductase|PF00724),(-5|A0A126Z0G2|HTH marR-type domain-containing protein|PF01047),(-4|A0A126YV85|MFS domain-containing protein|PF07690),(-3|A0A126YX…
A0A127EYS1	RHPLAN_39760	Rhodoplanes sp. Z2-YC6860.	Proteobacteria	Bacteria	674703	DYP	A0A127EYU3		(-10|A0A127EYT2|Serine-type D-Ala-D-Ala carboxypeptidase|PF00768-PF07943),(-9|A0A127EVZ9|Thymidylate kinase|PF02223),(-8|A0A127EW00|DNA polymerase III subunit delta|PF13177),(-7|A0A127EYL7|Methionine--tRNA ligase|PF09334),(-6|A0A127EVY5|TatD-related deoxyribonuclease|PF01026),(-5|A0A127EVY1|Metal-dependent hydrolase|PF12706),(-4|A0A127EVY6|Peroxyureidoacrylate/ureidoacrylate amidohydrolase RutB|P…
A0A127MTS8	PcP3B5_31810	Pseudomonas citronellolis.	Proteobacteria	Bacteria	53408	DYP	A0A127MTK8		(-10|A0A127MTR6|D-threonine aldolase|PF14031),(-9|A0A127MU03|Putative succinyl-diaminopimelate desuccinylase|PF01546-PF07687),(-8|A0A127MTE9|Aldehyde dehydrogenase|PF00171),(-7|A0A127MTG2|Oxygen-dependent choline dehydrogenase|PF00732-PF05199),(-6|A0A127MTE4|Glycine betaine transport system permease protein OpuAB|PF00528),(-5|A0A127MTY9|Glycine betaine transport ATP-binding protein OpuAA|PF00005)…
A0A132DR26	SAMN02787148_13040	Burkholderia vietnamiensis.	Proteobacteria	Bacteria	60552	DYP	A0A132DQH7		(-4|A0A132DRI2|Uncharacterized protein|none),(-3|A0A132DQD2|Uncharacterized protein|none),(-2|A0A132DRK6|Uncharacterized protein|none),(-1|A0A132DQH7|Peroxidase|PF04261),(1|A0A132DQD7|Allantoin permease|PF02133),(2|A0A132DQC9|LysR family transcriptional regulator|PF00126-PF03466),(3|A0A132DQB3|Acetylornithine deacetylase|PF01546-PF07687),(4|A0A132DS85|Fimbrial assembly protein FimA|PF06267),(5|A0…
A0A132EHU4	WT56_13450	Burkholderia pseudomultivorans.	Proteobacteria	Bacteria	1207504	DYP	A0A132EIP5		(-10|A0A132EHL7|Uncharacterized protein|PF06897),(-9|A0A132EHP6|UPF0056 membrane protein|PF01914),(-8|A0A132EHZ7|Citramalate synthase|none),(-7|A0A132EJA2|DUF5594 domain-containing protein|PF18057),(-6|A0A132EHN3|Pyridine nucleotide-disulfide oxidoreductase|PF00355-PF07992-PF14759),(-5|A0A132EHM7|Uncharacterized protein|PF06897),(-4|A0A132EIM4|Uncharacterized protein|none),(-3|A0A132EI21|Protein …
A0A132F879	WT57_07130	Burkholderia pseudomultivorans.	Proteobacteria	Bacteria	1207504	DYP	A0A132F7Y4		(-10|A0A132F7P5|Homoserine kinase|PF01636),(-9|A0A132F7T0|Uncharacterized protein|PF06897),(-8|A0A132F982|UPF0056 membrane protein|PF01914),(-7|A0A132F7R8|Citramalate synthase|none),(-6|A0A132F7S7|DUF5594 domain-containing protein|PF18057),(-5|A0A132F8D3|Pyridine nucleotide-disulfide oxidoreductase|PF00355-PF07992-PF14759),(-4|A0A132F7N3|Uncharacterized protein|PF06897),(-3|A0A132F8R5|Protein Psi…
A0A132PQW9	AFM11_08675	Mycolicibacterium wolinskyi.	Actinobacteria	Bacteria	59750	DYP	A0A132PQW2		(-10|A0A132PQW0|Uncharacterized protein|none),(-9|A0A132PQV8|Abortive phage infection protein|PF02517),(-8|A0A132PRQ6|Membrane protein|PF10081-PF15420),(-7|A0A132PQX3|Phosphoribosylformylglycinamidine synthase subunit PurL|PF00586-PF02769-PF18072),(-6|A0A132PR96|Sodium:proton exchanger|PF00999),(-5|A0A132PR25|Thiamine pyrophosphate-binding protein|PF00205-PF02775-PF02776),(-4|A0A132PQZ5|Uncharact…
A0A132T9V1	ASJ79_19030	Mycobacterium sp. NAZ190054.	Actinobacteria	Bacteria	1747766	DYP	A0A132T9W6		(-5|A0A132T9Y0|Uncharacterized protein|PF10081-PF15420),(-4|A0A132TAS9|Phosphoribosylformylglycinamidine synthase subunit PurL|PF00586-PF02769-PF18072),(-3|A0A132T9W2|Glyoxalase|PF18029),(-2|A0A132T9X3|Probable M18 family aminopeptidase 2|PF02127),(-1|A0A132T9W6|Peroxidase|PF04261),(1|A0A132T9V9|Uncharacterized protein|none),(2|A0A132TA47|Uncharacterized protein|none),(3|A0A132T9W8|Uncharacterize…
A0A135GJA0	AXA44_01735	Rhodococcus sp. SC4.	Actinobacteria	Bacteria	1793160	DYP	A0A135GJD7		(-10|A0A135GJA5|Acyl-CoA dehydrogenase|PF00441-PF02770-PF02771),(-9|A0A135GJ88|CoA-transferase|PF01144),(-8|A0A135GJD1|Dihydrodipicolinate synthase family protein|PF06187),(-7|A0A135GJ99|Xylose isomerase|PF01261),(-6|A0A135GJA2|LacI family transcriptional regulator|PF00356-PF13377),(-5|A0A135GJA1|Oxidoreductase|PF00107-PF08240),(-4|A0A135GJ91|Oxidoreductase|PF01408-PF02894),(-3|A0A135GJC1|MFS tra…
A0A136M5G4	UZ01_02292	Candidatus Brocadia sinica.	Planctomycetes	Bacteria	795830	CytoC-Fusion			(-10|A0A136M5H5|tRNA pseudouridine synthase A|PF01416),(-9|A0A136M5G2|PilZ domain protein|PF07238),(-8|A0A136M5F2|Methionyl-tRNA synthase|PF01588),(-7|A0A136M5E8|DNA repair protein RecN|PF02463),(-6|A0A136M5F7|Pseudouridine synthase|PF00849-PF01479),(-5|A0A136M5H3|Thiamin biosynthesis protein|PF01964),(-4|A0A136M5G7|Uncharacterized protein|none),(-3|A0A136M5G5|Uncharacterized protein|PF07040),(-2…
A0A136Q3Z7	HMPREF3293_01845	Christensenella minuta.	Firmicutes	Bacteria	626937	CoQ7	A0A136Q3N8		(-10|A0A136Q412|Cna protein B-type domain protein|PF17802-PF18202),(-9|A0A136Q3L4|Uncharacterized protein|none),(-8|A0A136Q3V0|Uncharacterized protein|none),(-7|A0A136Q3K0|ParB-like protein|PF02195),(-6|A0A136Q3P1|Putative sporulation initiation inhibitor protein Soj|PF13614),(-5|A0A136Q3M2|Uncharacterized protein|none),(-4|A0A136Q3J7|Methyltransferase, YaeB family|PF01980-PF18389),(-3|A0A136Q3L3…
A0A138A052	AXK60_18720	Tsukamurella pseudospumae.	Actinobacteria	Bacteria	239498	DYP	A0A138A1A1		(-10|A0A138A095|Uncharacterized protein|PF03013),(-9|A0A138A043|Bifunctional protein GlmU|PF00132-PF12804),(-8|A0A138A068|Ribose-phosphate pyrophosphokinase|PF13793-PF14572),(-7|A0A138A1A9|Uncharacterized protein|PF08922),(-6|A0A138A1A6|Arsenate reductase|PF03960),(-5|A0A138A047|LysR family transcriptional regulator|PF00126-PF03466),(-2|A0A138A053|Uncharacterized protein|none),(-1|A0A138A1A1|Pero…
A0A139D0R2	AWL62_2856	Halanaerobium sp. T82-1.	Firmicutes	Bacteria	1794808	Putative FLP		hypothetical	(-1|A0A139D0H2|Uncharacterized protein|none)
A0A139DG27	AWU57_3321	Marinobacter sp. T13-3.	Proteobacteria	Bacteria	1794906	FLP	A0A139DG04		(-1|A0A139DG04|Uncharacterized protein|none),(1|A0A139DFI7|Oxidoreductase FAD/NAD(P)-binding domain-containing protein|PF00175-PF00970),(2|A0A139DFR3|Uncharacterized protein|none),(3|A0A139DFI4|DNA ligase D-like 3'-phosphoesterase domain-containing protein|PF13298),(4|A0A139DFX3|Host cell attachment-required protein|PF10116),(5|A0A139DFM3|Uncharacterized protein|PF18918)
A0A140LBG7	AN619_03460	Thermotalea metallivorans.	Firmicutes	Bacteria	520762	CoQ7	A0A140LBG6		(-10|A0A140LBF7|tRNA threonylcarbamoyladenosine dehydratase|PF00899),(-9|A0A140LBF8|PG_binding_1 domain-containing protein|PF01471),(-8|A0A140LBF9|Uncharacterized protein|none),(-7|A0A140LBG0|Nitric oxide reductase|PF00258-PF00753),(-6|A0A140LBG1|Spore cortex-lytic enzyme|PF01471-PF07486),(-5|A0A140LBG2|Sporulation protein YpeB|PF03413-PF14620),(-4|A0A140LBG3|Putative sulfoacetate transporter Sau…
A0A142Z2H1	ATN79_26485	Paraburkholderia caribensis.	Proteobacteria	Bacteria	75105	DYP	A0A142Z253		(-10|A0A142Z2I1|Ribose import ATP-binding protein RbsA|PF00005),(-9|A0A142Z2A7|Ribose ABC transporter permease|PF02653),(-8|A0A142Z339|D-ribose ABC transporter substrate-binding protein|PF13407),(-7|A0A142Z1Y6|Transcriptional regulator|PF00356-PF00532),(-6|A0A142Z1X3|Integrase|PF13518),(-5|A0A142Z1R4|Uncharacterized protein|none),(-4|A0A142Z221|Uncharacterized protein|none),(-3|A0A142Z233|Unchara…
A0A143B947	DBW_2395	Desulfuromonas sp. DDH964.	Proteobacteria	Bacteria	1823759	Ruberythrin	A0A143B993		(-10|A0A143B935|GNAT family N-acetyltransferase|PF00583),(-9|A0A143B9G0|Translation elongation factor P-lysyl-lysine 2,3-aminomutase|PF04055-PF12544-PF13353),(-8|A0A143B982|Polysaccharide deacetylase domain-containing protein|PF01522),(-7|A0A143B8M6|Glucose-1-phosphate adenylyltransferase|PF00483),(-6|A0A143B8H9|FAD-dependent pyridine nucleotide-disulfide oxidoreductase family protein|PF02852-PF0…
A0A143MKE6	GS3922_11830	Geobacillus subterraneus.	Firmicutes	Bacteria	129338	IMEF	A0A143MJV6		(-10|A0A143MLQ2|Acetyltransferase|PF00583),(-9|A0A143MJT1|o-succinylbenzoate synthase|PF02746-PF13378),(-8|A0A143MJX0|GCN5 family acetyltransferase|PF00583),(-7|A0A143MKC3|Amidohydrolase|PF01546-PF07687),(-6|A0A143MKA6|ThrE_2 domain-containing protein|PF12821),(-5|A0A143MMS7|ThrE domain-containing protein|PF06738),(-4|A0A143MNN0|DUF5667 domain-containing protein|PF18915),(-3|A0A143MJS6|Diacylglyc…
A0A144M0I1	A2T55_00850	Brevibacterium linens.	Actinobacteria	Bacteria	1703	DYP	A0A144M0G9		(-10|A0A144MMX1|Peptide ABC transporter ATP-binding protein|PF00005),(-9|A0A144M0B3|Nickel transporter|PF00528),(-8|A0A144MMX6|Uncharacterized protein|PF00497),(-7|A0A144M0C0|Succinate-semialdehyde dehydrogenase|PF00171),(-6|A0A144M0D1|Glyoxalase|PF18029),(-5|A0A144M0E0|Chemotaxis protein|PF07690),(-4|A0A144M0F0|Glyoxalase|PF18029),(-3|A0A144M0F9|DinB_2 domain-containing protein|PF12867),(-1|A0A1…
A0A149PAT9	CI15_31665	Paraburkholderia monticola.	Proteobacteria	Bacteria	1399968	DYP	A0A149PAU8		(-10|A0A149PAU7|Uncharacterized protein|none),(-9|A0A149PCJ0|Uncharacterized protein|none),(-8|A0A149PCJ1|Uncharacterized protein|none),(-7|A0A149PAV4|Cupin|none),(-6|A0A149PAU3|Transketolase|PF00456-PF02779-PF02780),(-5|A0A149PAU2|Uncharacterized protein|none),(-4|A0A149PAT6|Uncharacterized protein|PF01053),(-3|A0A149PAU5|MFS transporter|PF07690),(-2|A0A149PAV3|Uncharacterized protein|none),(-1|…
A0A149PSL8	CR51_34820	Caballeronia megalochromosomata.	Proteobacteria	Bacteria	1399969	DYP	A0A149PSI8		(-10|A0A149PSK8|None|none),(-9|A0A149PSD0|None|none),(-8|A0A149PSC7|None|none),(-7|A0A149PSK6|None|none),(-6|A0A149PSI4|None|none),(-5|A0A149PSJ7|None|none),(-4|A0A149PSD6|None|none),(-3|A0A149PSV9|None|none),(-2|A0A149PSD5|None|none),(-1|A0A149PSI8|None|none),(1|A0A149PSN6|None|none),(2|A0A149PSE2|None|none),(3|A0A149PSD8|None|none),(4|A0A149PSL6|None|none),(5|A0A149PSJ4|None|none),(6|A0A149PSK9…
A0A149QGH1	AD928_04755	Acetobacter cerevisiae.	Proteobacteria	Bacteria	178900	DYP	A0A149QGA5		(-10|A0A149QGA6|Uncharacterized protein|none),(-9|A0A149QG94|NADP oxidoreductase|PF03807),(-8|A0A149QGC9|Dipeptidase PepQ|PF00557-PF01321),(-7|A0A149QGA2|TetR family transcriptional regulator|PF00440),(-6|A0A149QGG2|Energy transducer TonB|PF03544),(-5|A0A149QGB9|Biopolymer transport protein ExbD|PF02472),(-4|A0A149QG92|Biopolymer transport protein ExbB|PF01618),(-3|A0A149QG91|Uncharacterized prot…
A0A149R675	AD930_12985	Acetobacter malorum.	Proteobacteria	Bacteria	178901	DYP	A0A149R676		(-10|A0A149R684|Signal peptide-containing protein|PF03583),(-9|A0A149R6B7|NADP oxidoreductase|PF03807),(-8|A0A149R712|Dipeptidase PepQ|PF00557-PF01321),(-7|A0A149R6S9|TetR family transcriptional regulator|PF00440),(-6|A0A149R6T0|Energy transducer TonB|PF03544),(-5|A0A149R6D8|Biopolymer transport protein ExbD|PF02472),(-4|A0A149R688|Biopolymer transport protein ExbB|PF01618),(-3|A0A149R6K1|Unchara…
A0A149RML7	AD933_09650	Acetobacter malorum.	Proteobacteria	Bacteria	178901	DYP	A0A149RMQ4		(-10|A0A149RMJ8|NADP oxidoreductase|PF03807),(-9|A0A149RMR4|Dipeptidase PepQ|PF00557-PF01321),(-8|A0A149RMF0|TetR family transcriptional regulator|PF00440),(-7|A0A149RM69|Energy transducer TonB|PF03544),(-6|A0A149V218|Biopolymer transport protein ExbD|PF02472),(-5|A0A149RMQ1|Biopolymer transport protein ExbB|PF01618),(-4|A0A149RM73|Uncharacterized protein|PF00593-PF07715),(-3|A0A149RM42|Uncharact…
A0A149S935	AD935_01010	Gluconobacter japonicus.	Proteobacteria	Bacteria	376620	DYP	A0A149S8Z5		(-2|A0A149S926|TPM_phosphatase domain-containing protein|PF04536),(-1|A0A149S8Z5|Peroxidase|PF04261),(1|A0A149S909|D-galactose transporter GalP|PF00083),(2|A0A149SW05|Entericidin|PF08085),(3|A0A149S8Z8|Adenine deaminase|PF01979-PF13382),(4|A0A149S9C6|TonB-dependent receptor|PF00593-PF07715),(5|A0A149S920|Uncharacterized protein|PF03486)
A0A149SH62	AD937_03990	Gluconobacter japonicus.	Proteobacteria	Bacteria	376620	DYP	A0A149SH58		(-10|A0A149SH69|Sugar transporter|PF07690),(-9|A0A149SHA1|Probable multidrug resistance protein NorM|PF01554),(-8|A0A149SH93|Cysteine--tRNA ligase|PF01406-PF09190),(-7|A0A149SH75|RNA methyltransferase|PF00588),(-6|A0A149SHD1|ATP-sensitive potassium channel protein|PF07885-PF17655),(-5|A0A149SH70|Aldose epimerase|PF01263),(-4|A0A149SH71|Glutamate--tRNA ligase|PF00749),(-3|A0A149SH63|Uncharacterize…
A0A149SME4	AD940_16330	Gluconobacter thailandicus.	Proteobacteria	Bacteria	257438	DYP	A0A149SMG6		(-10|A0A149SMF3|Sugar transporter|PF07690),(-9|A0A149SML9|Probable multidrug resistance protein NorM|PF01554),(-8|A0A149SMI2|Cysteine--tRNA ligase|PF01406-PF09190),(-7|A0A149SMG7|RNA methyltransferase|PF00588),(-6|A0A149SMU3|ATP-sensitive potassium channel protein|PF07885-PF17655),(-5|A0A149SML3|Aldose epimerase|PF01263),(-4|A0A149SMF8|Glutamate--tRNA ligase|PF00749),(-3|A0A149SMF5|LemA family pr…
A0A149SW61	AD936_14640	Gluconobacter japonicus.	Proteobacteria	Bacteria	376620	DYP	A0A149SW77		(-1|A0A149SW77|Peroxidase|PF04261),(1|A0A149S909|D-galactose transporter GalP|PF00083),(2|A0A149SW05|Entericidin|PF08085),(3|A0A149SW34|Adenosine deaminase|PF01979-PF13382)
A0A149U2E5	AD947_03695	Acetobacter tropicalis.	Proteobacteria	Bacteria	104102	DYP	A0A149U2J0		(-10|A0A149U2J1|Uncharacterized protein|none),(-9|A0A0C9LRI2|Uncharacterized protein|none),(-8|A0A149U2G5|Uncharacterized protein|PF10938),(-7|A0A149U2G7|LysR family transcriptional regulator|PF00126-PF03466),(-6|A0A149U2K6|GTP 3',8-cyclase|PF04055-PF06463-PF13353),(-5|A0A149U2L3|Formate dehydrogenase|PF00384-PF01568),(-4|A0A149U288|Uncharacterized protein|PF09655),(-3|A0A149U2B2|Ubiquinol oxidas…
A0A149UMM1	AD951_07785	Acetobacter malorum.	Proteobacteria	Bacteria	178901	DYP	A0A149UMP9		(-10|A0A149UMF1|Uncharacterized protein|none),(-9|A0A149UMH7|Signal peptide-containing protein|PF03583),(-8|A0A149UMN5|NADP oxidoreductase|PF03807),(-7|A0A149UN71|TetR family transcriptional regulator|PF00440),(-6|A0A149UMY7|Energy transducer TonB|PF03544),(-5|A0A149UMW2|Biopolymer transport protein ExbD|PF02472),(-4|A0A149UMT1|Biopolymer transport protein ExbB|PF01618),(-3|A0A149UN61|Uncharacter…
A0A149UT37	AD952_10500	Acetobacter cerevisiae.	Proteobacteria	Bacteria	178900	DYP	A0A149USX1		(-4|A0A149UT51|Sel-1-like 1|PF08238),(-3|A0A149USW0|Uncharacterized protein|none),(-2|A0A149UT06|PKHD-type hydroxylase AD952_10490|PF13640-PF18331),(-1|A0A149USX1|Peroxidase|PF04261),(1|A0A149USY3|Phospholipase C|PF04185-PF05506-PF10518),(2|A0A149UTD3|TonB-dependent receptor|PF00593-PF07715),(3|A0A149UT15|Beta-lactamase|PF13354),(4|A0A149UTD2|Acylaminoacyl-peptidase|PF00326-PF07676),(5|A0A149UTE8…
A0A149V1X2	AD953_12530	Acetobacter malorum.	Proteobacteria	Bacteria	178901	DYP	A0A149V286		(-10|A0A149V284|NADP oxidoreductase|PF03807),(-9|A0A149V252|Dipeptidase PepQ|PF00557-PF01321),(-8|A0A149V294|TetR family transcriptional regulator|PF00440),(-7|A0A149V1W4|Energy transducer TonB|PF03544),(-6|A0A149V218|Biopolymer transport protein ExbD|PF02472),(-5|A0A149V274|Biopolymer transport protein ExbB|PF01618),(-4|A0A149V2Z0|Uncharacterized protein|PF00593-PF07715),(-3|A0A149V240|Uncharact…
A0A149V939	AD954_10285	Acetobacter cerevisiae.	Proteobacteria	Bacteria	178900	DYP	A0A149V932		(-10|A0A149USI2|TetR family transcriptional regulator|PF00440),(-9|A0A149V9C3|Energy transducer TonB|PF03544),(-8|A0A149V9F2|Biopolymer transport protein ExbD|PF02472),(-7|A0A149V9J8|Biopolymer transport protein ExbB|PF01618),(-6|A0A149V9G6|Uncharacterized protein|none),(-5|A0A149V9G4|Uncharacterized protein|PF00593-PF07715),(-4|A0A149V953|Sel-1-like 1|PF08238),(-3|A0A149VA40|Uncharacterized prot…
A0A149ZZ36	AZG88_06655	Rhodococcus sp. LB1.	Actinobacteria	Bacteria	1807499	DYP	A0A149ZYZ7		(-6|A0A149ZZ40|LacI family transcriptional regulator|PF00356-PF13377),(-5|A0A149ZZF1|Oxidoreductase|PF00107-PF08240),(-4|A0A149ZZ49|Oxidoreductase|PF01408-PF02894),(-3|A0A149ZZ74|MFS transporter|PF07690),(-2|A0A149ZZC9|Pyridoxamine 5'-phosphate oxidase|PF01243),(-1|A0A149ZYZ7|Peroxidase|PF04261),(1|A0A149ZZ24|Uncharacterized protein|none),(2|A0A149ZZA7|Uncharacterized protein|none),(3|A0A149ZZM9|…
A0A150NC42	B4114_0750	Geobacillus stearothermophilus	Firmicutes	Bacteria	1422	IMEF	A0A150NBW5		(-10|A0A150NC34|N-acetyltransferase domain-containing protein|PF00583),(-9|A0A150NBU0|M20_dimer domain-containing protein|PF01546-PF07687),(-8|A0A150NBV8|ThrE_2 domain-containing protein|PF12821),(-7|A0A150NBX5|ThrE domain-containing protein|PF06738),(-6|A0A150NBX2|Uncharacterized protein|none),(-5|A0A150NBS5|Uncharacterized protein|none),(-4|A0A150M8C1|Uncharacterized protein|none),(-3|A0A150M8Z…
A0A151BU37	AZH51_17750	Branchiibius sp. NY16-3462-2.	Actinobacteria	Bacteria	1807500	DYP	A0A151BTM8		(-10|A0A151BTR6|Uncharacterized protein|PF02622),(-9|A0A151BTB4|Uncharacterized protein|PF11238),(-8|A0A151BT70|Spermidine/putrescine ABC transporter ATP-binding protein|PF00005),(-7|A0A151BTQ6|ABC transmembrane type-1 domain-containing protein|PF00528),(-6|A0A151BTK0|ABC transmembrane type-1 domain-containing protein|PF00528),(-5|A0A151BTI4|ABC transporter substrate-binding protein|PF13343),(-4|…
A0A154BR04	AXX12_08450	Anaerosporomusa subterranea.	Firmicutes	Bacteria	1794912	Ruberythrin	A0A154BR83		(-10|A0A154BQZ7|Uncharacterized protein|PF00408-PF02878-PF02879-PF02880),(-9|A0A154BR19|UTP--glucose-1-phosphate uridylyltransferase|PF00483),(-8|A0A154BRF5|Glucose-6-phosphate isomerase|PF00342),(-7|A0A154BR81|Uncharacterized protein|none),(-6|A0A154BR53|Uncharacterized protein|none),(-5|A0A154BSF5|Type II and III secretion system protein|PF00263),(-4|A0A154BRC3|Two-component system response reg…
A0A158ATE4	AWB77_02097	Caballeronia fortuita.	Proteobacteria	Bacteria	1777138	DYP	A0A158ATR5		(-10|A0A158AUQ0|Major facilitator transporter|PF07690),(-9|A0A158ATJ5|Fumarase|PF05681),(-8|A0A158AT14|Fumarase|PF05683),(-7|A0A158ATT6|TetR family transcriptional regulator|PF00440-PF17938),(-6|A0A158ATR3|Uncharacterized protein|none),(-5|A0A158ASX6|Uncharacterized protein|none),(-4|A0A158ATF5|Nudix hydrolase domain-containing protein|PF00293-PF12535),(-3|A0A158AVN9|Haloacid dehalogenase|PF13419…
A0A158B5Y8	AWB82_03581	Caballeronia glebae.	Proteobacteria	Bacteria	1777143	DYP	A0A158B5W1		(-10|A0A158B600|Uncharacterized protein|none),(-9|A0A158B5T8|LysR family transcriptional regulator|PF00126-PF03466),(-8|A0A158B5S6|DUF2235 domain-containing protein|PF09994),(-7|A0A158B6S1|Uncharacterized protein|none),(-6|A0A158B5V7|Aspartate ammonia-lyase|PF00206-PF10415),(-5|A0A158B5S9|Sodium:dicarboxylate symporter|PF00375),(-4|A0A158B5W7|TetR family transcriptional regulator|PF00440-PF17938)…
A0A158BCK6	AWB80_03351	Caballeronia pedi.	Proteobacteria	Bacteria	1777141	DYP	A0A158BCL2		(-10|A0A158BDA2|Uncharacterized protein|none),(-9|A0A158BCR5|Mulitcopper oxidase domain-containing protein|PF07731),(-8|A0A158BDH1|LuxR family transcriptional regulator|none),(-7|A0A158BCN7|Uncharacterized protein|none),(-6|A0A158BCP6|Lipocalin-like domain-containing protein|PF13924),(-5|A0A158BCM9|Methyl-accepting chemotaxis sensory transducer|PF17200),(-4|A0A158BCN2|Uncharacterized protein|none…
A0A158CGW7	AWB78_03891	Caballeronia calidae.	Proteobacteria	Bacteria	1777139	DYP	A0A158CFJ0		(-10|A0A158CH45|LysR family transcriptional regulator|PF00126-PF03466),(-9|A0A158CFP2|LysR family transcriptional regulator|PF00126-PF03466),(-8|A0A158CFU1|Major facilitator transporter|PF07690),(-7|A0A158CFN9|Fumarase|PF05681),(-6|A0A158CFS4|Fumarase|PF05683),(-5|A0A158CFS1|TetR family transcriptional regulator|PF00440-PF17938),(-4|A0A158CFW5|NUDIX hydrolase|PF00293-PF12535),(-3|A0A158CFW0|Haloa…
A0A158CK34	AWB75_05284	Caballeronia catudaia.	Proteobacteria	Bacteria	1777136	DYP	A0A158CLA3		(-10|A0A158CK03|Uncharacterized protein|none),(-9|A0A158CL58|Uncharacterized protein|none),(-8|A0A158CK13|Uncharacterized protein|none),(-7|A0A158CJW9|DSBA oxidoreductase|PF01323),(-6|A0A158CK18|Deaminase|PF01872),(-5|A0A158CL81|Uncharacterized protein|none),(-4|A0A158CK33|Alpha-1,4 glucan phosphorylase|PF00343),(-3|A0A158CM99|Uncharacterized protein|PF13663),(-2|A0A158CJV9|Haloacid dehalogenase|…
A0A158CKF8	AWB76_05667	Caballeronia temeraria.	Proteobacteria	Bacteria	1777137	DYP	A0A158CKD2		(-10|A0A158CK82|Uncharacterized protein|none),(-9|A0A158CK56|Aspartate ammonia-lyase|PF00206-PF10415),(-8|A0A158CKA0|Aspartate racemase|PF01177),(-7|A0A158CKE1|Sodium:dicarboxylate symporter|PF00375),(-6|A0A158CKG5|LysR family transcriptional regulator|PF00126-PF03466),(-5|A0A158CKJ8|TetR family transcriptional regulator|PF00440-PF17938),(-4|A0A158CK96|LysR family transcriptional regulator|PF0346…
A0A158DM70	AWB75_06903	Caballeronia catudaia.	Proteobacteria	Bacteria	1777136	DYP	A0A158DKW9		(-4|A0A158DNC5|Lon protease|PF00004-PF02190-PF05362),(-3|A0A158DKZ4|Uncharacterized protein|none),(-2|A0A158DLG9|Protein required for attachment to host cells|PF10116),(-1|A0A158DKW9|Dyp-type peroxidase family protein|PF04261),(1|A0A158DL70|ATPase|PF00004-PF02861-PF07724-PF10431-PF17871),(2|A0A158DL22|Uncharacterized protein|none),(3|A0A158DL18|GTP cyclohydrolase subunit MoaA|PF04055-PF06463),(4|…
A0A158DSL5	AWB79_07486	Caballeronia hypogeia.	Proteobacteria	Bacteria	1777140	DYP	A0A158DT26		(-10|A0A158DV88|Uncharacterized protein|none),(-9|A0A158DSL8|Uncharacterized protein|PF03895-PF05658-PF05662),(-8|A0A158DSP9|Membrane protein|PF09933),(-7|A0A158DSQ7|Alpha/beta hydrolase family protein|PF00561),(-6|A0A158DSN9|Taurine dioxygenase|PF02668),(-5|A0A158DTU8|DUF1801 domain-containing protein|PF08818),(-4|A0A158DSV2|DUF4142 domain-containing protein|PF13628),(-3|A0A158DSN8|Histidine kin…
A0A158E4N8	AWB80_08219	Caballeronia pedi.	Proteobacteria	Bacteria	1777141	DYP	A0A158E500		(-10|A0A158E4V7|Aconitate hydratase|PF00330-PF00694),(-9|A0A158E7E4|AcnD-accessory protein PrpF|PF04303),(-8|A0A158E4S6|Amidohydrolase 2|PF04909),(-7|A0A158E4S5|Major facilitator transporter|PF07690),(-6|A0A158E4U3|L-carnitine dehydratase/bile acid-inducible protein F|PF02515),(-5|A0A158E613|Pyruvate carboxyltransferase|PF00682),(-4|A0A158E4R5|IclR family transcriptional regulator|PF01614-PF09339…
A0A158EC69	AWB83_07015	Caballeronia ptereochthonis.	Proteobacteria	Bacteria	1777144	DYP	A0A158ED91		(-1|A0A158ED91|Dyp-type peroxidase family protein|PF04261)
A0A158FN95	AWB69_01404	Caballeronia udeis.	Proteobacteria	Bacteria	1232866	DYP	A0A158FQ17		(-10|A0A158FNL6|Porin|PF13609),(-9|A0A158FPJ2|Uncharacterized protein|none),(-8|A0A158FQ70|NADH:flavin oxidoreductase|PF00724-PF07992),(-7|A0A158FN44|Uncharacterized protein|none),(-6|A0A158FNJ0|LysR family transcriptional regulator|PF00126-PF03466),(-5|A0A158FN30|Methyl-accepting chemotaxis sensory transducer|PF00015-PF17200),(-4|A0A158FN24|Quinolinate phosphoribosyltransferase [decarboxylating]…
A0A158GV76	AWB73_03512	Caballeronia turbans.	Proteobacteria	Bacteria	1777134	DYP	A0A158GWW3		(-10|A0A158GXC8|None|none),(-9|A0A158GVJ1|None|none),(-8|A0A158GWE5|None|none),(-7|A0A158GVL6|None|none),(-6|A0A158GVP4|None|none),(-5|A0A158GV96|None|none),(-4|A0A158GX98|None|none),(-3|A0A158GVJ9|None|none),(-2|A0A158GV86|None|none),(-1|A0A158GWW3|None|none),(1|A0A158GWV3|None|none),(2|A0A158GVH9|None|none),(3|A0A158GVK2|None|none),(4|A0A158GVG7|None|none),(5|A0A158GVD5|None|none),(6|A0A158GW89…
A0A158IA30	AWB70_04428	Caballeronia cordobensis.	Proteobacteria	Bacteria	1353886	DYP	A0A158IAG0		(-10|A0A158IAM3|Uncharacterized protein|PF14023),(-9|A0A158I9D8|DSBA oxidoreductase|PF01323),(-8|A0A158I9F9|Deaminase|PF01872),(-7|A0A158IB12|HxlR family transcriptional regulator|PF01638),(-6|A0A158I9H4|Uncharacterized protein|PF06906),(-5|A0A158IB29|Uncharacterized protein|none),(-4|A0A158I9I2|Alpha-1,4 glucan phosphorylase|PF00343),(-3|A0A158I9G7|Uncharacterized protein|PF13663),(-2|A0A158I9J4…
A0A158J7S6	AWB70_06046	Caballeronia cordobensis.	Proteobacteria	Bacteria	1353886	DYP	A0A158J936		(-10|A0A158J9C6|PAS/PAC sensor(S)-containing diguanylate cyclase/phosphodiesterase|PF00563-PF11563-PF13185),(-9|A0A158J928|Flagellar transcriptional regulator FlhD|PF05247),(-8|A0A158J963|Flagellar transcriptional regulator FlhC|PF05280),(-7|A0A158J801|Flagellar brake protein YcgR|PF07238-PF12945),(-6|A0A158J7N0|PAS/PAC sensor(S)-containing diguanylate cyclase/phosphodiesterase|PF00989-PF00990-PF…
A0A158K5X5	AWB74_05004	Caballeronia arvi.	Proteobacteria	Bacteria	1777135	DYP	A0A158K706		(-10|A0A158K5P7|DSBA oxidoreductase|PF01323),(-9|A0A158K5P5|Deaminase|PF01872),(-8|A0A158K5Q8|HxlR family transcriptional regulator|PF01638),(-7|A0A158K7F6|Major facilitator transporter|PF07690),(-6|A0A158K5U4|Uncharacterized protein|PF06906),(-5|A0A158K5S7|Uncharacterized protein|none),(-4|A0A158K5S4|Alpha-1,4 glucan phosphorylase|PF00343),(-3|A0A158K5U0|Uncharacterized protein|PF13663),(-2|A0A1…
A0A160FT84	AYM40_27980	Burkholderia sp. OLGA172.	Proteobacteria	Bacteria	1804984	DYP	A0A160FWP2		(-9|A0A160FTG7|Peroxiredoxin|PF02566),(-8|A0A167WE73|Uncharacterized protein|PF08348-PF13309),(-7|A0A160FTT5|Uncharacterized protein|none),(-6|A0A160FSN8|Translation initiation factor IF-1|PF01176),(-5|A0A160FSN9|PKD domain-containing protein|PF00082-PF18911),(-4|A0A160FT18|TPR_REGION domain-containing protein|PF13181-PF13432),(-3|A0A160FT56|Histidine kinase|PF00072-PF03861),(-2|A0A161ICL2|Nitrat…
A0A162EDZ8	BZL30_6533	Mycobacterium kansasii.	Actinobacteria	Bacteria	1768	DYP		A0A1V3WUS5	(-10|A0A1V3WUR4|Exopolysaccharide phosphotransferase cpsY domain protein|PF11380),(-9|A0A1V3WU28|Exopolysaccharide phosphotransferase CpsY domain protein|PF17102),(-8|A0A1V3WTD9|3',5'-cyclic adenosine monophosphate phosphodiesterase CpdA|PF00149),(-7|A0A1V3WTU4|CAAX protease self-immunity family protein|PF02517),(-6|A0A1V3WV10|AIR synthase related, C-terminal domain protein|PF02769),(-5|A0A1V3WVS…
A0A162K1N0	AUP44_13645	Tistrella mobilis.	Proteobacteria	Bacteria	171437	FLP	A0A162K1M2		(-10|A0A162K236|Rieske domain-containing protein|PF13806),(-9|A0A162K1H6|Nitrite reductase|PF01077-PF03460-PF04324-PF07992-PF18267),(-8|A0A162K1I7|Nitrate ABC transporter ATP-binding protein|PF00005),(-7|A0A162K1J4|Nitrate ABC transporter permease|PF00528),(-6|A0A162K244|Nitrate ABC transporter|PF13379),(-5|A0A162K1K0|MobB domain-containing protein|PF03205),(-4|A0A162K1L0|Benzoate transporter|PF0…
A0A163FZ80	AVW09_03920	Microbacterium sp. T32.	Actinobacteria	Bacteria	1776083	DYP		AVW09_03925	(-10|A0A161SUX2|Alkaline phosphatase|PF09335),(-9|A0A165HEG7|Transcriptional regulator|PF03816),(-8|A0A165HCX2|Uncharacterized protein|PF07804-PF13657),(-7|A0A161SN95|HTH cro/C1-type domain-containing protein|PF01381),(-6|A0A161RHA0|Uncharacterized protein|PF09900),(-5|A0A163FZ97|HTH lacI-type domain-containing protein|PF00356-PF13377),(-4|A0A161SUL2|Alpha-L-rhamnosidase|PF05592-PF08531-PF17389-P…
A0A164BJ85	A4G28_10200	Mycobacterium kansasii.	Actinobacteria	Bacteria	1768	DYP	A0A164BJ70		(-10|A0A164BJ00|SCP_3 domain-containing protein|PF17844),(-9|A0A164BJ11|MCE-family protein MCE1A|PF02470-PF11887),(-8|A0A164BJ25|Uncharacterized protein|PF12710),(-6|A0A164BJ34|3',5'-cyclic adenosine monophosphate phosphodiesterase CpdA|PF00149),(-5|A0A164BK00|Abortive phage infection protein|PF02517),(-4|A0A164BJ49|Phosphoribosylformylglycinamidine synthase subunit PurL|PF00586-PF02769-PF18072),…
A0A164JQG6	AWN90_39315	Nocardia terpenica.	Actinobacteria	Bacteria	455432	DYP	A0A161XBT7		(-10|A0A164JQ38|GntR family transcriptional regulator|PF00155-PF00392),(-9|A0A164JQ61|Uncharacterized protein|none),(-8|A0A164JQ76|DUF2630 domain-containing protein|PF10944),(-7|A0A164JQ85|Carboxylic ester hydrolase|PF00135),(-6|A0A164JQA0|DNA-(apurinic or apyrimidinic site) lyase|PF01149-PF06827-PF06831),(-5|A0A164JQB2|Precorrin-6A synthase (Deacetylating)|PF00590),(-4|A0A164JQC6|Thymidylate syn…
A0A164QAY0	A2J03_01615	Rhodococcus sp. EPR-157.	Actinobacteria	Bacteria	1813677	DYP	A0A164QAV8		(-5|A0A164QAQ8|(2Fe-2S)-binding protein|PF00111-PF01799),(-4|A0A164QAS4|3-ketoacyl-ACP reductase|PF13561),(-3|A0A164QAZ1|Glycosyltransferase|none),(-2|A0A164QAT1|Uncharacterized protein|PF10011),(-1|A0A164QAV8|Peroxidase|PF04261)
A0A164QWV7	A0J59_16650	Cellulosimicrobium sp. I38E.	Actinobacteria	Bacteria	1393139	DYP	A0A164QWU3		(-1|A0A164QWU3|Peroxidase|PF04261),(1|A0A164QW28|Ubiquinone biosynthesis protein UbiA|PF01040),(2|A0A164QW57|Stilbene synthase|PF00195-PF02797),(3|A0A161ZE77|Uncharacterized protein|PF04140),(4|A0A164QW59|Monooxygenase|PF01494),(5|A0A161ZB67|Aspartate kinase|PF13840),(6|A0A164QWW7|Lysine N-acyltransferase MbtK|PF13523),(7|A0A161WVP2|Uncharacterized protein|PF01804),(8|A0A161ZE95|Lysine N-acyltran…
A0A166QNC0	UG55_102289	Frankia sp. EI5c.	Actinobacteria	Bacteria	683316	FLP	A0A166QNB5		(-10|A0A166QN56|Uncharacterized protein|none),(-9|A0A166QN68|Alpha-1,6-mannosyltransferase|PF00534-PF13579),(-8|A0A166QN75|Phosphatidylinositol alpha 1,6-mannosyltransferase|PF00534-PF13439),(-7|A0A162JW97|Uncharacterized protein|PF11298),(-6|A0A166QY64|Putative acyl-CoA transferase/carnitine dehydratase|PF02515),(-5|A0A162JQD0|Uricase|PF01014),(-4|A0A166QN90|Uncharacterized protein|PF03734-PF179…
A0A172UJY9	A7U43_07510	Mycobacterium sp. YC-RL4.	Actinobacteria	Bacteria	1682113	DYP	A0A172UJV5		(-10|A0A172UJ28|SCP_3 domain-containing protein|PF17844),(-9|A0A172UJG6|MCE-family protein MCE1A|PF02470-PF11887),(-8|A0A172UJ24|Pyridoxamine 5'-phosphate oxidase|PF01243),(-7|A0A172UJD9|Uncharacterized protein|PF10081-PF15420),(-6|A0A172UJF7|Phosphoribosylformylglycinamidine synthase subunit PurL|PF00586-PF02769-PF18072),(-5|A0A172UKC2|Sodium:proton exchanger|PF00999),(-4|A0A172UUN8|Glyoxalase|P…
A0A173LM35	BJL86_1580	Dietzia timorensis.	Actinobacteria	Bacteria	499555	DYP	A0A173LLG9		(-10|A0A173LM44|VKc domain-containing protein|PF07884),(-9|A0A173LJ72|Cation efflux system protein CzcD|PF01545),(-8|A0A173LJA5|Uncharacterized protein|none),(-7|A0A173LLA2|SPBc2 prophage-derived uncharacterized transglycosy lase YomI|PF01551),(-6|A0A173LKF8|Uncharacterized protein|PF11070),(-5|A0A173LNS8|Protein kinase domain-containing protein|PF03109),(-4|A0A173LLK6|Glycine betaine transporter…
A0A175Y5V1	AVM11_14460	Sphingomonas melonis TY.	Proteobacteria	Bacteria	621456	DYP	A0A175Y6F5		(-10|A0A175Y5U2|LysR family transcriptional regulator|PF00126-PF03466),(-9|A0A175Y6B0|Formaldehyde dehydrogenase, glutathione-independent|PF08240),(-8|A0A175Y5T0|S-(hydroxymethyl)glutathione dehydrogenase|PF00107-PF08240),(-7|A0A175Y6W0|Glyoxalase|PF00903),(-6|A0A175Y719|S-formylglutathione hydrolase|PF00756),(-5|A0A175Y6H9|NADH dehydrogenase|PF07992),(-4|A0A175Y6M1|Egg lysin|PF11902),(-3|A0A175Y…
A0A176KSP4	A6P39_40135	Streptomyces sp. FXJ1.172.	Actinobacteria	Bacteria	710705	DYP	A0A176KSG3		(-9|A0A176KTM7|Carbonic anhydrase|PF00484),(-8|A0A176KTA7|Threonylcarbamoyl-AMP synthase|PF01300-PF03481),(-7|A0A176KSK7|Uncharacterized protein|none),(-5|A0A176KT15|Uncharacterized protein|PF07077),(-4|A0A176KT35|Uncharacterized protein|none),(-3|A0A176KT97|4Fe-4S Mo/W bis-MGD-type domain-containing protein|PF04879),(-2|A0A176KSG4|MarR family transcriptional regulator|PF04343),(-1|A0A176KSG3|Per…
A0A177GEQ0	Amal_00287	Acetobacter malorum.	Proteobacteria	Bacteria	178901	DYP	A0A177GF31		(-10|A0A177GER1|Putative dipeptidase|PF00557-PF01321),(-9|A0A177GFP9|Transcriptional regulator, TetR family|PF00440),(-8|A0A177GFY2|Ferric siderophore transport system, periplasmic binding protein TonB|PF03544),(-7|A0A177GDF5|Ferric siderophore transport system, periplasmic binding protein TonB|none),(-6|A0A177GDF2|Biopolymer transport protein ExbD|PF02472),(-5|A0A177GER6|Biopolymer transport pro…
A0A177JMC1	AX777_21575	Sphingobium yanoikuyae	Proteobacteria	Bacteria	13690	DYP	A0A177JMF0		(-10|A0A177JLE4|SDR family oxidoreductase|PF13561),(-9|A0A177JNW0|Alcohol dehydrogenase catalytic domain-containing protein|PF08240),(-8|A0A177JLG0|S-(hydroxymethyl)glutathione dehydrogenase|PF00107-PF08240),(-7|A0A177JLJ7|Glyoxalase|PF00903),(-6|A0A177JMP3|S-formylglutathione hydrolase|PF00756),(-5|A0A177JPE2|NAD(P)/FAD-dependent oxidoreductase|PF07992),(-4|A0A177JPB0|Egg lysin|PF11902),(-3|A0A1…
A0A177KKB2	AWH48_09875	Domibacillus aminovorans.	Firmicutes	Bacteria	29332	IMEF	A0A177KJM6		(-10|A0A177KKA8|Uncharacterized protein|PF03413-PF13670),(-9|A0A177KKZ2|Cobalt transport protein CbiM|PF01891),(-8|A0A177KKQ0|Cobalt transport protein CbiN|PF02553),(-7|A0A177KKC4|Uncharacterized protein|PF02361),(-6|A0A177KJJ8|ABC transporter ATP-binding protein|PF00005),(-5|A0A177KJN1|NodB homology domain-containing protein|PF01522),(-4|A0A177KJJ5|Uncharacterized protein|PF00571-PF01595-PF03471…
A0A177L919	AWH49_02015	Domibacillus aminovorans.	Firmicutes	Bacteria	29332	IMEF	A0A177L937		(-3|A0A177LCE6|Nicotinate phosphoribosyltransferase|PF04095-PF17767-PF17956),(-2|A0A177LCC5|Arsenic transporter|PF02040),(-1|A0A177L937|Uncharacterized protein|none),(1|A0A177L958|2Fe-2S ferredoxin-type domain-containing protein|PF00111),(2|A0A177KKR0|Uncharacterized protein|none),(3|A0A177LA40|Glutamine ABC transporter substrate-binding protein|PF00497),(4|A0A177LAQ5|Amino acid ABC transporter p…
A0A177LP87	AXA65_02535	Chryseobacterium sp. FP211-J200.	Bacteroidetes	Bacteria	1792309	Putative DYP			(-10|A0A177LSD7|Anhydro-N-acetylmuramic acid kinase|PF03702),(-9|A0A177LQ21|LPS export ABC transporter periplasmic protein LptC|PF06835),(-8|A0A177LR03|Uncharacterized protein|none),(-7|A0A177LPB0|DNA polymerase III subunit delta|PF13177),(-6|A0A177LPR1|Uncharacterized protein|none),(-5|A0A177LQQ1|HTH tetR-type domain-containing protein|PF00440),(-4|A0A177LS48|Transporter|PF02321),(-3|A0A177LP77|…
A0A177MZC1	A1507_21570	Methylomonas koyamae.	Proteobacteria	Bacteria	702114	Minor			(-2|A0A177MYD6|Exosortase family protein XrtM|PF09721),(-1|A0A177PJB4|Uncharacterized protein|none),(1|A0A177MZ03|Uncharacterized protein|none),(2|A0A177MYG7|Uncharacterized protein|none)
A0A177XQD1	AYJ08_06900	Brevibacillus sp. SKDU10.	Firmicutes	Bacteria	1247872	IMEF	A0A177XQ68		(-10|A0A177XQR4|General stress protein|PF11009),(-9|A0A177XPC1|Uncharacterized protein|none),(-8|A0A177XQA8|Uncharacterized protein|none),(-7|A0A177XNR3|Aminopeptidase|PF02073),(-6|A0A177XR36|Transcriptional regulator|PF03551),(-5|A0A177XRH1|Serine protease|PF13365),(-4|A0A177XN86|Transporter|PF02417),(-3|A0A177XNR9|Transporter|PF02417),(-2|A0A177XNS0|Dihydroorotate dehydrogenase|PF10087),(-1|A0A…
A0A177YKE1	A3K89_19120	Rhodococcus kyotonensis.	Actinobacteria	Bacteria	398843	DYP	A0A177YKW6		(-10|A0A177YK69|HTH lysR-type domain-containing protein|PF00126-PF03466),(-9|A0A177YJS2|GAF domain-containing protein|PF13185-PF13556-PF17853),(-7|A0A177YJE0|MFS transporter|PF07690),(-6|A0A177YJK0|Monooxygenase|PF01494),(-5|A0A177YJG2|Uncharacterized protein|none),(-4|A0A177YJM9|2-hydroxy-3-carboxy-6-oxo-7-methylocta-2, 4-dienoate decarboxylase|PF04909),(-3|A0A177YJD0|Oxidoreductase|PF00724),(-2…
A0A178M2X3	A4X20_00545	Mycolicibacterium iranicum.	Actinobacteria	Bacteria	912594	DYP	A0A178M2G2		(-10|A0A178M4X8|SCP_3 domain-containing protein|PF17844),(-9|A0A178M4C7|Pyridoxamine 5'-phosphate oxidase|PF01243),(-8|A0A178M2Y3|Uncharacterized protein|PF01494),(-7|A0A178M3W0|Transcriptional regulator|PF08279-PF13280),(-6|A0A178M4C5|Abortive phage infection protein|PF02517),(-5|A0A178M3A1|Uncharacterized protein|PF10081-PF15420),(-4|A0A178M2E1|Phosphoribosylformylglycinamidine synthase subunit…
A0A178MYR3	A6A04_10860	Magnetospirillum marisnigri.	Proteobacteria	Bacteria	1285242	FLP	A0A178MZD7		(-4|A0A178MWF3|Uncharacterized protein|none),(-3|A0A178MXA6|Chemotaxis protein CheB|PF01339),(-2|A0A178MZ55|Phasin_2 domain-containing protein|PF09361),(-1|A0A178MZD7|Ferritin|none),(1|A0A178MWP0|Catalase|PF00199-PF06628-PF18011),(2|A0A178MYR9|Chalcone synthase|PF00195-PF02797),(3|A0A178MZ00|Uncharacterized protein|PF04140),(6|A0A178MX03|Uncharacterized protein|none),(7|A0A178MWG3|Transcriptional…
A0A178X608	A4R44_03797	Amycolatopsis sp. M39.	Actinobacteria	Bacteria	1825094	Hemerythrin	A0A178X6Y5		(-10|A0A178X5Z8|Uncharacterized protein|PF11387),(-9|A0A178X4G1|Selenide, water dikinase|PF00586-PF02769),(-8|A0A178X722|Selenocysteine-specific elongation factor|PF00009-PF09107),(-7|A0A178X4L2|Formate dehydrogenase subunit alpha|PF04879),(-6|A0A178X4S8|Formate dehydrogenase, nitrate-inducible, major subunit|PF00384-PF01568),(-5|A0A178X4A6|Formate dehydrogenase, nitrate-inducible, iron-sulfur su…
A0A178XDY5	A4R44_00385	Amycolatopsis sp. M39.	Actinobacteria	Bacteria	1825094	DYP	A0A178XF62		(-10|A0A178XDX2|GRAM_POS_ANCHORING domain-containing protein|PF08341),(-9|A0A178XFP3|Transcriptional regulator LytR|PF03816-PF13399),(-8|A0A178XDX7|Processive diacylglycerol beta-glucosyltransferase|PF06925-PF13692),(-7|A0A178XDW9|Peptidoglycan-N-acetylglucosamine deacetylase|PF01522),(-6|A0A178XDX1|Protease HtpX|PF01435),(-5|A0A178XDX3|Transcriptional regulator BlaI|PF03965),(-4|A0A178XDY0|Inner…
A0A181C9F6	KRIGEM_01153	Komagataeibacter rhaeticus.	Proteobacteria	Bacteria	215221	DYP	A0A181C9J2		(-10|A0A181C9G6|Biotin carboxylase|PF00289-PF02785-PF02786),(-9|A0A181C9K5|Biotin carboxyl carrier protein of acetyl-CoA carboxylase|PF00364),(-8|A0A181C9I3|NADP-dependent 3-hydroxy acid dehydrogenase YdfG|PF00106),(-7|A0A181C9J6|Kinase A inhibitor|PF02682),(-6|A0A181C9K7|KipI antagonist|PF02626),(-5|A0A181C9I4|5-oxoprolinase subunit A|PF03746),(-4|A0A181C9G2|EamA-like transporter family protein|…
A0A192IR17	TEF_19155	Rhizobiales bacterium NRL2.	Proteobacteria	Bacteria	1862950	FLP	A0A192IND4		(-10|A0A192IN78|Uncharacterized protein|PF16868),(-9|A0A192IR19|Uncharacterized protein|PF13578),(-8|A0A192INE1|MBL fold metallo-hydrolase|PF12706),(-7|A0A192IR07|Uncharacterized protein|PF00378),(-6|A0A192IN90|DNA-binding protein|PF04073),(-5|A0A192IR04|Uroporphyrinogen III methylase|PF00590),(-4|A0A192IN81|Hydrogenobyrinate a,c-diamide synthase|PF07685-PF13500),(-3|A0A192IN87|Glutamine amidotra…
A0A196MZA0	A7X12_24400	Sphingomonas sp. TDK1.	Proteobacteria	Bacteria	453247	DYP	A0A196MYN7		(-10|A0A196MZI8|Short-chain dehydrogenase|PF13561),(-9|A0A196MYL8|Formaldehyde dehydrogenase, glutathione-independent|PF08240),(-8|A0A196MZ96|S-(hydroxymethyl)glutathione dehydrogenase|PF00107-PF08240),(-7|A0A196MZU9|Glyoxalase|PF00903),(-6|A0A196MYS7|S-formylglutathione hydrolase|PF00756),(-5|A0A196MYU2|NADH dehydrogenase|PF07992),(-4|A0A196MZJ3|Egg lysin|PF11902),(-3|A0A196MYM3|Excinuclease ABC…
A0A1A0DFX4	SRCM100623_00772	Acetobacter pasteurianus	Proteobacteria	Bacteria	438	DYP	A0A1A0DFE7		(-5|A0A1A0DFW9|Uncharacterized protein|none),(-4|A0A1A0DE66|Uncharacterized protein|none),(-3|A0A1A0DEN9|Cytochrome bd-II ubiquinol oxidase subunit|PF02322),(-2|A0A1A0DF02|Cytochrome D ubiquinol oxidase subunit I|PF01654),(-1|A0A1A0DFE7|Peroxidase|PF04261),(1|A0A1A0DE71|L-asparagine permease|PF00324),(2|A0A1A0DEP4|Uncharacterized protein|none),(3|A0A1A0DF08|Glucose dehydrogenase|PF13360),(4|A0A1A…
A0A1A0I3P1	A5766_15230	Gordonia sp. 852002-51296_SCH5728562-b.	Actinobacteria	Bacteria	1834101	DYP	A0A1A0I333		(-2|A0A1A0I3G2|FAD-binding dehydrogenase|PF00890),(-1|A0A1A0I333|Peroxidase|PF04261),(1|A0A1A0I2P0|Multidrug ABC transporter ATP-binding protein|PF00005-PF00664),(2|A0A1A0I2R6|Multidrug ABC transporter ATP-binding protein|PF00005-PF00664),(3|A0A1A0I309|Uncharacterized protein|none),(4|A0A1A0I3G7|Uncharacterized protein|none),(5|A0A1A0I3J2|Short-chain dehydrogenase|PF13561),(6|A0A1A0I3P7|Aldo/keto…
A0A1A0J6U3	A5780_36995	Nocardia sp. 852002-20019_SCH5090214.	Actinobacteria	Bacteria	1834087	DYP	A0A1A0J7L1		(-10|A0A1A0J902|Uncharacterized protein|PF00196-PF00392),(-9|A0A1A0J7Z7|Uncharacterized protein|PF10944),(-8|A0A1A0J7S8|Carboxylic ester hydrolase|PF00135),(-7|A0A1A0J7L6|DNA-(apurinic or apyrimidinic site) lyase|PF01149-PF06827-PF06831),(-6|A0A1A0J6U8|Uncharacterized protein|none),(-5|A0A1A0J9A2|Precorrin-6A synthase (Deacetylating)|PF00590),(-4|A0A1A0J8Z6|Thymidylate synthase|PF00303),(-3|A0A1A…
A0A1A0KV22	A5647_25180	Mycobacterium sp. 1100029.7.	Actinobacteria	Bacteria	1834067	DYP	A0A1A0KV55		(-10|A0A1A0KV93|SCP_3 domain-containing protein|PF17844),(-9|A0A1A0KVS8|MCE-family protein MCE1A|PF02470-PF11887),(-8|A0A1A0KVP7|Phosphoribosylformylglycinamidine synthase subunit PurL|PF00586-PF02769-PF18072),(-7|A0A1A0KV59|Transcriptional regulator|PF13560-PF17765),(-6|A0A1A0KV33|Polyketide cyclase|PF12680),(-5|A0A1A0KWM5|Aminoglycoside phosphotransferase|PF01636),(-4|A0A1A0KV89|TetR family tra…
A0A1A0LEH0	A5641_02180	Mycobacterium sp. 1554424.7.	Actinobacteria	Bacteria	1834082	DYP	A0A1A0LE74		(-10|A0A1A0LF73|Phosphoribosylformylglycinamidine cyclo-ligase|PF00586-PF02769),(-9|A0A1A0LEQ1|Amidophosphoribosyltransferase|PF00156-PF13522),(-8|A0A1A0LFZ9|SCP_3 domain-containing protein|PF17844),(-7|A0A1A0LGC0|Abortive phage infection protein|PF02517),(-6|A0A1A0LE70|Phosphoribosylformylglycinamidine synthase subunit PurL|PF00586-PF02769-PF18072),(-5|A0A1A0LEG5|Transcriptional regulator|PF1356…
A0A1A0LL49	A5777_10140	Gordonia sp. 852002-10350_SCH5691597.	Actinobacteria	Bacteria	1834085	DYP	A0A1A0LKM1		(-6|A0A1A0LKM6|Transcriptional regulator|PF01022),(-5|A0A1A0LL53|ABC transporter|PF01636-PF03109),(-4|A0A1A0LKC8|Uncharacterized protein|PF11271),(-3|A0A1A0LK00|Acyl-CoA:diacylglycerol acyltransferase|PF00756),(-2|A0A1A0LM38|FAD-binding dehydrogenase|PF00890),(-1|A0A1A0LKM1|Peroxidase|PF04261),(1|A0A1A0LKC3|Multidrug ABC transporter ATP-binding protein|PF00005-PF00664),(2|A0A1A0LJZ5|Multidrug ABC…
A0A1A0M805	A9W99_02535	Mycobacterium sp. 1164966.3.	Actinobacteria	Bacteria	1856861	DYP	A0A1A0M9J7		(-10|A0A1A0M814|Glycine cleavage system protein T|PF01571),(-9|A0A1A0M900|Uncharacterized protein|PF11273),(-8|A0A1A0M7Z3|Phosphoribosylformylglycinamidine cyclo-ligase|PF00586-PF02769),(-7|A0A1A0M7R3|Amidophosphoribosyltransferase|PF00156-PF13522),(-6|A0A1A0M9K3|SCP_3 domain-containing protein|PF17844),(-5|A0A1A0M809|Abortive phage infection protein|PF02517),(-4|A0A1A0M8Z5|Phosphoribosylformylgl…
A0A1A0MQJ1	A5642_18460	Mycolicibacterium mucogenicum.	Actinobacteria	Bacteria	56689	DYP	A0A1A0MQR2		(-10|A0A1A0MQU6|DUF3073 domain-containing protein|PF11273),(-9|A0A1A3GM24|Phosphoribosylformylglycinamidine cyclo-ligase|PF00586-PF02769),(-8|A0A1A0MSP9|Amidophosphoribosyltransferase|PF00156-PF13522),(-7|A0A1A0MQZ0|DoxX family protein|none),(-6|A0A1A0MQR8|SCP_3 domain-containing protein|PF17844),(-5|A0A1A0MQJ6|Phosphoribosylformylglycinamidine synthase subunit PurL|PF00586-PF02769-PF18072),(-4|A…
A0A1A0Q0M6	A5662_06325	Mycobacteriaceae bacterium 1482268.1.	Actinobacteria	Bacteria	1834080	DYP	A0A1A0Q340		(-8|A0A1A0Q338|Mce4_CUP1 domain-containing protein|PF11887),(-6|A0A1A0Q0M2|Abortive phage infection protein|PF02517),(-5|A0A1A0Q170|Uncharacterized protein|PF10081-PF15420),(-4|A0A1A0Q160|Phosphoribosylformylglycinamidine synthase subunit PurL|PF00586-PF02769-PF18072),(-3|A0A1A0Q1C7|Glyoxalase|PF18029),(-2|A0A1A0Q1T5|Probable M18 family aminopeptidase 2|PF02127),(-1|A0A1A0Q340|Peroxidase|PF04261)…
A0A1A0R012	A5792_23100	Mycolicibacterium peregrinum	Actinobacteria	Bacteria	43304	DYP	A0A1A0R093		(-10|A0A1A0QZW4|SCP_3 domain-containing protein|PF17844),(-9|A0A1A0R1V8|MCE-family protein MCE1A|PF02470-PF11887),(-8|A0A1A0R0N6|Uncharacterized protein|none),(-7|A0A1A0R096|Uncharacterized protein|PF10081-PF15420),(-6|A0A1A0R080|Phosphoribosylformylglycinamidine synthase subunit PurL|PF00586-PF02769-PF18072),(-5|A0A1A0R017|Uncharacterized protein|none),(-4|A0A1A0QZV9|Sodium:proton exchanger|PF00…
A0A1A0SN67	A5752_21755	Mycobacterium sp. 852002-51961_SCH5331710.	Actinobacteria	Bacteria	1834105	DYP	A0A1A0SP29		(-10|A0A1A0SN76|MCE-family protein MCE1A|PF02470-PF11887),(-9|A0A1A0SN83|Oxidoreductase|PF13561),(-8|A0A1A0SQS9|Abortive phage infection protein|PF02517),(-7|A0A1A0SPU5|Uncharacterized protein|PF10081-PF15420),(-6|A0A1A0SP34|Phosphoribosylformylglycinamidine synthase subunit PurL|PF00586-PF02769-PF18072),(-5|A0A1A0SN72|Beta-lactamase domain-containing protein|PF00144),(-4|A0A1A0SN79|Sodium:proton…
A0A1A0UFH5	A5758_02960	Mycobacterium sp. 852014-50255_SCH5639931.	Actinobacteria	Bacteria	1834112	DYP	A0A1A0UG33		(-10|A0A1A0UFI4|MCE-family protein MCE1A|PF02470-PF11887),(-9|A0A1A0UFJ7|Abortive phage infection protein|PF02517),(-8|A0A1A0UFJ4|Phosphoribosylformylglycinamidine synthase subunit PurL|PF00586-PF02769-PF18072),(-7|A0A1A0UG40|Glyoxalase|PF18029),(-6|A0A1A0UFH8|Copper oxidase|PF00394-PF07731-PF07732),(-5|A0A1A0UFH9|Uncharacterized protein|none),(-4|A0A1A0UFJ3|Deazaflavin-dependent nitroreductase|P…
A0A1A0URG2	A5759_14265	Mycobacterium sp. 852014-52144_SCH5372336.	Actinobacteria	Bacteria	1834115	DYP	A0A1A0URH0		(-10|A0A1A0URF2|SCP_3 domain-containing protein|PF17844),(-9|A0A1A0URV8|MCE-family protein MCE1A|PF02470-PF11887),(-8|A0A1A0URD4|Oxidoreductase|PF13561),(-7|A0A1A0URD0|Abortive phage infection protein|PF02517),(-6|A0A1A0URG5|Uncharacterized protein|PF10081-PF15420),(-5|A0A1A0URF7|Phosphoribosylformylglycinamidine synthase subunit PurL|PF00586-PF02769-PF18072),(-4|A0A1A0URW3|Beta-lactamase domain-…
A0A1A0VFP7	A5760_14045	Mycobacterium colombiense.	Actinobacteria	Bacteria	339268	DYP	A0A1A0VGH3		(-10|A0A1A0VFT8|MCE-family protein MCE1A|PF02470-PF11887),(-9|A0A1A0VFR0|Abortive phage infection protein|PF02517),(-8|A0A1A0VFQ3|Phosphoribosylformylglycinamidine synthase subunit PurL|PF00586-PF02769-PF18072),(-7|A0A1A0VFV0|Transcriptional regulator|PF13560-PF17765),(-6|A0A1A0VFQ0|Polyketide cyclase|PF12680),(-5|A0A1A0VFT3|Aminoglycoside phosphotransferase|PF01636),(-4|A0A1A0VGD8|TetR family tr…
A0A1A0XSU2	A5786_21035	Gordonia sp. 852002-50816_SCH5313054-a.	Actinobacteria	Bacteria	1834091	DYP	A0A1A0XRS7		(-10|A0A1A0XS07|Uncharacterized protein|none),(-9|A0A1A0XT26|L-aspartate oxidase|PF00890),(-8|A0A1A0XRS2|Copper-translocating P-type ATPase|PF00122-PF00702),(-6|A0A1A0XST7|Transcriptional regulator|PF01022),(-5|A0A1A0XSC7|ABC transporter|PF01636-PF03109),(-4|A0A1A0XS12|Uncharacterized protein|PF11271),(-3|A0A1A0XT31|Acyl-CoA:diacylglycerol acyltransferase|PF00756),(-2|A0A1A0XSV2|FAD-binding dehyd…
A0A1A0XVR5	A5784_26410	Mycobacterium sp. 852013-50091_SCH5140682.	Actinobacteria	Bacteria	1834109	DYP	A0A1A0XUB6		(-10|A0A1A0XVS6|Pyridoxamine 5'-phosphate oxidase|PF01243),(-9|A0A1A0XUQ7|Uncharacterized protein|none),(-8|A0A1A0XUY7|Abortive phage infection protein|PF02517),(-7|A0A1A0XVF0|Uncharacterized protein|PF10081-PF15420),(-6|A0A1A0XUC0|Phosphoribosylformylglycinamidine synthase subunit PurL|PF00586-PF02769-PF18072),(-5|A0A1A0XVS1|Uncharacterized protein|none),(-4|A0A1A0XUQ2|Sodium:proton exchanger|PF…
A0A1A1W0M8	A5775_05620	Mycobacterium sp. 852002-10029_SCH5224772.	Actinobacteria	Bacteria	1834083	DYP	A0A1A1W069		(-10|A0A1A1W0J6|Uncharacterized protein|PF11273),(-9|A0A1A1W034|Phosphoribosylformylglycinamidine cyclo-ligase|PF00586-PF02769),(-8|A0A1A1W1K4|Amidophosphoribosyltransferase|PF00156-PF13522),(-7|A0A1A1W075|SCP_3 domain-containing protein|PF17844),(-6|A0A1A1W0N3|Abortive phage infection protein|PF02517),(-5|A0A1A1W0J1|Phosphoribosylformylglycinamidine synthase subunit PurL|PF00586-PF02769-PF18072)…
A0A1A1WAR8	A5730_19020	Mycobacterium sp. ACS4054.	Actinobacteria	Bacteria	1834119	DYP	A0A1A1WAS4		(-10|A0A1A1WBV5|MCE-family protein MCE1A|PF02470-PF11887),(-9|A0A1A1WAK3|Abortive phage infection protein|PF02517),(-8|A0A1A1WAT0|Phosphoribosylformylglycinamidine synthase subunit PurL|PF00586-PF02769-PF18072),(-7|A0A1A1WAS3|Glyoxalase|PF18029),(-6|A0A1A1WAC1|Copper oxidase|PF07731-PF07732),(-5|A0A1A1WBL2|Uncharacterized protein|none),(-4|A0A1A1WBV0|Deazaflavin-dependent nitroreductase|PF04075),…
A0A1A1XAQ9	A5727_14085	Mycobacterium sp. ACS4331.	Actinobacteria	Bacteria	1834121	DYP	A0A1A1XAP9		(-10|A0A1A1XAP1|Amidophosphoribosyltransferase|PF00156-PF13522),(-9|A0A1A1XAN9|DoxX family protein|none),(-8|A0A1A1XAQ3|SCP_3 domain-containing protein|PF17844),(-7|A0A1A1XAU8|Pyridoxamine 5'-phosphate oxidase|PF01243),(-6|A0A1A1XAP8|Abortive phage infection protein|PF02517),(-5|A0A1A1XBW0|Uncharacterized protein|PF10081-PF15420),(-4|A0A1A1XC10|Phosphoribosylformylglycinamidine synthase subunit P…
A0A1A1Z9G8	A5779_32035	Mycolicibacterium peregrinum	Actinobacteria	Bacteria	43304	DYP	A0A4Z0I094		(-10|A0A1X2BF01|MCE family protein|PF02470-PF11887),(-9|A0A4Z0HUJ1|Uncharacterized protein|none),(-8|A0A4Z0HUE4|CPBP family intramembrane metalloprotease|PF02517),(-7|A0A4Z0HYZ1|Uncharacterized protein|PF10081-PF15420),(-6|A0A4Z0HW52|Phosphoribosylformylglycinamidine synthase subunit PurL|PF00586-PF02769-PF18072),(-5|A0A4Z0HX64|Uncharacterized protein|none),(-4|A0A4Z0HUD3|Sodium:proton exchanger|…
A0A1A1ZBM9	A5724_05205	Mycobacterium sp. ACS1612.	Actinobacteria	Bacteria	1834117	DYP	A0A1A1ZBM7		(-10|A0A1A1ZBL9|MCE-family protein MCE1A|PF02470-PF11887),(-9|A0A1A1ZBL1|Oxidoreductase|PF13561),(-8|A0A1A1ZBN7|Abortive phage infection protein|PF02517),(-7|A0A1A1ZBS8|Uncharacterized protein|PF10081-PF15420),(-6|A0A1A1ZBM2|Phosphoribosylformylglycinamidine synthase subunit PurL|PF00586-PF02769-PF18072),(-5|A0A1A1ZBM4|Thiamine pyrophosphate-requiring protein|PF00205-PF02775-PF02776),(-4|A0A1A1ZB…
A0A1A2AL65	A5787_02260	Mycobacterium sp. 852002-50816_SCH5313054-b.	Actinobacteria	Bacteria	1834092	DYP	A0A1A2AKN8		(-10|A0A1A2AKL1|Phosphoribosylformylglycinamidine cyclo-ligase|PF00586-PF02769),(-9|A0A1A2AJL8|Amidophosphoribosyltransferase|PF00156-PF13522),(-8|A0A1A2AK52|SCP_3 domain-containing protein|PF17844),(-7|A0A1A2AKP3|Abortive phage infection protein|PF02517),(-6|A0A1A2AL70|Phosphoribosylformylglycinamidine synthase subunit PurL|PF00586-PF02769-PF18072),(-5|A0A1A2AKK5|Transcriptional regulator|PF1356…
A0A1A2BPM6	A5753_21170	Mycobacterium sp. 852002-51971_SCH5477799-a.	Actinobacteria	Bacteria	1834106	DYP	A0A1A2BNH7		(-10|A0A1A2BNH1|Glycine cleavage system protein T|PF01571),(-9|A0A1A2BM81|Uncharacterized protein|PF11273),(-8|A0A1A2BN73|Phosphoribosylformylglycinamidine cyclo-ligase|PF00586-PF02769),(-7|A0A1A2BNI2|Amidophosphoribosyltransferase|PF00156-PF13522),(-6|A0A1A2BPN1|SCP_3 domain-containing protein|PF17844),(-5|A0A1A2BNG6|Abortive phage infection protein|PF02517),(-4|A0A1A2BM76|Phosphoribosylformylgl…
A0A1A2D4W3	A5791_18205	Mycobacterium sp. 852002-51163_SCH5372311.	Actinobacteria	Bacteria	1834097	DYP	A0A1A2D638		(-10|A0A1A2D4V4|Glycine cleavage system protein T|PF01571),(-9|A0A1A2D3P9|Uncharacterized protein|PF11273),(-8|A0A1A2D652|Phosphoribosylformylglycinamidine cyclo-ligase|PF00586-PF02769),(-7|A0A1A2D798|Amidophosphoribosyltransferase|PF00156-PF13522),(-6|A0A1A2D633|SCP_3 domain-containing protein|PF17844),(-5|A0A1A2D4V9|Abortive phage infection protein|PF02517),(-4|A0A1A2D3Q5|Phosphoribosylformylgl…
A0A1A2DK13	A5790_12920	Mycobacterium sp. 852002-51152_SCH6134967.	Actinobacteria	Bacteria	1834096	DYP	A0A1A2DLC6		(-10|A0A1A2DK03|SCP_3 domain-containing protein|PF17844),(-9|A0A1A2DIM7|MCE-family protein MCE1A|PF02470-PF11887),(-8|A0A1A2DHP7|Oxidoreductase|PF13561),(-7|A0A1A2DK76|Abortive phage infection protein|PF02517),(-6|A0A1A2DLC1|Uncharacterized protein|PF10081-PF15420),(-5|A0A1A2DK07|Phosphoribosylformylglycinamidine synthase subunit PurL|PF00586-PF02769-PF18072),(-4|A0A1A2DIN2|Beta-lactamase domain-…
A0A1A2E3K1	A5773_05930	Mycobacterium sp. 852014-52450_SCH5900713.	Actinobacteria	Bacteria	1834116	DYP	A0A1A2E6K7		(-10|A0A1A2E4T7|MCE-family protein MCE1A|PF02470-PF11887),(-9|A0A1A2E5U2|Abortive phage infection protein|PF02517),(-8|A0A1A2E7R7|Phosphoribosylformylglycinamidine synthase subunit PurL|PF00586-PF02769-PF18072),(-7|A0A1A2E6L2|Glyoxalase|PF18029),(-6|A0A1A2E3K6|Copper oxidase|PF07731-PF07732),(-5|A0A1A2E4T1|Uncharacterized protein|none),(-4|A0A1A2E632|Deazaflavin-dependent nitroreductase|PF04075),…
A0A1A2EU08	A5771_04340	Mycolicibacter sinensis (strain JDM601)	Actinobacteria	Bacteria	875328	DYP	A0A1A2EV19		(-10|A0A1A2DVR9|MarR family transcriptional regulator|PF12802),(-9|A0A1A2ESB6|Amidohydrolase|PF01979),(-8|A0A1A2DXZ3|Uncharacterized protein|none),(-7|A0A1A2ERN6|(2Fe-2S)-binding protein|PF00355-PF00848),(-6|A0A1A2DYH3|Amidophosphoribosyltransferase|PF00156-PF13522),(-5|A0A1A2DVR4|SCP_3 domain-containing protein|PF17844),(-4|A0A1A2DWT5|Uncharacterized protein|PF10081-PF15420),(-3|A0A1A2DXY9|Phosp…
A0A1A2GHP4	A5660_14110	Mycobacterium alsense.	Actinobacteria	Bacteria	324058	DYP	A0A1A3D2V7		(-10|A0A1A3D3Y0|Glycine cleavage system protein T|PF01571),(-9|A0A1A3D4I0|Uncharacterized protein|PF11273),(-8|A0A1A2HSY3|Phosphoribosylformylglycinamidine cyclo-ligase|PF00586-PF02769),(-7|A0A1A3D2W0|Amidophosphoribosyltransferase|PF00156-PF13522),(-6|A0A1A2HSG8|SCP_3 domain-containing protein|PF17844),(-5|A0A1A3D3X3|Abortive phage infection protein|PF02517),(-4|A0A1A3D362|Phosphoribosylformylgl…
A0A1A2GLE1	A5764_19855	Mycobacterium sp. 852002-51057_SCH5723018.	Actinobacteria	Bacteria	1834094	DYP	A0A1A2GLC0		(-10|A0A1A2GM13|PNPLA domain-containing protein|PF01734),(-9|A0A1A2GKI5|Glyoxylate carboligase|PF00205-PF02775-PF02776),(-8|A0A1A2GLC5|Cyclase|PF00211-PF13191),(-7|A0A1A2GLE6|Abortive phage infection protein|PF02517),(-6|A0A1A2GMZ1|Phosphoribosylformylglycinamidine synthase subunit PurL|PF00586-PF02769-PF18072),(-5|A0A1A2GLK8|Glyoxalase|PF18029),(-4|A0A1A2GM08|Transcriptional regulator|PF13560-PF…
A0A1A2HAX9	A5673_13985	Mycobacterium sp. E3198.	Actinobacteria	Bacteria	1834143	DYP	A0A1A2HAV9		(-10|A0A1A2HAX3|Phosphoribosylformylglycinamidine cyclo-ligase|PF00586-PF02769),(-9|A0A1A2HA66|Amidophosphoribosyltransferase|PF00156-PF13522),(-8|A0A1A2HAT5|SCP_3 domain-containing protein|PF17844),(-7|A0A1A2HC75|Abortive phage infection protein|PF02517),(-6|A0A1A2HAV3|Phosphoribosylformylglycinamidine synthase subunit PurL|PF00586-PF02769-PF18072),(-5|A0A1A2HAX7|Transcriptional regulator|PF1356…
A0A1A2JIY6	A5702_19245	Mycobacterium sp. E3339.	Actinobacteria	Bacteria	1834146	DYP	A0A1A2JI12		(-5|A0A1A2JII9|Uncharacterized protein|none),(-4|A0A1A2JJP6|Deazaflavin-dependent nitroreductase|PF04075),(-3|A0A1A2JI68|Uncharacterized protein|PF13564),(-2|A0A1A2JIZ0|Probable M18 family aminopeptidase 2|PF02127),(-1|A0A1A2JI12|Peroxidase|PF04261),(1|A0A1A2JII4|Short-chain dehydrogenase|PF13561),(2|A0A1A2JJN8|Sulfurase|PF00111-PF00175-PF00970-PF03473-PF03475),(3|A0A1A2JI62|Haloacid dehalogenase…
A0A1A2KLG2	A5700_00980	Mycobacterium sp. E1214.	Actinobacteria	Bacteria	1834123	DYP	A0A1A2KLU1		(-2|A0A1A2KN71|Probable M18 family aminopeptidase 2|PF02127),(-1|A0A1A2KLU1|Peroxidase|PF04261),(1|A0A1A2KLA0|Short-chain dehydrogenase|PF13561),(2|A0A1A2KLW4|Sulfurase|PF00111-PF00175-PF00970-PF03473-PF03475),(3|A0A1A2KN75|Alpha/beta hydrolase|PF00561),(4|A0A1A2KLU7|TetR family transcriptional regulator|PF00440),(5|A0A1A2KLG7|TetR family transcriptional regulator|PF00440-PF16925),(6|A0A1A2KLA5|A…
A0A1A2KXB9	A5699_04790	Mycobacterium sp. E802.	Actinobacteria	Bacteria	1834152	DYP	A0A1A2KY20		(-5|A0A1A2KY06|Phosphoribosylformylglycinamidine synthase subunit PurL|PF00586-PF02769-PF18072),(-4|A0A1A2KZ00|Sodium:proton exchanger|PF00999),(-3|A0A1A2KXV6|Glyoxalase|PF18029),(-2|A0A1A2KXE3|Probable M18 family aminopeptidase 2|PF02127),(-1|A0A1A2KY20|Peroxidase|PF04261),(1|A0A1A2KY11|Phosphoribosylformylglycinamidine synthase subunit PurQ|PF13507),(2|A0A1A2KZ20|Phosphoribosylformylglycinamidi…
A0A1A2LSJ3	A5698_17950	Mycobacterium sp. E136.	Actinobacteria	Bacteria	1834125	DYP	A0A1A2LSP7		(-10|A0A1A2LSI4|MCE-family protein MCE1A|PF02470-PF11887),(-9|A0A1A2LSH0|Oxidoreductase|PF13561),(-8|A0A1A2LSZ6|Abortive phage infection protein|PF02517),(-7|A0A1A2LU28|Uncharacterized protein|PF10081-PF15420),(-6|A0A1A2LSP4|Phosphoribosylformylglycinamidine synthase subunit PurL|PF00586-PF02769-PF18072),(-5|A0A1A2LSI8|Beta-lactamase domain-containing protein|PF00144),(-4|A0A1A2LSH5|Sodium:proton…
A0A1A2LVG2	A5697_25575	Mycobacterium sp. E3251.	Actinobacteria	Bacteria	1834144	DYP	A0A1A2LW13		(-10|A0A1A2LVQ0|MCE-family protein MCE1A|PF02470-PF11887),(-9|A0A1A2LVR1|Abortive phage infection protein|PF02517),(-8|A0A1A2LX67|Phosphoribosylformylglycinamidine synthase subunit PurL|PF00586-PF02769-PF18072),(-7|A0A1A2LW18|Glyoxalase|PF18029),(-6|A0A1A2LVG7|Copper oxidase|PF07731-PF07732),(-5|A0A1A2LX79|Uncharacterized protein|none),(-4|A0A1A2LVJ0|Deazaflavin-dependent nitroreductase|PF04075),…
A0A1A2MSG3	A5695_06245	Mycobacterium sp. E1747.	Actinobacteria	Bacteria	1834128	DYP	A0A1A2MTK9		(-10|A0A1A2MSH1|Phosphoribosylformylglycinamidine cyclo-ligase|PF00586-PF02769),(-9|A0A1A2MSH0|Amidophosphoribosyltransferase|PF00156-PF13522),(-8|A0A1A2MSH4|SCP_3 domain-containing protein|PF17844),(-7|A0A1A2MSH2|MCE-family protein MCE1A|PF02470-PF11887),(-6|A0A1A2MTL3|Abortive phage infection protein|PF02517),(-5|A0A1A2MSG8|Phosphoribosylformylglycinamidine synthase subunit PurL|PF00586-PF02769…
A0A1A2NB09	A9X04_17050	Mycobacterium sp. E3247.	Actinobacteria	Bacteria	1856864	DYP	A0A1A2NB22		(-10|A0A1A2NB16|Amidophosphoribosyltransferase|PF00156-PF13522),(-9|A0A1A2NB18|SCP_3 domain-containing protein|PF17844),(-8|A0A1A2NBD8|MCE-family protein MCE1A|PF02470-PF11887),(-7|A0A1A2NB44|Abortive phage infection protein|PF02517),(-6|A0A1A2NB24|Phosphoribosylformylglycinamidine synthase subunit PurL|PF00586-PF02769-PF18072),(-5|A0A1A2NB12|Transcriptional regulator|PF13560-PF17765),(-4|A0A1A2N…
A0A1A2NQU7	A9X03_20280	Mycobacterium sp. E1715.	Actinobacteria	Bacteria	1856863	DYP	A0A1A2NQT8		(-10|A0A1A2NQT2|MCE-family protein MCE1A|PF02470-PF11887),(-9|A0A1A2NQT1|Abortive phage infection protein|PF02517),(-8|A0A1A2NQT5|Phosphoribosylformylglycinamidine synthase subunit PurL|PF00586-PF02769-PF18072),(-7|A0A1A2NQU5|Glyoxalase|PF18029),(-6|A0A1A2NQT6|Copper oxidase|PF07731-PF07732),(-5|A0A1A2NQT9|Uncharacterized protein|none),(-4|A0A1A2NQT4|Deazaflavin-dependent nitroreductase|PF04075),…
A0A1A2PCE6	A5693_06645	Mycobacterium sp. E1319.	Actinobacteria	Bacteria	1834124	DYP	A0A1A2PCF9		(-2|A0A1A2PCD9|Probable M18 family aminopeptidase 2|PF02127),(-1|A0A1A2PCF9|Peroxidase|PF04261),(1|A0A1A2PCG8|Short-chain dehydrogenase|PF13561),(2|A0A1A2PCB7|Sulfurase|PF00111-PF00175-PF00970-PF03473-PF03475),(3|A0A1A2PCE4|Alpha/beta hydrolase|PF00561),(4|A0A1A2PCG4|TetR family transcriptional regulator|PF00440),(5|A0A1A2PCF1|TetR family transcriptional regulator|PF00440-PF16925),(6|A0A1A2PCH3|A…
A0A1A2PUH9	A5692_17685	Mycobacterium sp. E342.	Actinobacteria	Bacteria	1834147	DYP	A0A1A2PUR4		(-10|A0A1A2PUI8|Amidophosphoribosyltransferase|PF00156-PF13522),(-9|A0A1A2PUZ6|SCP_3 domain-containing protein|PF17844),(-8|A0A1A2PUN2|MCE-family protein MCE1A|PF02470-PF11887),(-7|A0A1A2PUD9|Abortive phage infection protein|PF02517),(-6|A0A1A2PUS0|Phosphoribosylformylglycinamidine synthase subunit PurL|PF00586-PF02769-PF18072),(-5|A0A1A2PUI3|Transcriptional regulator|PF13560-PF17765),(-4|A0A1A2P…
A0A1A2QNX8	A5690_24520	Mycobacterium intracellulare.	Actinobacteria	Bacteria	1767	DYP	A0A1A2QN37		(-1|A0A1A2QN37|Peroxidase|PF04261),(1|A0A1A2QN54|Sulfurase|PF00111-PF00175-PF00970-PF03473-PF03475),(2|A0A1A2QMJ0|Alpha/beta hydrolase|PF00561),(3|A0A1A2QNU9|TetR family transcriptional regulator|PF00440),(4|A0A1A2QN32|TetR family transcriptional regulator|PF00440-PF16925),(5|A0A1A2QNX3|Alcohol dehydrogenase|PF00107),(6|A0A1A2QN49|Uncharacterized protein|PF04248),(7|A0A1A2QMI5|Glyoxalase|PF00903)…
A0A1A2SET5	A5685_23800	Mycobacterium colombiense.	Actinobacteria	Bacteria	339268	DYP	A0A1A2SEK7		(-10|A0A1A2SF58|Abortive phage infection protein|PF02517),(-9|A0A1A2SEW2|Phosphoribosylformylglycinamidine synthase subunit PurL|PF00586-PF02769-PF18072),(-8|A0A1A2SFZ5|Transcriptional regulator|PF13560-PF17765),(-7|A0A1A3JQH2|Polyketide cyclase|PF12680),(-6|A0A1A3SFT5|Glyoxalase|PF18029),(-5|A0A1A2SF62|Copper oxidase|PF07731-PF07732),(-4|A0A1A2SEW7|Uncharacterized protein|none),(-3|A0A1A2SG00|Un…
A0A1A2SJI9	A5686_16575	Mycobacterium sp. E2479.	Actinobacteria	Bacteria	1834134	DYP	A0A1A2SJ57		(-10|A0A1A2SK95|Phosphoribosylformylglycinamidine cyclo-ligase|PF00586-PF02769),(-9|A0A1A2SIY8|Amidophosphoribosyltransferase|PF00156-PF13522),(-8|A0A1A2SJ52|SCP_3 domain-containing protein|PF17844),(-7|A0A1A2SJI4|Abortive phage infection protein|PF02517),(-6|A0A1A2SJ91|Phosphoribosylformylglycinamidine synthase subunit PurL|PF00586-PF02769-PF18072),(-5|A0A1A2SKA0|Glyoxalase|PF18029),(-3|A0A1A2SI…
A0A1A2T9J6	A5683_24925	Mycobacterium mantenii.	Actinobacteria	Bacteria	560555	DYP	A0A1A2T9J3		(-2|A0A1A2T9R6|Probable M18 family aminopeptidase 2|PF02127),(-1|A0A1A2T9J3|Peroxidase|PF04261),(1|A0A1A2T9K3|Sulfurase|PF00111-PF00175-PF00970-PF03473-PF03475),(2|A0A1A2T9U1|Alpha/beta hydrolase|PF00561),(3|A0A1A2T9L9|TetR family transcriptional regulator|PF00440),(4|A0A1A2TAK9|TetR family transcriptional regulator|PF00440-PF16925),(5|A0A1A2T9J4|Alcohol dehydrogenase|PF00107),(6|A0A1A2T9K5|Uncha…
A0A1A2VCA9	A5678_20130	Mycobacterium sp. E2733.	Actinobacteria	Bacteria	1834138	DYP	A0A1A2VDS5		(-10|A0A1A2VCB9|Amidophosphoribosyltransferase|PF00156-PF13522),(-9|A0A1A2VEF6|SCP_3 domain-containing protein|PF17844),(-8|A0A1A2VE88|MCE-family protein MCE1A|PF02470-PF11887),(-7|A0A1A2VEC0|Abortive phage infection protein|PF02517),(-6|A0A1A2VDT0|Phosphoribosylformylglycinamidine synthase subunit PurL|PF00586-PF02769-PF18072),(-5|A0A1A2VCB5|Glyoxalase|PF18029),(-4|A0A1A2VEF2|Deazaflavin-depende…
A0A1A2W099	A5715_01520	Mycolicibacter heraklionensis.	Actinobacteria	Bacteria	512402	DYP	A0A1A2W075		(-10|A0A1A2W068|Amidohydrolase|PF01979),(-9|A0A1A2W033|Uncharacterized protein|none),(-8|A0A1A2VZC3|(2Fe-2S)-binding protein|PF00355-PF00848),(-7|A0A1A2VY72|Amidophosphoribosyltransferase|PF00156-PF13522),(-6|A0A1A2W0A9|SCP_3 domain-containing protein|PF17844),(-5|A0A1A2W063|Alpha/beta hydrolase|PF12697),(-4|A0A1A2W030|Uncharacterized protein|PF10081-PF15420),(-3|A0A1A2VZB6|Phosphoribosylformylgl…
A0A1A2W1P2	A5679_11425	Mycobacterium scrofulaceum.	Actinobacteria	Bacteria	1783	DYP	A0A1A2UDI7		(-8|A0A1A2W2P3|MCE-family protein MCE1A|PF11887),(-7|A0A1A2UCV2|Abortive phage infection protein|PF02517),(-6|A0A1A2UBT0|Phosphoribosylformylglycinamidine synthase subunit PurL|PF00586-PF02769-PF18072),(-5|A0A1A2W1N7|Glyoxalase|PF18029),(-4|A0A1A2W2I0|Deazaflavin-dependent nitroreductase|PF04075),(-3|A0A1A2W2L7|Uncharacterized protein|PF13564),(-2|A0A1A2W2P8|Probable M18 family aminopeptidase 2|P…
A0A1A2WDT1	A5712_10355	Mycobacterium sp. E2327.	Actinobacteria	Bacteria	1834132	DYP	A0A1A2WCR7		(-6|A0A1A2WCR2|Phosphoribosylformylglycinamidine synthase II|PF00586-PF02769-PF18072),(-5|A0A1A2WDS6|Transcriptional regulator|PF13560-PF17765),(-4|A0A1A2WE25|Polyketide cyclase|PF12680),(-3|A0A1A2WDV4|Glyoxalase|PF18029),(-2|A0A1A2WBT6|Probable M18 family aminopeptidase 2|PF02127),(-1|A0A1A2WCR7|Peroxidase|PF04261),(1|A0A1A2WE29|Sulfurase|PF00111-PF00175-PF00970-PF03473-PF03475),(2|A0A1A2WDV9|Al…
A0A1A2XCN9	A5713_09215	Mycobacterium sp. E2497.	Actinobacteria	Bacteria	1834135	DYP	A0A1A2XEK0		(-10|A0A1A2XCM8|Amidophosphoribosyltransferase|PF00156-PF13522),(-9|A0A1A2XD77|SCP_3 domain-containing protein|PF17844),(-8|A0A1A2XFE8|MCE-family protein MCE1A|PF02470-PF11887),(-7|A0A1A2XEV1|Abortive phage infection protein|PF02517),(-6|A0A1A2XEJ5|Phosphoribosylformylglycinamidine synthase subunit PurL|PF00586-PF02769-PF18072),(-5|A0A1A2XCN4|Transcriptional regulator|PF13560-PF17765),(-4|A0A1A2X…
A0A1A2XLQ7	A5709_06685	Mycobacterium sp. E1386.	Actinobacteria	Bacteria	1834126	DYP	A0A1A2XLV3		(-10|A0A1A2XP85|MCE-family protein MCE1A|PF02470-PF11887),(-9|A0A1A2XNS8|Abortive phage infection protein|PF02517),(-8|A0A1A2XLV8|Phosphoribosylformylglycinamidine synthase subunit PurL|PF00586-PF02769-PF18072),(-7|A0A1A2XLR2|Glyoxalase|PF18029),(-6|A0A1A2XNG6|Copper oxidase|PF07731-PF07732),(-5|A0A1A2XP95|Uncharacterized protein|none),(-4|A0A1A2XLW8|Deazaflavin-dependent nitroreductase|PF04075),…
A0A1A2XST3	A5710_02765	Mycolicibacter sinensis (strain JDM601)	Actinobacteria	Bacteria	875328	DYP	A0A1A2XV97		(-10|A0A1A2XSU3|MarR family transcriptional regulator|PF12802),(-9|A0A1A2NV31|Amidohydrolase|PF01979),(-8|A0A1A2NV77|Uncharacterized protein|none),(-7|A0A1A2XUQ2|(2Fe-2S)-binding protein|PF00355-PF00848),(-6|A0A1A2XVA3|Amidophosphoribosyltransferase|PF00156-PF13522),(-5|A0A1A2XST8|SCP_3 domain-containing protein|PF17844),(-4|A0A1A2NV38|Uncharacterized protein|PF10081-PF15420),(-3|A0A1A2XUI0|Phosp…
A0A1A2YZR0	A5708_20890	Mycobacterium colombiense.	Actinobacteria	Bacteria	339268	DYP	A0A1A2YWL3		(-10|A0A1A2YYS2|Glycine cleavage system protein T|PF01571),(-9|A0A1A2YYC5|Uncharacterized protein|PF11273),(-8|A0A1A2YVV8|Phosphoribosylformylglycinamidine cyclo-ligase|PF00586-PF02769),(-7|A0A1A2YWK8|Amidophosphoribosyltransferase|PF00156-PF13522),(-6|A0A1A2YZQ6|SCP_3 domain-containing protein|PF17844),(-5|A0A1A2YYS6|Abortive phage infection protein|PF02517),(-4|A0A1A2YYC7|Phosphoribosylformylgl…
A0A1A2ZCT1	A5706_28625	Mycobacterium sp. E796.	Actinobacteria	Bacteria	1834151	DYP	A0A1A2ZC77		(-6|A0A1A2ZC81|Phosphoribosylformylglycinamidine synthase II|PF00586-PF02769-PF18072),(-5|A0A1A2ZCT7|Transcriptional regulator|PF13560-PF17765),(-4|A0A1A2ZDV5|Polyketide cyclase|PF12680),(-3|A0A1A2ZAM8|Glyoxalase|PF18029),(-2|A0A1A2Z9G9|Probable M18 family aminopeptidase 2|PF02127),(-1|A0A1A2ZC77|Peroxidase|PF04261),(1|A0A1A2ZDU6|Sulfurase|PF00111-PF00175-PF00970-PF03473-PF03475),(2|A0A1A2ZAM2|Sh…
A0A1A2ZRU4	A5707_00680	Mycobacterium kyorinense.	Actinobacteria	Bacteria	487514	DYP	A0A1A2ZNB4		(-10|A0A1A2ZQP9|Amidophosphoribosyltransferase|PF00156-PF13522),(-9|A0A1A2ZMF4|Dehydrogenase|PF01593),(-8|A0A1A2ZNA9|TetR family transcriptional regulator|PF00440-PF17754),(-7|A0A1A2ZRT9|SCP_3 domain-containing protein|PF17844),(-6|A0A1A2ZQ33|Abortive phage infection protein|PF02517),(-5|A0A1A2ZQN5|Uncharacterized protein|PF10081-PF15420),(-4|A0A1A2ZQ15|Phosphoribosylformylglycinamidine synthase …
A0A1A2ZXZ0	A5705_26340	Mycobacterium sp. E787.	Actinobacteria	Bacteria	1834150	DYP	A0A1A2ZVJ8		(-10|A0A1A2ZYV0|SCP_3 domain-containing protein|PF17844),(-9|A0A1A2ZZZ7|Sugar phosphotransferase|PF11380-PF17101-PF17102-PF17103),(-8|A0A1A2ZW83|3',5'-cyclic adenosine monophosphate phosphodiesterase CpdA|PF00149),(-7|A0A1A2ZVK3|Abortive phage infection protein|PF02517),(-6|A0A1A2ZXZ5|Phosphoribosylformylglycinamidine synthase subunit PurL|PF00586-PF02769-PF18072),(-5|A0A1A2ZYP0|Transcriptional r…
A0A1A3C357	A9X01_01800	Mycobacterium asiaticum.	Actinobacteria	Bacteria	1790	DYP	A0A1A3C720		(-4|A0A1A3C363|Succinyl-CoA transferase|PF13302),(-3|A0A1A3C4K2|Glyoxalase|PF18029),(-2|A0A1A3C5D5|Probable M18 family aminopeptidase 2|PF02127),(-1|A0A1A3C720|Peroxidase|PF04261),(1|A0A1A3C358|Short-chain dehydrogenase|PF13561),(2|A0A1A3C4J7|Sulfurase|PF00111-PF00175-PF00970-PF03473-PF03475),(3|A0A1A3C5D2|Alpha/beta hydrolase|PF00561),(4|A0A1A3C715|TetR family transcriptional regulator|PF00440),…
A0A1A3CR54	A9X00_20785	Mycobacterium sp. 1245805.9.	Actinobacteria	Bacteria	1856862	DYP	A0A1A3CTK7		(-10|A0A1A3CR65|Phosphoribosylformylglycinamidine cyclo-ligase|PF00586-PF02769),(-9|A0A1A3CR67|Amidophosphoribosyltransferase|PF00156-PF13522),(-8|A0A1A3CRE3|SCP_3 domain-containing protein|PF17844),(-7|A0A1A3CSK8|Abortive phage infection protein|PF02517),(-6|A0A1A3CTL2|Phosphoribosylformylglycinamidine synthase subunit PurL|PF00586-PF02769-PF18072),(-5|A0A1A3CR58|Transcriptional regulator|PF1356…
A0A1A3DBV3	A5625_07390	Mycobacterium sp. 1465703.0.	Actinobacteria	Bacteria	1834078	DYP	A0A1A3DBY8		(-10|A0A1A3DBW6|Amidophosphoribosyltransferase|PF00156-PF13522),(-9|A0A1A3DD26|SCP_3 domain-containing protein|PF17844),(-8|A0A1A3DCE9|MCE-family protein MCE1A|PF02470-PF11887),(-7|A0A1A3DBX9|Abortive phage infection protein|PF02517),(-6|A0A1A3DBU5|Phosphoribosylformylglycinamidine synthase subunit PurL|PF00586-PF02769-PF18072),(-5|A0A1A3DBX0|Transcriptional regulator|PF13560-PF17765),(-4|A0A1A3D…
A0A1A3EBP8	A5624_19715	Mycobacterium sp. 1482292.6.	Actinobacteria	Bacteria	1834081	DYP	A0A1A3EBL8		(-10|A0A1A3EBU1|Abortive phage infection protein|PF02517),(-9|A0A1A3ECI9|Phosphoribosylformylglycinamidine synthase subunit PurL|PF00586-PF02769-PF18072),(-8|A0A1A3EC18|Transcriptional regulator|PF13560-PF17765),(-7|A0A1A3EBL9|Polyketide cyclase|PF12680),(-6|A0A1A3EBQ2|Glyoxalase|PF18029),(-5|A0A1A3EBT6|Copper oxidase|PF07731-PF07732),(-4|A0A1A3ECI4|Uncharacterized protein|none),(-3|A0A1A3EC13|Un…
A0A1A3FC66	A5653_12320	Mycobacterium colombiense.	Actinobacteria	Bacteria	339268	DYP	A0A1R0UM69		(-10|A0A1R0ULY6|Abortive phage infection protein|PF02517),(-9|A0A1R0UMF0|Phosphoribosylformylglycinamidine synthase subunit PurL|PF00586-PF02769-PF18072),(-8|A0A1R0UM39|Transcriptional regulator|PF13560-PF17765),(-7|A0A1R0UM09|Polyketide cyclase|PF12680),(-6|A0A1R0UMG3|Glyoxalase|PF18029),(-5|A0A1R0UM31|Copper oxidase|PF07731-PF07732),(-4|A0A1R0UM23|Uncharacterized protein|none),(-3|A0A1R0UM20|Un…
A0A1A3FP56	A5622_10890	Mycobacterium sp. 1245801.1.	Actinobacteria	Bacteria	1834075	DYP	A0A1A3FM95		(-9|A0A1A3FNA0|Phosphoribosylformylglycinamidine synthase subunit PurL|PF00586-PF02769-PF18072),(-8|A0A1A3FNR4|Transcriptional regulator|PF13560-PF17765),(-7|A0A1A3FM90|Polyketide cyclase|PF12680),(-6|A0A1A3FP52|Glyoxalase|PF18029),(-5|A0A1A3FP55|Copper oxidase|PF07731-PF07732),(-4|A0A1A3FNA5|Uncharacterized protein|none),(-3|A0A1A3FNR9|Uncharacterized protein|PF13564),(-2|A0A1A3FMA0|Probable M18…
A0A1A3G509	A5631_14470	Mycolicibacter heraklionensis.	Actinobacteria	Bacteria	512402	DYP	A0A1A3G4V2		(-10|A0A1A3G5K5|Amidohydrolase|PF01979),(-9|A0A1A3G3V3|Uncharacterized protein|none),(-8|A0A1A3G3K7|(2Fe-2S)-binding protein|PF00355-PF00848),(-7|A0A1A3G4V7|Amidophosphoribosyltransferase|PF00156-PF13522),(-6|A0A1A2GZK5|SCP_3 domain-containing protein|PF17844),(-5|A0A1A3G569|Alpha/beta hydrolase|PF00561),(-4|A0A1A3G322|Uncharacterized protein|PF10081-PF15420),(-3|A0A1A3G4M1|Phosphoribosylformylgl…
A0A1A3GMN6	A5630_05370	Mycolicibacterium mucogenicum.	Actinobacteria	Bacteria	56689	DYP	A0A1A3GP26		(-10|A0A1A3GNW8|Uncharacterized protein|PF11273),(-9|A0A1A3GM24|Phosphoribosylformylglycinamidine cyclo-ligase|PF00586-PF02769),(-8|A0A1A3GM64|Amidophosphoribosyltransferase|PF00156-PF13522),(-7|A0A1A3GP29|DoxX family protein|none),(-6|A0A1A3GP19|SCP_3 domain-containing protein|PF17844),(-5|A0A1A3GMN1|Phosphoribosylformylglycinamidine synthase subunit PurL|PF00586-PF02769-PF18072),(-4|A0A1A3GNX3|…
A0A1A3HQ84	A9W95_25000	Mycobacterium sp. 1423905.2.	Actinobacteria	Bacteria	1856859	DYP	A0A1A3HQB0		(-7|A0A1A3HQA6|MCE-family protein MCE1A|PF02470-PF11887),(-6|A0A1A3HQC4|Uncharacterized protein|PF12710),(-5|A0A1A3HQ79|Abortive phage infection protein|PF02517),(-4|A0A1A3HNT6|Phosphoribosylformylglycinamidine synthase subunit PurL|PF00586-PF02769-PF18072),(-3|A0A1A3HQK0|Glyoxalase|PF18029),(-2|A0A1A3HNQ0|Probable M18 family aminopeptidase 2|PF02127),(-1|A0A1A3HQB0|Peroxidase|PF04261),(1|A0A1A3H…
A0A1A3J4S0	A5626_09670	Mycobacterium marseillense.	Actinobacteria	Bacteria	701042	DYP	A0A1A3J208		(-10|A0A1A3J4F0|Phosphoribosylformylglycinamidine cyclo-ligase|PF00586-PF02769),(-9|A0A1A3J3Z3|Amidophosphoribosyltransferase|PF00156-PF13522),(-8|A0A1A3J204|SCP_3 domain-containing protein|PF17844),(-7|A0A1A3J4R5|MCE-family protein MCE1A|PF02470-PF11887),(-6|A0A1A3J232|Abortive phage infection protein|PF02517),(-5|A0A1A3J1N0|Phosphoribosylformylglycinamidine synthase subunit PurL|PF00586-PF02769…
A0A1A3JBJ5	A5643_01255	Mycobacterium sp. 1274756.6.	Actinobacteria	Bacteria	1834076	DYP	A0A1A3JDP3		(-10|A0A1A3JEM4|4-amino-4-deoxychorismate lyase|PF01063),(-9|A0A1A3JB86|Glycine cleavage system protein T|PF01571),(-8|A0A1A3JDZ2|Phosphoribosylformylglycinamidine cyclo-ligase|PF00586-PF02769),(-7|A0A1A3JDN9|Amidophosphoribosyltransferase|PF00156-PF13522),(-6|A0A1A3JBI8|SCP_3 domain-containing protein|PF17844),(-5|A0A1A3JEN1|Abortive phage infection protein|PF02517),(-4|A0A1A3JBC2|Uncharacterize…
A0A1A3KSH4	A5640_05330	Mycobacterium asiaticum.	Actinobacteria	Bacteria	1790	DYP	A0A1A3J0P9		(-10|A0A1A3J163|Phosphoribosylformylglycinamidine cyclo-ligase|PF00586-PF02769),(-9|A0A1A3IYE1|Amidophosphoribosyltransferase|PF00156-PF13522),(-8|A0A1A3CR36|SCP_3 domain-containing protein|PF17844),(-7|A0A1A3CPZ7|MCE-family protein MCE1A|PF02470-PF11887),(-6|A0A1A3KUV3|Abortive phage infection protein|PF02517),(-5|A0A1A3KSH9|Phosphoribosylformylglycinamidine synthase subunit PurL|PF00586-PF02769…
A0A1A3MK37	A5637_28800	Mycolicibacterium fortuitum	Actinobacteria	Bacteria	1766	DYP	A0A1A3MLE6		(-10|A0A1A3MNS1|MCE-family protein MCE1A|PF02470-PF11887),(-9|A0A1A3MIR1|Uncharacterized protein|none),(-8|A0A1A3MM50|Abortive phage infection protein|PF02517),(-7|A0A1A3MLE2|Uncharacterized protein|PF10081-PF15420),(-6|A0A1A3AKE1|Phosphoribosylformylglycinamidine synthase subunit PurL|PF00586-PF02769-PF18072),(-5|A0A1A3MLG4|Sodium:proton exchanger|PF00999),(-4|A0A0N9XN78|Uncharacterized protein|…
A0A1A3MWI8	A5636_10050	Mycobacterium asiaticum.	Actinobacteria	Bacteria	1790	DYP	A0A1A3MTB3		(-10|A0A1A3MVQ3|4-amino-4-deoxychorismate lyase|PF01063),(-9|A0A1A3MUF2|Glycine cleavage system protein T|PF01571),(-8|A0A1A3MYC6|Phosphoribosylformylglycinamidine cyclo-ligase|PF00586-PF02769),(-7|A0A1A3MTA9|Amidophosphoribosyltransferase|PF00156-PF13522),(-6|A0A1A3MWI1|SCP_3 domain-containing protein|PF17844),(-5|A0A1A3MVQ8|MCE-family protein MCE1A|PF02470-PF11887),(-4|A0A1A3MWJ9|Abortive phage…
A0A1A3N6L0	A9W96_07370	Mycobacterium sp. 1245852.3.	Actinobacteria	Bacteria	1856860	DYP	A0A1A3N7W0		(-9|A0A1A3N5J6|Phosphoribosylformylglycinamidine synthase subunit PurL|PF00586-PF02769-PF18072),(-8|A0A1A3N8N2|Transcriptional regulator|PF13560-PF17765),(-7|A0A1A3N7V5|Polyketide cyclase|PF12680),(-6|A0A1A3N6K5|Glyoxalase|PF18029),(-5|A0A1A3NAM9|Copper oxidase|PF07731-PF07732),(-4|A0A1A3N5K1|Uncharacterized protein|none),(-3|A0A1A3N8N7|Uncharacterized protein|PF13564),(-2|A0A1A3N7W5|Probable M18…
A0A1A3NCK2	A5635_27145	Mycobacterium asiaticum.	Actinobacteria	Bacteria	1790	DYP	A0A1A3NB69		(-10|A0A1A3UQL2|Phosphoribosylformylglycinamidine cyclo-ligase|PF00586-PF02769),(-9|A0A1A3NF75|Amidophosphoribosyltransferase|PF00156-PF13522),(-8|A0A1A3NB73|SCP_3 domain-containing protein|PF17844),(-7|A0A1A3NCK7|MCE-family protein MCE1A|PF02470-PF11887),(-6|A0A1A3NCU1|Abortive phage infection protein|PF02517),(-5|A0A1A3ND66|Phosphoribosylformylglycinamidine synthase subunit PurL|PF00586-PF02769…
A0A1A3NSJ8	A5634_03200	Mycobacterium asiaticum.	Actinobacteria	Bacteria	1790	DYP	A0A1A3NR38		(-10|A0A1A3NSK8|TIR domain-containing protein|PF13676-PF14032),(-9|A0A1A3NTJ4|4-amino-4-deoxychorismate lyase|PF01063),(-8|A0A1A3NQJ6|Glycine cleavage system protein T|PF01571),(-7|A0A1A3NVJ8|Phosphoribosylformylglycinamidine cyclo-ligase|PF00586-PF02769),(-6|A0A1A3NR43|Amidophosphoribosyltransferase|PF00156-PF13522),(-5|A0A1A3NSK3|MCE-family protein MCE1A|PF02470-PF11887),(-4|A0A1A3NTI9|Phosphor…
A0A1A3PIH8	A5658_12625	Mycobacterium sp. 1245111.1.	Actinobacteria	Bacteria	1834073	DYP	A0A1A3PJJ2		(-10|A0A1A3PIG7|Glycine cleavage system protein T|PF01571),(-9|A0A1A3PMV9|Phosphoribosylformylglycinamidine cyclo-ligase|PF00586-PF02769),(-8|A0A1A3PI83|Amidophosphoribosyltransferase|PF00156-PF13522),(-7|A0A1A3PKX1|SCP_3 domain-containing protein|PF17844),(-6|A0A1A3PJI8|Uncharacterized protein|PF10081-PF15420),(-5|A0A1A3PIH4|Phosphoribosylformylglycinamidine synthase subunit PurL|PF00586-PF02769…
A0A1A3QMJ0	A5655_06705	Mycobacterium sp. 1081908.1.	Actinobacteria	Bacteria	1834066	DYP	A0A1A3QSE3		(-10|A0A1A3QMI0|Phosphoribosylformylglycinamidine cyclo-ligase|PF00586-PF02769),(-9|A0A1A3QPU0|Amidophosphoribosyltransferase|PF00156-PF13522),(-8|A0A1A3QNN1|SCP_3 domain-containing protein|PF17844),(-7|A0A1A3QN44|Abortive phage infection protein|PF02517),(-6|A0A1A3QSD8|Phosphoribosylformylglycinamidine synthase subunit PurL|PF00586-PF02769-PF18072),(-5|A0A1A3QMI5|Transcriptional regulator|PF1356…
A0A1A3RKG1	A9W97_31365	Mycobacterium gordonae.	Actinobacteria	Bacteria	1778	DYP	A0A1A3K486		(-10|A0A1A3K2B2|SCP_3 domain-containing protein|PF17844),(-9|A0A1A3K5E7|MCE-family protein MCE1A|PF02470-PF11887),(-8|A0A1A3K5G0|Uncharacterized protein|PF12710),(-7|A0A1A3K2B0|Sugar phosphotransferase|PF11380-PF17101-PF17102-PF17103),(-6|A0A1A3K491|3',5'-cyclic adenosine monophosphate phosphodiesterase CpdA|PF00149),(-5|A0A1A3K484|Abortive phage infection protein|PF02517),(-4|A0A1A3K2A7|Phosphor…
A0A1A3SR48	A5652_01930	Mycobacterium sp. 1165178.9.	Actinobacteria	Bacteria	1834070	DYP	A0A1A3SM69		(-7|A0A1A3SM74|SCP_3 domain-containing protein|PF17844),(-6|A0A1A3SR55|MCE-family protein MCE1A|PF02470-PF11887),(-5|A0A1A3SN02|Abortive phage infection protein|PF02517),(-4|A0A1A3SN78|Phosphoribosylformylglycinamidine synthase subunit PurL|PF00586-PF02769-PF18072),(-3|A0A1A3SPQ3|Glyoxalase|PF18029),(-2|A0A1A3SN83|Probable M18 family aminopeptidase 2|PF02127),(-1|A0A1A3SM69|Peroxidase|PF04261),(1…
A0A1A3SUY7	A5651_10520	Mycobacterium sp. 1274761.0.	Actinobacteria	Bacteria	1834077	DYP	A0A1A3SY38		(-10|A0A1A3SWL0|Oxidoreductase|PF13460),(-9|A0A1A3SUY2|Amidophosphoribosyltransferase|PF00156-PF13522),(-8|A0A1A3SY41|SCP_3 domain-containing protein|PF17844),(-7|A0A1A3SUZ1|MCE-family protein MCE1A|PF02470-PF11887),(-6|A0A1A3SV44|Abortive phage infection protein|PF02517),(-5|A0A1A3SY91|Uncharacterized protein|PF10081-PF15420),(-4|A0A1A3SV19|Phosphoribosylformylglycinamidine synthase subunit PurL…
A0A1A3TAZ6	A5650_06945	Mycobacterium sp. 1164985.4.	Actinobacteria	Bacteria	1834069	DYP	A0A1A3TCQ9		(-10|A0A1A3TAY3|SCP_3 domain-containing protein|PF17844),(-9|A0A1A3TB76|MCE-family protein MCE1A|PF02470-PF11887),(-8|A0A1A3TBW1|Oxidoreductase|PF13561),(-7|A0A1A3TAY4|Abortive phage infection protein|PF02517),(-6|A0A1A3TCR1|Uncharacterized protein|PF10081-PF15420),(-5|A0A1A3TB00|Phosphoribosylformylglycinamidine synthase subunit PurL|PF00586-PF02769-PF18072),(-4|A0A1A3TAY1|Sodium:proton exchange…
A0A1A3TNN4	A5649_05280	Mycolicibacter heraklionensis.	Actinobacteria	Bacteria	512402	DYP	A0A1A3TNR3		(-10|A0A1A3TNQ5|Amidohydrolase|PF01979),(-9|A0A1A3TPJ4|Uncharacterized protein|none),(-8|A0A1A3TPN9|(2Fe-2S)-binding protein|PF00355-PF00848),(-7|A0A1A3TNL3|Amidophosphoribosyltransferase|PF00156-PF13522),(-6|A0A1A3TNQ8|SCP_3 domain-containing protein|PF17844),(-5|A0A1A3TNM9|Alpha/beta hydrolase|PF00561),(-4|A0A1A3TNL6|Uncharacterized protein|PF10081-PF15420),(-3|A0A1A3TPK1|Phosphoribosylformylgl…
A0A1A3U5R2	A5648_18285	Mycolicibacter sinensis (strain JDM601)	Actinobacteria	Bacteria	875328	DYP	A0A1A3U4Z7		(-10|A0A1A3U579|MarR family transcriptional regulator|PF12802),(-9|A0A1A3U542|Amidohydrolase|PF01979),(-8|A0A1A3U5E5|Uncharacterized protein|none),(-7|A0A1A3U576|(2Fe-2S)-binding protein|PF00355-PF00848),(-6|A0A1A3U503|Amidophosphoribosyltransferase|PF00156-PF13522),(-5|A0A1A3U5R7|SCP_3 domain-containing protein|PF17844),(-4|A0A1A3U578|Uncharacterized protein|PF10081-PF15420),(-3|A0A1A3U540|Phosp…
A0A1A5D6W3	BAE52_15320	Pseudomonas sp. EGD-AKN5.	Proteobacteria	Bacteria	1524461	DYP	A0A1A5D769		(-10|A0A1A5D5N5|Polyphosphate kinase|PF03976),(-9|A0A1A5D709|Transposase|none),(-8|A0A1A5D6W8|Transposase|PF01526-PF13700),(-6|A0A1A5D741|Amidase|PF02633),(-5|A0A1A5D5U5|Catalase|PF00199-PF06628),(-4|A0A1A5D6C2|Transcriptional regulator|PF00486),(-3|A0A1A5D5N0|Peroxiredoxin|PF02566),(-2|A0A1A5D704|Uncharacterized protein|none),(-1|A0A1A5D769|Peroxidase|PF04261),(1|A0A1A5D737|CbbBc protein|PF00384…
A0A1A5XN44	A6456_13705	Paraburkholderia tropica.	Proteobacteria	Bacteria	92647	DYP	A0A1A5XMM2		(-5|A0A1A5XN49|Uncharacterized membrane protein (DUF485 family)|PF04341),(-4|A0A1A5XMC4|Cation acetate symporter|PF00474),(-3|A0A1A5XM40|Phosphoesterase|PF09335-PF14067),(-2|A0A1A5XN59|Uncharacterized protein|none),(-1|A0A1A5XMM2|Peroxidase|PF04261),(1|A0A1A5XMB9|Ligand-gated channel protein|PF00593-PF07715),(2|A0A1A5XN69|Pyrimidine/purine nucleoside phosphorylase|PF06865),(3|A0A1A5XM35|Enoyl-CoA…
A0A1A5XQ92	A6764_08280	Brevibacillus sp. WF146.	Firmicutes	Bacteria	319501	IMEF	A0A1A5XPH2		(-9|A0A1A5XPG5|Uncharacterized protein|none),(-8|A0A1A5XPG7|Aminopeptidase|PF02073),(-7|A0A1A5XQ88|Transcriptional regulator|PF03551-PF10400),(-5|A0A1A5XPW2|HxlR family transcriptional regulator|PF01638),(-4|A0A1A5XQC3|DNA recombinase|PF00239-PF07508-PF13408),(-3|A0A1A5XQD1|Trypsin|PF13365),(-2|A0A1A5XPH1|Dihydroorotate dehydrogenase|PF10087),(-1|A0A1A5XPH2|Uncharacterized protein|none),(1|A0A1A5…
A0A1A6BDP1	A9W98_24765	Mycobacterium gordonae.	Actinobacteria	Bacteria	1778	DYP	A0A1A6BDV2		(-10|A0A1A6BE46|SCP_3 domain-containing protein|PF17844),(-9|A0A1A6BDV9|MCE-family protein MCE1A|PF02470-PF11887),(-8|A0A1A6BDW4|Uncharacterized protein|PF12710),(-7|A0A1A6BDQ7|Sugar phosphotransferase|PF11380-PF17101-PF17102-PF17103),(-6|A0A1A6BDP8|3',5'-cyclic adenosine monophosphate phosphodiesterase CpdA|PF00149),(-5|A0A1A6BDY4|Abortive phage infection protein|PF02517),(-4|A0A1A6BDX8|Phosphor…
A0A1A9CF91	YW5DRAFT_00931	Streptomyces sp. Ncost-T6T-1.	Actinobacteria	Bacteria	1100828	DYP	A0A1A9CGG0		(-10|A0A1A9CF57|Uncharacterized protein|none),(-9|A0A1A9CHB8|Putative_PNPOx domain-containing protein|PF01243),(-8|A0A1A9CGL2|RNA polymerase sigma-70 factor, ECF subfamily|PF04542-PF08281),(-7|A0A1A9CHA9|Uncharacterized protein|none),(-6|A0A1A9CGK8|Iron complex transport system ATP-binding protein|PF00005),(-5|A0A1A9CHA3|Carboxylic ester hydrolase|PF00135),(-4|A0A1A9CGK3|Uncharacterized protein|n…
A0A1A9G9R3	shn_23305	Shinella sp. HZN7.	Proteobacteria	Bacteria	879274	DYP	A0A1A9G933		(-10|A0A1A9G8M9|Amino acid ABC transporter substrate-binding protein|PF00497),(-9|A0A1A9G8G4|Amino acid transporter|PF00005),(-8|A0A1A9G7P0|Oxidoreductase|PF00111-PF00175-PF00970),(-7|A0A1A9G9Q2|(2Fe-2S)-binding protein|PF00355-PF19112),(-6|A0A1A9G854|LysR family transcriptional regulator|PF00126-PF03466),(-5|A0A1A9G7E5|Molecular chaperone DnaJ|PF00226-PF01556),(-4|A0A1A9GA42|Uncharacterized prot…
A0A1A9J7S1	A8713_28190	Streptomyces sp. SAT1.	Actinobacteria	Bacteria	1849967	DYP	A0A1A9J478		(-10|A0A1A9J6U4|Amide synthetase|PF00501-PF13193),(-9|A0A1A9J5X9|Uncharacterized protein|PF17227),(-8|A0A1A9J5B8|RNA helicase|PF00270-PF00271),(-7|A0A1A9J4A2|TetR family transcriptional regulator|PF00440),(-6|A0A1A9J417|Chorismate mutase|PF01817),(-4|A0A1A9J423|Uncharacterized protein|PF13515),(-3|A0A1A9J4P8|Formate dehydrogenase|PF00384-PF01568),(-2|A0A1A9J6U7|MarR family transcriptional regulat…
A0A1A9KCU5	A9C11_15545	Pseudomonas citronellolis.	Proteobacteria	Bacteria	53408	DYP	A0A1A9KMU5		(-10|A0A1A9KLT3|D-ser_dehydrat domain-containing protein|PF14031),(-9|A0A1A9KBZ1|Peptidase M20|PF01546-PF07687),(-8|A0A127MTE9|Aldehyde dehydrogenase|PF00171),(-7|A0A1A9KCU6|Uncharacterized protein|PF00732-PF05199),(-6|A0A1A9KLY3|Uncharacterized protein|PF00528),(-5|A0A1A9KE83|ABC transporter ATP-binding protein|PF00005),(-4|A0A1A9KCQ4|OpuAC domain-containing protein|PF04069),(-3|A0A1A9KCY8|Dihyd…
A0A1A9N7E2	A6V37_25255	Paraburkholderia ginsengiterrae.	Proteobacteria	Bacteria	1462993	DYP	A0A1A9N7Q3		(-10|A0A1A9N7A9|2-oxo-4-hydroxy-4-carboxy-5-ureidoimidazoline decarboxylase|PF09349),(-9|A0A1A9N8F1|Allantoinase|PF01522),(-8|A0A1A9N9U0|Asp/Glu racemase|PF01177),(-7|A0A1A9N9F7|Nitrate reductase|PF02133),(-6|A0A1A9N869|GntR family transcriptional regulator|PF00392-PF07729),(-5|A0A1A9N8C4|Muramoyltetrapeptide carboxypeptidase|PF02016-PF17676),(-4|A0A1A9N9P0|tRNA-specific adenosine deaminase|PF144…
A0A1B1UCX4	LMTR13_10940	Bradyrhizobium icense.	Proteobacteria	Bacteria	1274631	Minor			(-10|A0A1B1UCY4|ABC transporter ATP-binding protein|PF00005),(-9|A0A1B1UCW7|Branched-chain amino acid ABC transporter ATP-binding protein|PF00005-PF12399),(-8|A0A1B1UCZ8|ABC transporter permease|PF02653),(-7|A0A1B1UCW1|ABC transporter permease|PF02653),(-6|A0A1B1URU1|ABC transporter substrate-binding protein|PF13458),(-5|A0A1B1UCW5|Uncharacterized protein|none),(-4|A0A1B1UCX8|Formyltetrahydrofola…
A0A1B1YC98	CSTERTH_04695	Thermoclostridium stercorarium subsp. thermolacticum DSM 2910.	Firmicutes	Bacteria	1121336	CoQ7	A0A1B1YCA5		(-10|A0A1B1YCC1|ABC transporter ATP-binding protein|PF00005),(-9|A0A1B1YCB6|Transcriptional regulator|PF00571-PF01842),(-8|A0A1B1YCA7|Glutamine ABC transporter ATP-binding protein|PF00005),(-7|A0A1B1YGU0|Polar amino acid ABC transporter permease|PF00528),(-6|A0A1B1YCB2|ABC transporter substrate-binding protein|PF00497),(-5|A0A1B1YCB0|Xanthine permease|PF00860),(-4|A0A1B1YC99|Heat-shock protein Hs…
A0A1B1YJI5	CSTERLE_04650	Thermoclostridium stercorarium subsp. leptospartum DSM 9219.	Firmicutes	Bacteria	1346611	CoQ7	A0A1B1YJJ5		(-10|A0A1B1YJL0|ABC transporter ATP-binding protein|PF00005),(-9|A0A1B1YJJ6|Transcriptional regulator|PF00571-PF01842),(-8|A0A1B1YJP0|Glutamine ABC transporter ATP-binding protein|PF00005),(-7|A0A1B1YPI2|Polar amino acid ABC transporter permease|PF00528),(-6|A0A1B1YJJ4|ABC transporter substrate-binding protein|PF00497),(-5|A0A1B1YJG4|Xanthine permease|PF00860),(-4|A0A1B1YJG5|Heat-shock protein Hs…
A0A1B1ZU06	AFB00_26615	Pseudonocardia sp. HH130630-07.	Actinobacteria	Bacteria	1690815	Hemerythrin	A0A1B1ZU62		(-10|A0A1B1ZTZ4|Cytochrome BD ubiquinol oxidase subunit I|PF01654),(-9|A0A1B1ZTW6|Cytochrome C oxidase assembly protein|PF02322),(-8|A0A1B1ZU03|Glutathione/cysteine ABC transporter ATP-binding protein|PF00005-PF00664),(-7|A0A1B1ZTX6|ABC transporter ATP-binding protein|PF00005),(-6|A0A1B1ZU20|Uncharacterized protein|PF01229),(-5|A0A1B1ZTY4|Beta-ketoacyl-ACP reductase|PF13561),(-4|A0A1B1ZTZ8|Methyl…
A0A1B2I695	BED41_10730	Cloacibacillus porcorum.	Synergistetes	Bacteria	1197717	FLP	A0A1B2I6A9		(-10|A0A1B2I691|DNA-directed RNA polymerase subunit omega|PF01192),(-9|A0A1B2I6B5|Guanylate kinase|PF00625),(-8|A0A1B2I9P6|Putative regulatory protein BED41_10690|PF04025),(-7|A0A1B2I6A3|YicC family protein|PF03755-PF08340),(-6|A0A1B2I697|GTPase HflX|PF01926-PF13167-PF16360),(-5|A0A1B2I6C2|Cytidylate kinase|PF02224),(-4|A0A1B2I6C7|Dihydroorotate dehydrogenase|PF01180),(-3|A0A1B2I690|FAD-binding F…
A0A1B2UCB6	IM25_09445	Rhodococcus sp. p52.	Actinobacteria	Bacteria	935199	DYP	A0A1B2UCE8		(-10|A0A1B2UCA5|Phosphoribosylamine--glycine ligase|PF01071-PF02843-PF02844),(-9|A0A1B2UCC3|Hydrolase|PF02129-PF08530),(-8|A0A1B2UCD5|Aminotransferase|PF00155),(-7|A0A1B2UCB7|Cholesterol oxidase|PF05199),(-6|A0A1B2UCC8|TetR family transcriptional regulator|PF00440-PF17940),(-5|A0A1B2UCB3|Adenylosuccinate lyase|PF00206-PF10397),(-4|A0A1B2UCF7|TetR family transcriptional regulator|PF00440),(-3|A0A1…
A0A1B4C3B3	WI26_27205	Burkholderia diffusa.	Proteobacteria	Bacteria	488732	DYP	A0A1B4C3B0		(-10|A0A1B4C516|ABC transporter ATP-binding protein|PF00005-PF00072-PF00664),(-9|A0A1B4C514|Transporter|PF04972),(-8|A0A1B4C511|Chemotaxis protein|none),(-7|A0A1B4C3E1|Histidine kinase|PF00072-PF00512-PF02518-PF08448),(-6|A0A1B4C3E2|Ferredoxin|none),(-5|A0A1B4C3C0|Glutathione-dependent formaldehyde dehydrogenase|PF00107-PF08240-PF13823),(-4|A0A1B4C3B8|Pyridine nucleotide-disulfide oxidoreductase|…
A0A1B4F8H8	WS66_30210	Burkholderia sp. LA-2-3-30-S1-D2.	Proteobacteria	Bacteria	1637862	DYP	A0A1B4F8I0		(-10|A0A1B4F8I5|Fis family transcriptional regulator|PF00072-PF00158-PF02954),(-9|A0A1B4F8I1|Fis family transcriptional regulator|PF00158-PF02954),(-8|A0A1B4F8I4|Chemotaxis protein|none),(-7|A0A1B4F8H3|Histidine kinase|PF00072-PF00512-PF02518-PF08448),(-6|A0A1B4F9R0|Ferredoxin|none),(-5|A0A1B4F8G8|Uncharacterized protein|none),(-4|A0A1B4F8H4|Pyridine nucleotide-disulfide oxidoreductase|PF00355-PF…
A0A1B4HZ69	WJ16_18020	Burkholderia metallica.	Proteobacteria	Bacteria	488729	DYP	A0A1B4HZA6		(-10|A0A1B4HZ84|DUF5594 domain-containing protein|PF18057),(-9|A0A1B4HZ79|Pyridine nucleotide-disulfide oxidoreductase|PF00355-PF07992-PF14759),(-8|A0A1B4HZ81|Formate dehydrogenase|PF00389-PF02826),(-7|A0A1B4HZ83|2-aminoadipate aminotransferase|PF00155-PF00392),(-6|A0A1B4HZ80|Uncharacterized protein|none),(-5|A0A1B4HZ78|Uncharacterized protein|PF06897),(-4|A0A1B4HZ85|Uncharacterized protein|none)…
A0A1B4LIM1	WJ35_17940	Burkholderia ubonensis.	Proteobacteria	Bacteria	101571	DYP	A0A1B4LID0		(-10|A0A1B4LIA7|Uncharacterized protein|none),(-9|A0A1B4LJL7|ABC transporter ATP-binding protein|PF00005-PF00072-PF00664),(-8|A0A1B4LIA3|Transporter|PF04972),(-7|A0A1B4LIA5|Chemotaxis protein|none),(-6|A0A1B4LID8|Histidine kinase|PF00072-PF00512-PF02518-PF13426),(-5|A0A1B4LIB4|Glutathione-dependent formaldehyde dehydrogenase|PF00107-PF08240-PF13823),(-4|A0A1B4LIG7|Uncharacterized protein|none),(-…
A0A1B4NX29	WK25_16855	Burkholderia latens.	Proteobacteria	Bacteria	488446	DYP	A0A1B4NWY9		(-10|A0A1B4NWZ4|D,D-heptose 1,7-bisphosphate phosphatase|PF13242),(-9|A0A1B4NYN4|Short-chain dehydrogenase|PF00106),(-8|A0A1B4NWZ8|Uncharacterized protein|none),(-7|A0A1B4NYE2|ABC transporter ATP-binding protein|PF00005-PF00072-PF00664),(-5|A0A1B4NYE0|Chemotaxis protein|none),(-4|A0A1B4NX01|Histidine kinase|PF00072-PF00512-PF02518-PF13426),(-3|A0A1B4NX07|Ferredoxin|none),(-2|A0A1B4NX13|Glutathion…
A0A1B4PS24	WT26_12080	Burkholderia cepacia	Proteobacteria	Bacteria	292	DYP	A0A1B4PRX9		(-10|A0A1B4PRU4|Glutathione S-transferase|PF00043-PF13417),(-9|A0A1B4PRU8|AraC family transcriptional regulator|PF12833-PF12852),(-8|A0A1B4PS94|Extradiol dioxygenase|PF00903),(-7|A0A1B4PRU9|Reverse transcriptase|PF00078),(-6|A0A1B4PRU6|3-hydroxyalkanoate synthetase|PF11339),(-5|A0A1B4PRV0|Uncharacterized protein|none),(-4|A0A1B4PS30|Enoyl-[acyl-carrier-protein] reductase [NADH]|PF13561),(-3|A0A1B…
A0A1B4V0A0	SVA_0286	Sulfurifustis variabilis.	Proteobacteria	Bacteria	1675686	FLP	A0A1B4V0A4		(-10|A0A1B4V0B4|Carboxymethylenebutenolidase|PF01738),(-9|A0A1B4VCU5|Uncharacterized protein|none),(-8|A0A1B4V0B6|Phosphoribulokinase|PF00485),(-7|A0A1B4V0X1|Uncharacterized protein|PF00563-PF00990-PF03924),(-6|A0A1B4V6J1|Glycine cleavage system transcriptional repressor|PF13740),(-5|A0A1B4V0P4|CYTH domain-containing protein|PF01928),(-4|A0A1B4V325|HNH endonuclease|PF01844),(-3|A0A1B4VAD6|DMT(Dru…
A0A1B4XYM3	SHTP_0546	Mycobacterium ulcerans subsp. shinshuense.	Actinobacteria	Bacteria	1124626	DYP	A0A1B4XYL1		(-10|A0A1B4XYN0|SCP_3 domain-containing protein|PF17844),(-9|A0A1B4XYP5|MCE-family protein|PF02470-PF11887),(-8|A0A1B4XYP6|Lipoprotein|PF12710),(-7|A0A1B4XYP2|UDP-glucose 4-epimerase|PF11380-PF17101-PF17102-PF17103),(-6|A0A1B4XYN3|3',5'-cyclic adenosine monophosphate phosphodiesterase CpdA|PF00149),(-5|A0A1B4XYP8|Uncharacterized protein|PF02517),(-4|A0A1B4XYL6|Phosphoribosylformylglycinamidine sy…
A0A1B7U4E9	A5782_12345	Mycobacterium sp. 852002-40037_SCH5390672.	Actinobacteria	Bacteria	1834089	DYP	A0A1B7U4W0		(-10|A0A1B7U4J4|SCP_3 domain-containing protein|PF17844),(-9|A0A1B7U4I1|MCE-family protein MCE1A|PF02470-PF11887),(-8|A0A1B7U441|Abortive phage infection protein|PF02517),(-7|A0A1B7U473|Phosphoribosylformylglycinamidine synthase subunit PurL|PF00586-PF02769-PF18072),(-6|A0A1B7U424|Uncharacterized protein|none),(-5|A0A1B7U419|Transcriptional regulator|PF13560-PF17765),(-4|A0A1B7U4F2|Polyketide cyc…
A0A1B8SG78	ACT18_11365	Mycolicibacter kumamotonensis.	Actinobacteria	Bacteria	354243	DYP	A0A1B8SG66		(-4|A0A1B8SG44|Membrane protein|PF10081-PF15420),(-3|A0A1B8SG52|Phosphoribosylformylglycinamidine synthase subunit PurL|PF00586-PF02769-PF18072),(-2|A0A1B8SG67|Probable M18 family aminopeptidase 2|PF02127),(-1|A0A1B8SG66|Peroxidase|PF04261),(1|A0A1B8SG48|Propane 2-monooxygenase|PF02332),(2|A0A1B8SGA0|Monooxygenase|PF02406),(3|A0A1B8SG65|(2Fe-2S)-binding protein|PF00355),(4|A0A1B8SG68|Toluene mono…
A0A1B9CC11	A5689_17175	Mycobacterium intracellulare subsp. yongonense.	Actinobacteria	Bacteria	1203599	DYP	A0A1B9CBX4		(-7|A0A1B9CC09|Abortive phage infection protein|PF02517),(-6|A0A1B9CC01|Phosphoribosylformylglycinamidine synthase subunit PurL|PF00586-PF02769-PF18072),(-5|A0A1B9CBW4|Uncharacterized protein|none),(-4|A0A1B9CBX7|Aminoglycoside phosphotransferase|PF01636),(-3|A0A1B9CC47|TetR family transcriptional regulator|PF00440-PF16859),(-2|A0A1B9CCR8|Probable M18 family aminopeptidase 2|PF02127),(-1|A0A1B9CB…
A0A1B9CLL8	A5721_25740	Mycobacterium vulneris.	Actinobacteria	Bacteria	547163	DYP	A0A1B9CLM6		(-10|A0A1B9CLM7|MCE-family protein MCE1A|PF02470-PF11887),(-9|A0A1B9CLH9|Uncharacterized protein|none),(-8|A0A1B9CLJ8|Abortive phage infection protein|PF02517),(-7|A0A1B9CLK3|Uncharacterized protein|PF10081-PF15420),(-6|A0A1B9CLN2|Phosphoribosylformylglycinamidine synthase subunit PurL|PF00586-PF02769-PF18072),(-5|A0A1B9CLG7|Uncharacterized protein|none),(-4|X5LEH1|Sodium:proton exchanger|PF00999…
A0A1B9D7Y3	A5677_20620	Mycobacterium malmoense.	Actinobacteria	Bacteria	1780	DYP	A0A1B9D876		(-10|A0A1B9D836|MCE-family protein MCE1A|PF02470-PF11887),(-9|A0A1B9D7X9|Abortive phage infection protein|PF02517),(-8|A0A1B9D822|Phosphoribosylformylglycinamidine synthase subunit PurL|PF00586-PF02769-PF18072),(-7|A0A1B9D7X6|Glyoxalase|PF18029),(-5|A0A1B9D7Z8|Uncharacterized protein|none),(-4|A0A1B9D7Z3|Deazaflavin-dependent nitroreductase|PF04075),(-3|A0A1B9D7Z0|Uncharacterized protein|PF13564)…
A0A1B9F2E1	A3Q37_00193	Streptomyces sp. PTY087I2.	Actinobacteria	Bacteria	1819298	DYP	A0A1B9F1W4		(-10|A0A1B9F2D2|Uncharacterized protein|none),(-9|A0A1B9F1V1|Pyridoxamine 5'-phosphate oxidase|PF01243),(-8|A0A1B9F215|ECF RNA polymerase sigma factor SigJ|PF04542-PF08281),(-7|A0A1B9F249|Uncharacterized protein|none),(-6|A0A1B9F272|Putative ABC transporter ATP-binding protein YlmA|PF00005),(-5|A0A1B9F1W0|Carboxylic ester hydrolase|PF00135),(-4|A0A1B9F1X2|Uncharacterized protein|none),(-3|A0A1B9F…
A0A1B9R5R9	A9310_24465	Gordonia sp. UCD-TK1.	Actinobacteria	Bacteria	1857893	DYP	A0A1B9R575		(-5|A0A1B9R598|Tnp_DDE_dom domain-containing protein|PF13701),(-4|A0A1B9R5J3|Esterase|PF00756),(-3|A0A1B9R580|Amidase|PF01425),(-2|A0A1B9R5P3|FAD-binding dehydrogenase|PF00890),(-1|A0A1B9R575|Peroxidase|PF04261),(1|A0A1B9R5S8|Multidrug ABC transporter ATP-binding protein|PF00005-PF00664),(2|A0A1B9R5A9|Multidrug ABC transporter ATP-binding protein|PF00005-PF00664)
A0A1B9YZ49	LMTR3_19430	Bradyrhizobium sp. LMTR 3.	Proteobacteria	Bacteria	189873	Minor			(-10|A0A1B9YYR0|Phosphatidylserine decarboxylase proenzyme|PF02666),(-9|A0A1B9YZS2|CDP-diacylglycerol--serine O-phosphatidyltransferase|PF01066-PF08009),(-8|A0A1B9YYJ1|Acyl transferase|PF03737),(-7|A0A1B9YYF1|Uncharacterized protein|PF03401),(-6|A0A1B9YYT5|Flagellar motor protein PomA|PF01618),(-5|A0A1B9YYC3|OmpA-like domain-containing protein|PF00691-PF13677),(-4|A0A1B9YYC8|Probable potassium tr…
A0A1C0A753	U472_08640	Orenia metallireducens.	Firmicutes	Bacteria	1413210	FLP	A0A1C0A731		(-10|A0A1C0A748|3-deoxy-7-phosphoheptulonate synthase|PF00793-PF18152),(-9|A0A1C0A740|Prephenate dehydrogenase|PF02153),(-8|A0A1C0A772|3-phosphoshikimate 1-carboxyvinyltransferase|PF00275),(-7|A0A1C0A737|2'-5' RNA ligase|PF10469),(-6|A0A1C0A754|Uncharacterized protein|none),(-5|A0A1C0A785|HAMP domain-containing protein|PF00672),(-4|A0A1C0A766|Uncharacterized protein|none),(-3|A0A1C0A746|Uncharact…
A0A1C0BML3	A7X67_03590	Clostridium sp. W14A.	Firmicutes	Bacteria	1849176	CoQ7	A0A1C0BML9		(-10|A0A1C0BMK5|Uncharacterized protein|none),(-9|A0A1C0BML2|Uncharacterized protein|none),(-8|A0A1C0BMN4|mRNA interferase|PF02452),(-7|A0A1C0BMP8|DNA-binding protein|PF12728),(-6|A0A1C0BMK4|Integrase|PF00589-PF14659),(-5|A0A1C0BMM1|Peptidase M23|PF01551),(-4|A0A1C0BML8|Glycosyl transferase|PF02397),(-3|A0A1C0BML7|Glucokinase|PF00480),(-2|A0A1C0BML6|Aldose 1-epimerase|PF01263),(-1|A0A1C0BML9|Ubiq…
A0A1C2B7U3	A8M60_21965	Nocardia farcinica.	Actinobacteria	Bacteria	37329	DYP	A0A1C2B7Q0		(-4|A0A1C2B7N7|Esterase|PF00756),(-2|A0A1C2B7Q1|FAD-binding dehydrogenase|PF00890),(-1|A0A1C2B7Q0|Peroxidase|PF04261),(1|A0A1C2B7R1|Multidrug ABC transporter ATP-binding protein|PF00005-PF00664),(2|A0A1C2B7Z1|Multidrug ABC transporter ATP-binding protein|PF00005-PF00664)
A0A1C3W0F1	GA0061103_4609	Rhizobium multihospitium.	Proteobacteria	Bacteria	410764	DYP	A0A1C3W0C1		(-10|A0A1C3VZV0|DnaJ domain-containing protein|PF00226-PF01556),(-9|A0A1C3W017|Chaperone modulatory protein CbpM|PF13591),(-8|A0A1C3W090|DNA-binding transcriptional response regulator, NtrC family, contains REC, AAA-type ATPase, and a Fis-type DNA-binding domains|PF00072-PF00158-PF02954),(-7|A0A1C3W002|Histidine kinase|PF00512-PF00672-PF02518-PF17202),(-6|A0A1C3VZX8|Uncharacterized protein|none),…
A0A1C4FD66	GA0061093_111274	Rhodococcus enclensis.	Actinobacteria	Bacteria	1049584	DYP	A0A1C4FD54		(-10|A0A1C4FBW3|Glutamine synthetase|PF00120),(-9|A0A1C4FBT4|3-oxoacyl-[acyl-carrier protein] reductase|PF13561),(-8|A0A1C4FCY5|Putative glutamine amidotransferase|PF07722),(-7|A0A1C4FCF7|DNA-binding transcriptional regulator, FadR family|PF00392-PF07729),(-6|A0A1C4FCG7|Amino acid/polyamine/organocation transporter, APC superfamily|PF00324),(-5|A0A1C4FD13|Uncharacterized protein|none),(-4|A0A1C4F…
A0A1C4FQN1	GA0061091_1315	Gordonia sp. v-85.	Actinobacteria	Bacteria	1761786	DYP	A0A1C4FRP4		(-10|A0A1C4FQL6|Uncharacterized protein|none),(-9|A0A1C4FQN8|Uncharacterized protein|PF18844),(-8|A0A1C4FQN4|Uncharacterized zinc-type alcohol dehydrogenase-like protein|PF00107-PF08240),(-7|A0A1C4FQT7|Predicted unusual protein kinase regulating ubiquinone biosynthesis, AarF/ABC1/UbiB family|PF01636-PF03109),(-6|A0A1C4FRI3|Uncharacterized protein|PF11271),(-5|A0A1C4FRM1|Uncharacterized protein|no…
A0A1C4K8P3	GA0115250_11437	Streptomyces sp. BvitLS-983.	Actinobacteria	Bacteria	1838282	DYP	A0A1C4K8F7		(-6|A0A1C4K893|Phytoene synthase|PF00494),(-5|A0A1C4K8C6|Phytoene desaturase|PF01593),(-4|A0A1C4K8L2|Geranylgeranyl diphosphate synthase, type I|PF00348),(-3|A0A1C4K991|Putative hydrolase|PF02811-PF14716),(-2|A0A1C4K8E7|Tetratricopeptide repeat-containing protein|PF14559),(-1|A0A1C4K8F7|Putative iron-dependent peroxidase|PF04261),(1|A0A1C4K9D9|Uncharacterized protein|none),(2|A0A1C4K9E9|GDT1 fami…
A0A1C4LFC5	GA0115243_103989	Streptomyces sp. ScaeMP-e83.	Actinobacteria	Bacteria	1758151	DYP	A0A1C4LFG0		(-10|A0A1C4LFA1|Glycosyl hydrolases family 2, TIM barrel domain|PF00754-PF02836),(-9|A0A1C4LG83|DUF1996 domain-containing protein|PF09362),(-8|A0A1C4LFR9|Alpha-lytic protease prodomain-containing protein|PF02983),(-7|A0A1C4LF54|Uncharacterized protein|none),(-6|A0A1C4LG41|Carboxylic ester hydrolase|PF00135),(-5|A0A1C4LFK4|UDP-N-acetylmuramoyl-L-alanyl-D-glutamate--2,6-diaminopimelate ligase|PF028…
A0A1C4PC48	GA0115237_109173	Streptomyces sp. ScaeMP-6W.	Actinobacteria	Bacteria	1839779	DYP	A0A1C4PCI4		(-10|A0A1C4PCQ5|Translationally controlled tumour protein|PF00838),(-9|A0A1C4PCP0|Uncharacterized protein|none),(-8|A0A1C4PC92|Secretory lipase|PF03583),(-7|A0A1C4PCX3|Rieske [2Fe-2S] domain-containing protein|PF00355),(-6|A0A1C4PCS8|Phytoene synthase|PF00494),(-5|A0A1C4PCQ6|Phytoene desaturase|PF01593),(-4|A0A1C4PC89|Geranylgeranyl diphosphate synthase, type I|PF00348),(-3|A0A1C4PC69|Putative hy…
A0A1C4Q5I9	GA0115244_118718	Streptomyces sp. DvalAA-19.	Actinobacteria	Bacteria	1839761	DYP	A0A1C4Q5X5		(-10|A0A1C4Q5P3|Beta-glucosidase|PF00232),(-9|A0A1C4Q570|Pimeloyl-ACP methyl ester carboxylesterase|PF12697),(-8|A0A1C4Q5N9|Glycosyl hydrolases family 2, TIM barrel domain|PF00754-PF02836),(-7|A0A1C4Q5T3|DUF1996 domain-containing protein|PF09362),(-6|A0A1C4Q5S1|Alpha-lytic protease prodomain-containing protein|PF02983),(-5|A0A1C4Q5C4|Uncharacterized protein|none),(-4|A0A1C4Q5F5|Uncharacterized pr…
A0A1C4QNS1	GA0115240_145835	Streptomyces sp. DvalAA-14.	Actinobacteria	Bacteria	1839759	DYP	A0A1C4QNX4		(-5|A0A1C4QP15|Uncharacterized protein|none),(-4|A0A1C4QP11|Major Facilitator Superfamily protein|PF07690),(-3|A0A1C4QP02|Uncharacterized protein|PF07366),(-2|A0A1C4QNZ6|Maltose alpha-D-glucosyltransferase/ alpha-amylase|PF00128),(-1|A0A1C4QNX4|Putative iron-dependent peroxidase|PF04261),(1|A0A1C4QNL4|Methylated-DNA--protein-cysteine methyltransferase|PF01035-PF02870),(2|A0A1C4QNP2|RNA polymerase…
A0A1C4QQ51	GA0115236_14259	Streptomyces sp. IgraMP-1.	Actinobacteria	Bacteria	1839767	DYP	A0A1C4QQ50		(-5|A0A1C4QQ98|Phytoene synthase|PF00494-PF01593),(-4|A0A1C4QQ88|Geranylgeranyl diphosphate synthase, type I|PF00348),(-3|A0A1C4QQ80|Putative hydrolase|PF02811-PF14716),(-2|A0A1C4QQ67|Tetratricopeptide repeat-containing protein|PF14559),(-1|A0A1C4QQ50|Putative iron-dependent peroxidase|PF04261),(1|A0A1C4QQ41|Uncharacterized protein|none),(2|A0A1C4QPZ8|GDT1 family protein|PF01169),(3|A0A1C4QPY8|Di…
A0A1C4S2P8	GA0115234_1082212	Streptomyces sp. DvalAA-43.	Actinobacteria	Bacteria	1839762	DYP	A0A1C4S2T0		(-10|A0A1C4S2H1|Putative glutamine amidotransferase|PF07722),(-9|A0A1C4S300|Ethanolamine:proton symporter, EAT family|PF13520),(-8|A0A1C4S2U3|L-glutamine synthetase|PF00120),(-7|A0A1C4S349|Acyl-CoA reductase|PF00171),(-6|A0A1C4S2M3|NAD(P)-dependent dehydrogenase, short-chain alcohol dehydrogenase family|PF13561),(-5|A0A1C4S304|Phosphoserine phosphatase|PF12710),(-4|A0A1C4S2P3|Phospholipase C|PF04…
A0A1C5BLS7	GA0115254_106191	Streptomyces sp. Ncost-T10-10d.	Actinobacteria	Bacteria	1839774	DYP	A0A1C5BLW9		(-10|A0A1C5BLV2|Histidine kinase-like ATPase domain-containing protein|PF13581),(-9|A0A1C5BM17|Alpha-1,2-mannosidase, putative|PF07971-PF17678),(-8|A0A1C5BM25|Glycosyl hydrolases family 2|PF00703-PF02836-PF02837-PF07691),(-7|A0A1C5BLZ0|Uncharacterized protein|none),(-6|A0A1C5BMH1|Amino acid/polyamine/organocation transporter, APC superfamily|PF13520),(-5|A0A1C5BLV7|Ferric iron reductase FhuF-like…
A0A1C5BN84	GA0115280_102947	Streptomyces sp. Cmuel-A718b.	Actinobacteria	Bacteria	697328	DYP	A0A1C5BNH2		(-10|A0A1C5BNB0|Uncharacterized protein|none),(-9|A0A1C5BN39|Putative_PNPOx domain-containing protein|PF01243),(-8|A0A1C5BN81|RNA polymerase sigma-70 factor, ECF subfamily|PF04542-PF08281),(-7|A0A1C5BNC0|Uncharacterized protein|none),(-6|A0A1C5BN94|Iron complex transport system ATP-binding protein|PF00005),(-5|A0A1C5BNY0|Para-nitrobenzyl esterase|PF00135),(-4|A0A1C5BNC9|Uncharacterized protein|no…
A0A1C6EQQ3	SAMEA3545399_01638	uncultured Clostridium sp.	Firmicutes	Bacteria	59620	CoQ7	A0A1C6EQ15		(-10|A0A1C6EPB1|Uncharacterized protein|none),(-9|A0A1C6EPZ5|Helix-turn-helix domain|PF01381),(-8|A0A1C6EQ26|Anaerobic ribonucleoside-triphosphate reductase activating protein|PF13353),(-7|A0A1C6EPX3|Acyl-CoA dehydrogenase, short-chain specific|PF00441-PF02770-PF02771),(-6|A0A1C6EQE5|Electron transfer flavoprotein large subunit|PF00766-PF01012),(-5|A0A1C6EQB5|Electron transfer flavoprotein small …
A0A1C6M5S0	YUYDRAFT_01231	Streptomyces sp. ScaeMP-e48.	Actinobacteria	Bacteria	1100823	DYP	A0A1C6M5G4		(-10|A0A1C6M5K0|None|none),(-9|A0A1C6M5W7|None|none),(-8|A0A1C6M5R6|None|none),(-7|A0A1C6M5I2|None|none),(-6|A0A1C6M5P7|None|none),(-5|A0A1C6M5K3|None|none),(-4|A0A1C6M5G8|None|none),(-3|A0A1C6M5K4|None|none),(-2|A0A1C6M5X4|None|none),(-1|A0A1C6M5G4|None|none),(1|A0A1C6M5J6|None|none),(2|A0A1C6M5J9|None|none),(3|A0A1C6M5D6|None|none),(4|A0A1C6M5H7|None|none),(5|A0A1C6M5S3|None|none),(6|A0A1C6M5G9…
A0A1C6PQM3	B046DRAFT_04577	Streptomyces sp. LamerLS-316.	Actinobacteria	Bacteria	1157630	DYP	A0A1C6PQQ3		(-10|A0A1C6PQD5|ATP-binding cassette, subfamily B|PF00005-PF00664),(-9|A0A1C6PQC8|Alkanesulfonate monooxygenase|PF00296),(-8|A0A1C6PQC5|Predicted oxidoreductase|PF00248),(-7|A0A1C6PQB8|6-phosphogluconate dehydrogenase, decarboxylating|PF00393-PF03446),(-6|A0A1C6PQQ4|Transcriptional regulator GlxA family, contains an amidase domain and an AraC-type DNA-binding HTH domain|PF01965-PF12833),(-5|A0A1C…
A0A1C6PT54	VAR608DRAFT_4554	Variovorax sp. HW608.	Proteobacteria	Bacteria	1034889	Minor			(-10|A0A1C6PT66|Aldo/keto reductase|PF00248),(-9|A0A1C6PSX6|DLH domain-containing protein|PF01738),(-8|A0A1C6PT03|Serine phosphatase RsbU, regulator of sigma subunit|PF07228),(-7|A0A1C6PTB2|Uncharacterized protein|PF00071),(-6|A0A1C6PT23|Outer membrane protein OmpA|PF00691),(-5|A0A1C6PTD5|Uncharacterized protein|none),(-4|A0A1C6PT47|Anti-sigma regulatory factor (Ser/Thr protein kinase)|PF13581),(…
A0A1C6QX43	YUWDRAFT_05695	Streptomyces sp. AmelKG-D3.	Actinobacteria	Bacteria	1115568	DYP	A0A1C6QWN4		(-10|A0A1C6QWJ1|Carbohydrate ABC transporter membrane protein 1, CUT1 family|PF00528),(-9|A0A1C6QWI4|Carbohydrate ABC transporter membrane protein 2, CUT1 family|PF00528),(-8|A0A1C6QWG9|Beta-glucosidase|PF00232),(-7|A0A1C6QX03|Beta-galactosidase/beta-glucuronidase|PF00754-PF02836),(-6|A0A1C6QWH8|DUF1996 domain-containing protein|PF09362),(-5|A0A1C6QWU2|Alpha-lytic protease prodomain-containing pr…
A0A1C8ZSK1	BFU36_06475	Sulfolobus sp. A20.	Crenarchaeota	Archaea	1891280	FLP-Fusion			(-10|A0A1C8ZSJ1|4Fe-4S ferredoxin|PF13237),(-9|A0A1C8ZSK3|Thioredoxin reductase|PF07992),(-8|A0A1C8ZSK6|DZANK-type domain-containing protein|PF12773),(-7|A0A1C8ZSK0|Uncharacterized protein|none),(-6|A0A1C8ZSK8|Uncharacterized protein|none),(-5|A0A1C8ZSR6|Uncharacterized protein|none),(-4|A0A1C8ZSP5|Uncharacterized protein|none),(-3|A0A1C8ZTB2|Uncharacterized protein|none),(-2|A0A1C8ZSX9|AAA famil…
A0A1D7VZ58	BAUR9175_00466	Brevibacterium aurantiacum.	Actinobacteria	Bacteria	273384	DYP	A0A1D7VYE2		(-10|A0A2A3Z9Z4|HxlR family transcriptional regulator|PF01638),(-9|A0A2A3Z9T8|Deaminase|PF01872),(-7|A0A2H1JG07|MFS transporter|PF07690),(-6|A0A2A3YXZ5|TetR family transcriptional regulator|PF00440),(-5|A0A2A3YXW4|Glyoxalase|PF18029),(-4|A0A2H1HUA1|DUF5808 domain-containing protein|PF19124),(-3|A0A2A3YYF3|DinB family protein|PF12867),(-2|A0A3Q9NNW9|DUF488 domain-containing protein|PF04343),(-1|A0…
A0A1D7ZT08	BBJ41_36265	Burkholderia stabilis.	Proteobacteria	Bacteria	95485	DYP	A0A1D7ZTE2		(-10|A0A1D7ZT59|Uncharacterized protein|none),(-8|A0A1D7ZT13|LysR family transcriptional regulator|PF00126-PF03466),(-7|A0A1D7ZT23|Ferredoxin:oxidoreductase FAD/NAD(P)-binding protein|PF00111-PF00175-PF00384-PF00970-PF01568-PF04879),(-6|A0A1D7ZT15|Ornithine cyclodeaminase|PF02423),(-5|A0A1D7ZT14|Short chain fatty acid transporter|PF02667),(-4|A0A1D7ZT27|HTH lysR-type domain-containing protein|PF0…
A0A1D8GDB7	Gferi_04635	Geosporobacter ferrireducens.	Firmicutes	Bacteria	1424294	CoQ7	A0A1D8GDC8		(-10|A0A1D8GDF5|tRNA cyclic N6-threonylcarbamoyladenosine(37) synthase TcdA|PF00899),(-9|A0A1D8GDD6|PG_binding_1 domain-containing protein|PF01471),(-8|A0A1D8GDC1|Uncharacterized protein|none),(-7|A0A1D8GDC4|MBL fold metallo-hydrolase|PF00258),(-6|A0A1D8GDC0|Spore cortex-lytic enzyme|PF01471-PF07486),(-5|A0A1D8GDC9|Germination protein YpeB|PF14620),(-4|A0A1D8GQ03|MFS domain-containing protein|PF0…
A0A1D8QX67	A4S02_08965	Acetobacter ascendens.	Proteobacteria	Bacteria	481146	DYP	A0A1D8QX07		(-10|A0A1D8QX13|Probable branched-chain-amino-acid aminotransferase|PF01063),(-9|A0A1D8QZT7|DNA polymerase I|PF00476-PF01367-PF01612-PF02739),(-8|A0A1D8QX05|Electron transporter SenC|PF02630),(-7|A0A1D8QX06|Glycerol acyltransferase|PF01553),(-6|A0A1D8QX08|MFS transporter|PF07690),(-5|A0A1D8QX09|Uncharacterized protein|none),(-4|A0A1D8QZV2|Cytochrome d ubiquinol oxidase subunit II|PF02322),(-1|A0A…
A0A1D8UT35	A0U89_06200	Kozakia baliensis.	Proteobacteria	Bacteria	153496	DYP	A0A1D8UT10		(-10|A0A1D8UT22|Cobalamin biosynthesis protein CobW|PF02492-PF07683),(-9|A0A1D8UX63|Metal-binding protein|PF07845),(-8|A0A1D8UT05|Cobyric acid synthase|PF07685-PF13500),(-7|A0A1D8USZ8|5,6-dimethylbenzimidazole synthase|PF00881),(-6|A0A1D8UX04|Cobalamin biosynthesis protein CobD|PF03186),(-5|A0A1D8UT55|Uncharacterized protein|none),(-4|A0A1D8UWZ7|Transposase|PF01609-PF13340),(-3|A0A1D8UTH3|LysR fa…
A0A1D9H809	BKK79_30590	Cupriavidus sp. USMAA2-4.	Proteobacteria	Bacteria	876364	DYP	A0A1D9HBI3		(-10|A0A1D9H8G3|Porin|PF13609),(-9|A0A1D9H820|Ribonuclease Z|PF12706),(-8|A0A1D9H889|LysR family transcriptional regulator|PF00126-PF03466),(-7|A0A1D9HBV2|Methyl-accepting chemotaxis protein|PF00015),(-6|A0A1D9H822|Lysine transporter LysE|PF01810),(-5|A0A1D9HBN7|ATP-dependent acyl-CoA ligase|PF00501-PF13193),(-4|A0A1D9H824|2-deoxy-D-gluconate 3-dehydrogenase|PF13561),(-3|A0A1D9H874|MFS domain-con…
A0A1E2RUZ8	A7A08_03045	Methyloligella halotolerans.	Proteobacteria	Bacteria	1177755	DYP	A0A1E2RV50		(-10|A0A1E2RV07|Relaxase/mobilization nuclease domain protein|PF03432),(-9|A0A1E2RVA0|Uncharacterized protein|none),(-8|A0A1E2RVG1|Conjugal transfer protein TraG|PF02534),(-7|A0A1E2RVB8|Uncharacterized protein|none),(-6|A0A1E2RUW1|Uncharacterized protein|none),(-5|A0A1E2RUV4|Uncharacterized protein|none),(-4|A0A1E2RV73|Uncharacterized protein|none),(-3|A0A1E2RUY2|Site-specific DNA-methyltransfera…
A0A1E3EF35	A6X20_38450	Bradyrhizobium elkanii.	Proteobacteria	Bacteria	29448	DYP	A0A1E3EF80		(-10|A0A1E3EFJ4|Sodium:proton antiporter|PF00999-PF02254),(-9|A0A1E3EGW0|Uncharacterized protein|none),(-8|A0A1E3EF26|Uncharacterized protein|none),(-7|A0A1E3EFE0|MerR family transcriptional regulator|PF13591),(-6|A0A1E3EF65|J domain-containing protein|PF00226-PF01556),(-5|A0A1E3EF56|Uncharacterized protein|none),(-4|A0A1E3EGK7|Uncharacterized protein|PF12779),(-3|A0A1E3EF52|Chaperone protein Clp…
A0A1E3G387	A4H02_06895	Fervidobacterium thailandense.	Thermotogae	Bacteria	1008305	FLP	A0A1E3G1K1		(-10|A0A1E3G1P5|Histidine kinase|PF02518),(-9|A0A1E3G1M9|Uncharacterized protein|PF00497),(-8|A0A182BC12|Chaperone protein DnaK|PF00012),(-7|A0A1E3G1K9|Uncharacterized protein|PF13176-PF13181-PF13432),(-6|A0A1E3G2R3|Metal ABC transporter permease|PF00950),(-5|A0A1E3G3C8|Metal ABC transporter ATP-binding protein|PF00005),(-4|A0A1E3G1U2|ABC transporter substrate-binding protein|PF01297),(-3|A0A1E3G…
A0A1E3LE34	A9762_24255	Pandoraea sp. ISTKB.	Proteobacteria	Bacteria	1586708	DYP	A0A1E3LDX8		(-10|A0A1E3LED3|Uncharacterized protein|none),(-9|A0A1E3LFW4|Uncharacterized protein|PF09865),(-8|A0A1E3LDX4|Uncharacterized protein|none),(-7|A0A1E3LE69|Uncharacterized protein|none),(-6|A0A1E3LEB8|Sensor protein|PF00512-PF00672-PF02518),(-5|A0A1E3LFU1|DNA-binding response regulator|PF00072-PF00486),(-4|A0A1E3LE48|RND transporter|PF02321),(-2|A0A1E3LE26|RND transporter|PF00873),(-1|A0A1E3LDX8|Pe…
A0A1E3R689	BHQ17_23260	Mycolicibacterium holsaticum.	Actinobacteria	Bacteria	152142	DYP	A0A1E3R6I6		(-10|A0A1E3R678|Amidophosphoribosyltransferase|PF00156-PF13522),(-9|A0A1E3R6R2|SCP_3 domain-containing protein|PF17844),(-8|A0A1E3R7S3|MCE-family protein MCE1A|PF02470-PF11887),(-7|A0A1E3R6D9|Abortive phage infection protein|PF02517),(-6|A0A1E3R6G7|Uncharacterized protein|PF10081-PF15420),(-5|A0A1E3R673|Phosphoribosylformylglycinamidine synthase subunit PurL|PF00586-PF02769-PF18072),(-4|A0A1E3R65…
A0A1E3RJL3	BHQ18_11395	Mycolicibacterium flavescens	Actinobacteria	Bacteria	1776	DYP	A0A1E3RJP2		(-10|A0A1E3RKT8|SCP_3 domain-containing protein|PF17844),(-9|A0A1E3RJK1|MCE-family protein MCE1A|PF02470-PF11887),(-8|A0A1E3RJL2|Oxidoreductase|PF13561),(-7|A0A1E3RJI6|Abortive phage infection protein|PF02517),(-6|A0A1E3RK44|Uncharacterized protein|PF10081-PF15420),(-5|A0A1E3RJI7|Phosphoribosylformylglycinamidine synthase subunit PurL|PF00586-PF02769-PF18072),(-4|A0A1E3RKX8|Sodium:proton exchange…
A0A1E3SDE1	BHQ20_13765	Mycobacterium intermedium.	Actinobacteria	Bacteria	28445	DYP	A0A1E3SDQ5		(-10|A0A1E3SDG4|Amidophosphoribosyltransferase|PF00156-PF13522),(-9|A0A1E3SDH1|SCP_3 domain-containing protein|PF17844),(-8|A0A1E3SDG2|Sugar phosphotransferase|PF11380-PF17101-PF17102-PF17103),(-7|A0A1E3SDV2|3',5'-cyclic adenosine monophosphate phosphodiesterase CpdA|PF00149),(-6|A0A1E3SDL9|Abortive phage infection protein|PF02517),(-5|A0A1E3SDN5|Phosphoribosylformylglycinamidine synthase subunit…
A0A1E3SPG5	AWC25_24950	Mycobacterium sherrisii.	Actinobacteria	Bacteria	243061	DYP	A0A1E3SPF7		(-1|A0A1E3SPF7|Peroxidase|PF04261),(1|A0A1E3SPL3|Short-chain dehydrogenase|PF13561),(2|A0A1E3SRA5|Alpha/beta hydrolase|PF00561),(3|A0A1E3SPE2|TetR family transcriptional regulator|PF00440-PF16925),(4|A0A1E3SPE7|Alcohol dehydrogenase|PF13602),(5|A0A1E3SPF2|Uncharacterized protein|PF04248),(6|A0A1E3SPF3|Uncharacterized protein|PF06736),(7|A0A1E3SPB0|Haloacid dehalogenase|PF13419),(8|A0A1E3SPE4|Pyri…
A0A1E3SYH6	B8W67_07590	Mycolicibacillus koreensis.	Actinobacteria	Bacteria	1069220	DYP	A0A1E3SX18		(-10|A0A1E3SX55|Phosphoribosylformylglycinamidine cyclo-ligase|PF00586-PF02769),(-9|A0A1E3SX71|Amidophosphoribosyltransferase|PF00156-PF13522),(-8|A0A1E3SX82|SCP_3 domain-containing protein|PF17844),(-7|A0A1E3SX64|CPBP family intramembrane metalloprotease|PF02517),(-6|A0A1E3SX86|Uncharacterized protein|PF10081-PF15420),(-5|A0A1E3SYN0|Phosphoribosylformylglycinamidine synthase subunit PurL|PF00586…
A0A1E3TGG7	MSP7336_01741	Mycobacterium shimoidei.	Actinobacteria	Bacteria	29313	DYP	A0A1E3THS6		(-10|A0A375YX71|Uncharacterized protein|none),(-9|A0A375YXF0|MerR family transcriptional regulator [Bradyrhizobium oligotrophicum S58]|PF13411),(-8|A0A375YX72|Uncharacterized protein|PF02517),(-7|A0A375YXU0|Uncharacterized protein|PF10081-PF15420),(-6|A0A375YX98|Phosphoribosylformylglycinamidine synthase subunit PurL|PF00586-PF02769-PF18072),(-5|A0A1E3TGK6|VOC domain-containing protein|PF18029),(…
A0A1E3XBX5	SCARUB_01799	Candidatus Scalindua rubra.	Planctomycetes	Bacteria	1872076	Minor			(-2|A0A1E3XBU9|Uncharacterized protein|none),(-1|A0A1E3XBT5|Uncharacterized protein|none),(1|A0A1E3XBW6|Multicopper oxidase|PF07731-PF07732),(2|A0A1E3XBW7|Copper-containing nitrite reductase|PF07732),(3|A0A1E3XBR8|Two-component response regulator|PF00072),(4|A0A1E3XBV5|Two component response regulator|PF00072),(5|A0A1E3XBT8|Uncharacterized protein|none),(6|A0A1E3XDQ9|Uncharacterized protein|none)…
A0A1E4HP67	ABS83_04035	Rhodospirillales bacterium SCN 65-16.	Proteobacteria	Bacteria	1660166	FLP	A0A1E4HPA3		(-2|A0A1E4HP78|Probable multidrug resistance protein NorM|PF01554),(-1|A0A1E4HPA3|Ferritin|none),(1|A0A1E4HPZ1|Uncharacterized protein|PF13759),(2|A0A1E4HP79|DNA polymerase III subunit delta|PF06144),(3|A0A1E4HPC6|Leucine--tRNA ligase|PF00133-PF08264-PF09334-PF13603),(4|A0A1E4HPH7|Uncharacterized protein|PF12100)
A0A1E4I0U9	ABS81_16860	Pseudonocardia sp. SCN 72-86.	Actinobacteria	Bacteria	1660131	Hemerythrin	A0A1E4I1G0		(-7|A0A1E4I0Y1|Na+/H+ antiporter|PF00999),(-6|A0A1E4I0N3|Uncharacterized protein|PF01161),(-5|A0A1E4I131|Uncharacterized protein|none),(-4|A0A1E4I0P4|DUF1990 domain-containing protein|PF09348),(-3|A0A1E4I0P3|Uncharacterized protein|none),(-2|A0A1E4I0R3|DUF1990 domain-containing protein|PF09348),(-1|A0A1E4I1G0|Cation-binding protein|PF01814),(1|A0A1E4I0U2|Uncharacterized protein|none),(2|A0A1E4I0Y…
A0A1E4LEU5	ABS99_10125	Acetobacteraceae bacterium SCN 69-10.	Proteobacteria	Bacteria	1660159	FLP	A0A1E4LEK8		(-2|A0A1E4LE72|Uncharacterized protein|none),(-1|A0A1E4LEK8|Ferritin|none),(1|A0A1E4LE73|PEP-CTERM domain-containing protein|PF07589),(2|A0A1E4LED8|Uncharacterized protein|PF02643),(3|A0A1E4LE82|Adenine deaminase|PF01979-PF13382),(4|A0A1E4LED1|Pribosyltran domain-containing protein|PF00156),(5|A0A1E4LED4|Amidohydrolase|PF07687)
A0A1E4LYE7	ABT02_01885	Comamonadaceae bacterium SCN 68-20.	Proteobacteria	Bacteria	1660161	DYP	A0A1E4LYE6		(-10|A0A1E4LYD4|IMPACT family protein|PF01205-PF09186),(-9|A0A1E4LYG7|Uncharacterized protein|PF14070),(-8|A0A1E4LYG4|Peptidase M48|PF01435),(-7|A0A1E4LYF5|SH3b domain-containing protein|PF08239),(-6|A0A1E4LYP0|Guanylate cyclase|PF00211-PF05226),(-5|A0A1E4LYZ7|Glyco_hydro_18 domain-containing protein|PF00704),(-4|A0A1E4LYL5|Multidrug transporter|PF00893),(-3|A0A1E4LYD0|NAD-dependent protein deacy…
A0A1E4P9G5	ABT15_19645	Pseudonocardia sp. SCN 73-27.	Actinobacteria	Bacteria	1660132	Hemerythrin	A0A1E4P9C8		(-10|A0A1E4P9F5|Thiol reductant ABC exporter subunit CydC|PF00005-PF00664),(-9|A0A1E4P9D1|TetR family transcriptional regulator|PF00440),(-8|A0A1E4P9F1|Beta-ketoacyl-ACP reductase|PF13561),(-7|A0A1E4P9D5|Na+/H+ antiporter|PF00999),(-6|A0A1E4P9C9|Uncharacterized protein|PF01161),(-5|A0A1E4P9N3|Uncharacterized protein|none),(-4|A0A1E4P9F7|DUF1990 domain-containing protein|PF09348),(-3|A0A1E4P9C0|Un…
A0A1E5NP32	A9496_09550	Brachyspira hampsonii.	Spirochaetes	Bacteria	1287055	CoQ7	A0A1E5NWD7		(-10|A0A1E5NP37|Amidophosphoribosyltransferase|PF13537),(-9|A0A1E5NP69|Uncharacterized protein|none),(-8|A0A1E5NF90|Phosphoribosylaminoimidazole-succinocarboxamide synthase|PF01259),(-7|A0A1E5NP71|N5-carboxyaminoimidazole ribonucleotide mutase|PF00731),(-6|A0A1E5NP19|ATPase|PF13304),(-4|A0A1E5NP63|AAA+ family ATPase|PF05673),(-3|A0A1E5NNZ5|Chemotaxis protein|PF00015-PF00672),(-2|A0A1E5NF89|Glycin…
A0A1E5NWD1	BFL38_08240	Brachyspira hampsonii.	Spirochaetes	Bacteria	1287055	CoQ7	A0A1E5NF84		(-10|A0A1E5NFU4|Amidophosphoribosyltransferase|PF13537),(-9|A0A1E5NFC8|Uncharacterized protein|none),(-8|A0A1E5NF90|Phosphoribosylaminoimidazole-succinocarboxamide synthase|PF01259),(-7|A0A1E5NF61|N5-carboxyaminoimidazole ribonucleotide mutase|PF00731),(-6|A0A1E5NF53|ATPase|PF13304),(-5|A0A1E5NFA2|Uncharacterized protein|none),(-4|A0A1E5NF66|AAA+ family ATPase|PF05673),(-3|A0A1E5NF98|Chemotaxis p…
A0A1E7DL67	BA724_11955	Domibacillus iocasae.	Firmicutes	Bacteria	1714016	IMEF	A0A1E7DLC3		(-10|A0A1E7DL87|Cobalamin biosynthesis protein CbiG|PF01890-PF11760-PF11761),(-9|A0A1E7DL52|Cobyrinate a,c-diamide synthase|PF01656-PF07685),(-8|A0A1E7DL53|Cobalt transport protein CbiM|PF01891),(-7|A0A1E7DL59|Cobalt transport protein CbiN|PF02553),(-6|A0A1E7DL72|Uncharacterized protein|PF02361),(-5|A0A1E7DM98|ABC transporter domain-containing protein|PF00005),(-4|A0A1E7DL31|NodB homology domain-…
A0A1E7H417	BA868_07160	Desulfobacterales bacterium C00003106.	Proteobacteria	Bacteria	1869301	Minor			(-1|A0A1E7H438|Uncharacterized protein|none),(1|A0A1E7H426|Uncharacterized protein|none)
A0A1E7L5V2	AN218_12275	Streptomyces nanshensis.	Actinobacteria	Bacteria	518642	DYP	A0A1E7L649		(-5|A0A1E7L5V3|J domain-containing protein|PF00226),(-4|A0A1E7L5Y1|Protein GrpE|PF01025),(-3|A0A1E7L5Y3|Chaperone protein DnaK|PF00012),(-2|A0A1E7L5Y4|Transcriptional regulator|PF13556-PF17853),(-1|A0A1E7L649|Peroxidase|PF04261),(1|A0A1E7L6G2|Iron dicitrate ABC transporter ATP-binding protein|PF00005),(2|A0A1E7L5Z1|ABC transporter permease|PF01032)
A0A1E7LSI9	AN221_19910	Streptomyces nanshensis.	Actinobacteria	Bacteria	518642	DYP	A0A1E7LTC7		(-10|A0A1E7LSQ1|Uncharacterized protein|none),(-9|A0A1E7LSM5|MerR family transcriptional regulator|PF08241-PF13411),(-8|A0A1E7LSJ9|COesterase domain-containing protein|PF00135),(-7|A0A1E7LSQ2|UDP-N-acetylmuramoyl-L-alanyl-D-glutamate--2,6-diaminopimelate ligase|PF02875-PF08245),(-6|A0A1E7LSJ6|Uncharacterized protein|none),(-5|A0A1E7LSK2|Uncharacterized protein|none),(-4|A0A1E7LSQ3|Uncharacterized…
A0A1E7N544	B6264_20845	Kitasatospora aureofaciens	Actinobacteria	Bacteria	1894	DYP	A0A1E7N542		(-10|A0A1E7N539|TetR family transcriptional regulator|PF00440),(-9|A0A1E7N555|Uma2 domain-containing protein|PF05685),(-8|A0A1E7N545|Doxorubicin biosynthesis protein DnrV|PF18029),(-7|A0A1V0VUW3|Hemerythrin domain-containing protein|PF01814),(-6|A0A1E7N532|TIGR03086 family protein|none),(-5|A0A1E7N549|DoxX family protein|PF07681),(-4|A0A1E7N5T1|Serine/threonine protein phosphatase|PF13672),(-3|A0…
A0A1E7RVK9	BUME_39970	Butyribacterium methylotrophicum.	Firmicutes	Bacteria	1487	CoQ7	A0A1E7RVE7		(-10|A0A1E7RVK1|Ion-translocating oxidoreductase complex subunit E|PF02508),(-9|A0A1E7RV83|Ion-translocating oxidoreductase complex subunit G|PF04205),(-8|A0A1E7RVM1|Ion-translocating oxidoreductase complex subunit D|PF03116),(-7|A0A1E7RVH1|Ion-translocating oxidoreductase complex subunit C|PF01512-PF10531-PF13237-PF13375),(-6|A0A1E7RVM2|M18 family aminopeptidase|PF02127),(-5|A0A1E7RV84|Ribonucle…
A0A1E7RXB5	BUME_30070	Butyribacterium methylotrophicum.	Firmicutes	Bacteria	1487	CoQ7	A0A1E7RX57		(-10|A0A1E7RXA4|Bifunctional protein FolD|PF00763-PF02882),(-9|A0A1E7RWZ1|MTHFR_C domain-containing protein|PF12225),(-8|A0A1E7RXB6|Methylenetetrahydrofolate reductase|PF02219),(-7|A0A1E7RX95|Dihydrolipoyl dehydrogenase|PF02852-PF07992),(-6|A0A1E7RXD1|Glycine cleavage system H protein|PF01597),(-5|A0A1E7RX02|Imidazolonepropionase|PF01979),(-4|A0A1E7RX21|D-alanyl-D-alanine dipeptidase|PF01427),(-3…
A0A1E8Q403	BEL07_13455	Mycobacterium grossiae.	Actinobacteria	Bacteria	1552759	DYP	A0A1E8Q3V2		(-6|A0A1E8Q564|Uncharacterized protein|PF10081-PF15420),(-5|A0A1E8Q4K0|Phosphoribosylformylglycinamidine synthase subunit PurL|PF00586-PF02769-PF18072),(-4|A0A1E8Q3L6|Uncharacterized protein|PF00999),(-3|A0A1E8Q3L4|Ribokinase|PF00294),(-2|A0A1E8Q5L8|Probable M18 family aminopeptidase 2|PF02127),(-1|A0A1E8Q3V2|Peroxidase|PF04261),(1|A0A1E8Q459|Uncharacterized protein|PF05423),(2|A0A1E8Q412|SSD dom…
A0A1E9ISG6	HMPREF2747_04315	Fusobacterium sp. HMSC073F01.	Fusobacteria	Bacteria	1739251	FLP	A0A1E9IQU8		(-10|A0A1E9ISH8|Aspartate--ammonia ligase|PF03590),(-9|A0A1E9IQV5|Amino acid ABC transporter permease|PF00528),(-8|A0A1E9IQU5|Peptide ABC transporter ATP-binding protein|PF00005),(-7|A0A1E9IQV8|Amino acid ABC transporter substrate-binding protein|PF00497),(-6|A0A1E9IRB7|Probable 2-phosphosulfolactate phosphatase|PF04029),(-5|A0A1E9IRU6|Multidrug transporter|PF00892),(-4|A0A1E9IQT6|Radical SAM pro…
A0A1F1FKZ4	HMPREF2883_03535	Actinomyces sp. HMSC075C01.	Actinobacteria	Bacteria	1739387	DYP	A0A1F1FLB3		(-10|A0A1F1FL76|Peptidyl-dipeptidase|PF01432),(-9|A0A1F1FKZ0|Pyridine nucleotide-disulfide oxidoreductase|PF07992),(-8|A0A1F1FLZ3|DNA primase|none),(-7|A0A1F1FLG4|Aldo/keto reductase|PF00248),(-6|A0A1F1FKZ9|Oxidoreductase|PF01206),(-5|A0A1F1FKZ2|Sulfur transporter|PF04143),(-4|A0A1F1FL52|Recombinase RecB|PF12705),(-3|A0A1F1FL53|Peptidase M50|none),(-2|A0A1F1FL28|Methyltransferase|PF13649),(-1|A0A…
A0A1F1VN68	HMPREF3165_05695	Actinomyces sp. HMSC08A09.	Actinobacteria	Bacteria	1581133	DYP	A0A1F1VNJ0		(-10|A0A1F1VN73|Iron ABC transporter substrate-binding protein|PF01497),(-9|A0A1F1VNF1|Iron ABC transporter permease|PF01032),(-8|A0A1F1VN64|Enterochelin ABC transporter permease|PF01032),(-7|A0A1F1VN71|Iron ABC transporter ATP-binding protein|PF00005),(-6|A0A1F1VN66|Aldo/keto reductase|PF00248),(-5|A0A1F1VN90|Oxidoreductase|PF01206),(-4|A0A1F1VNB1|Sulfur transporter|PF04143),(-3|A0A1F1VNG2|Recom…
A0A1F9FJK9	A2138_09180	Deltaproteobacteria bacterium RBG_16_71_12.	Proteobacteria	Bacteria	1797848	Minor			(-9|A0A1F9FLD0|Uncharacterized protein|none),(-7|A0A1F9FKU0|ENDO3c domain-containing protein|PF00730),(-5|A0A1F9FJN7|DAGKc domain-containing protein|PF00781),(-3|A0A1F9FJY1|RHH_1 domain-containing protein|PF01402),(-2|A0A1F9FJL7|Uncharacterized protein|none),(-1|A0A1F9FJJ4|Uncharacterized protein|none)
A0A1F9NEN4	A2X81_09665	Desulfobacterales bacterium GWB2_56_26.	Proteobacteria	Bacteria	1797913	Putative Ruberythrin		hypothetical	(-10|A0A1F9NEL0|Putative nickel insertion protein|PF01969),(-9|A0A1F9NEK3|Methionyl-tRNA formyltransferase|PF00551-PF02911),(-8|A0A1F9NFX2|Peptide deformylase|PF01327),(-7|A0A1F9NEJ8|Glycerol-3-phosphate acyltransferase|PF02660),(-6|A0A1F9NFA2|Uncharacterized protein|none),(-5|A0A1F9NFD6|Glyoxalase|PF00903),(-4|A0A1F9NEL3|Uncharacterized protein|none),(-3|A0A1F9NEM0|PHB domain-containing protein|…
A0A1G0XXJ5	A2020_08140	Lentisphaerae bacterium GWF2_45_14.	Lentisphaerae	Bacteria	1798572	Ruberythrin	A0A1G0XXE5		(-3|A0A1G0XXM4|Neelaredoxin|PF01880),(-2|A0A1G0XXE3|Ferredoxin|PF13370),(-1|A0A1G0XXE5|Rubrerythrin domain-containing protein|PF02915),(1|A0A1G0XXI6|Superoxide dismutase|PF00081-PF02777),(2|A0A1G0XXF4|Uncharacterized protein|PF00072-PF00158-PF02954),(3|A0A1G0XXF9|CBM-cenC domain-containing protein|PF02018),(4|A0A1G0XXE4|Beta-N-acetylhexosaminidase|PF00728-PF18088),(5|A0A1G0XXD6|Uncharacterized pr…
A0A1G2XEV8	A2178_00350	Planctomycetes bacterium GWC2_49_10.	Planctomycetes	Bacteria	1801953	Ruberythrin	A0A1G2XEX5		(-2|A0A1G2XEW3|Response regulatory domain-containing protein|PF00072),(-1|A0A1G2XEX5|Rubrerythrin|PF02915),(1|A0A1G2XEW7|Transport permease protein|PF01061)
A0A1G2XY61	A2Y10_07355	Planctomycetes bacterium GWF2_41_51.	Planctomycetes	Bacteria	1801957	Ruberythrin	A0A1G2XY51		(-10|A0A1G2XY71|Uncharacterized protein|none),(-9|A0A1G2XYS8|CARDB domain-containing protein|PF07705),(-8|A0A1G2XY88|Protease|PF01965),(-7|A0A1G2XYH1|Vitamin B12-dependent ribonucleotide reductase|PF00317-PF02867-PF03477),(-6|A0A1G2XY24|Pribosyltran domain-containing protein|PF00156),(-5|A0A1G2XY76|Putative_PNPOx domain-containing protein|PF01243),(-4|A0A1G2XY40|Hydrolase|PF01738),(-3|A0A1G2XY39|…
A0A1G2Y7U6	A2Y07_04675	Planctomycetes bacterium GWF2_50_10.	Planctomycetes	Bacteria	1801959	Ruberythrin	A0A1G2Y8A4		(-9|A0A1G2Y7R2|Uncharacterized protein|none),(-7|A0A1G2Y7S3|Uncharacterized protein|PF06245),(-6|A0A1G2Y7L1|Aminotran_5 domain-containing protein|PF00266),(-5|A0A1G2Y7N5|Glycogen phosphorylase|PF00343-PF11897),(-4|A0A1G2Y7J2|Uncharacterized protein|PF02518-PF08447-PF08448-PF13426),(-3|A0A1G2Y7Q3|Response regulatory domain-containing protein|PF00072),(-2|A0A1G2Y7K4|Response regulatory domain-conta…
A0A1G2YRM6	A2Y12_13765	Planctomycetes bacterium GWF2_42_9.	Planctomycetes	Bacteria	1801958	Ruberythrin		A2Y12_13770	(-10|A0A1G2YRN3|NADH:ubiquinone reductase (Na(+)-transporting) subunit D|PF02508),(-9|A0A1G2YSH2|NADH:ubiquinone reductase (Na(+)-transporting) subunit E|PF02508),(-8|A0A1G2YRP7|Oxidoreductase|PF00111-PF00175-PF00970),(-7|A0A1G2YSG6|Uncharacterized protein|none),(-6|A0A1G2YRK9|Thioredox_DsbH domain-containing protein|PF03190),(-5|A0A1G2YRK2|Phosphoribosyltransferase|PF00156),(-4|A0A1G2YRP2|Unchar…
A0A1G3BK77	A3I59_06505	Planctomycetes bacterium RIFCSPLOWO2_02_FULL_50_16.	Planctomycetes	Bacteria	1801981	Minor			(-10|A0A1G3BJX5|Protease HtpX homolog|PF01435),(-9|A0A1G3BLJ0|AsnC_trans_reg domain-containing protein|PF01037),(-8|A0A1G3BK75|TPR_REGION domain-containing protein|PF13181-PF13424),(-7|A0A1G3BK57|B12-binding domain-containing protein|PF02310-PF04055),(-6|A0A1G3BK94|Putative K(+)-stimulated pyrophosphate-energized sodium pump|PF03030),(-5|A0A1G3BLI8|Ribosomal silencing factor RsfS|PF02410),(-4|A0A…
A0A1G3SKS1	A2552_11260	Sulfuricurvum sp. RIFOXYD2_FULL_44_160.	Proteobacteria	Bacteria	1802249	FLP	A0A1G3SKV4		(-7|A0A1G3SKL9|Uncharacterized protein|none),(-6|A0A1G3SKK6|Monooxygenase|PF08803),(-5|A0A1G3SKU0|Uncharacterized protein|none),(-4|A0A1G3SKE9|4Fe-4S ferredoxin|PF12838),(-3|A0A1G3SKF6|Uncharacterized protein|none),(-2|A0A1G3SKI1|Epimerase|PF11066-PF13460),(-1|A0A1G3SKV4|Ferritin|none),(1|A0A1G3SL88|Sorbosone dehydrogenase|PF07995),(2|A0A1G3SKH4|Methanethiol S-methyltransferase|none),(3|A0A1G3SKN…
A0A1G4FMW2	PP176A_2552	Sporanaerobacter sp. PP17-6a.	Firmicutes	Bacteria	1891289	FLP	A0A1G4FMW4		(-10|A0A1G4FMX7|Uncharacterized protein|none),(-9|A0A1G4FNT0|Uncharacterized protein|PF13551),(-8|A0A1G4FMX4|DDE_3 domain-containing protein|PF13358),(-7|A0A1G4FMZ1|Putative nucleotidyltransferases|PF18765),(-6|A0A1G4FNQ9|Putative S-adenosyl-L-methionine-dependent methyltransferase TehB|PF13649),(-5|A0A1G4FMY7|Multidrug resistance protein|PF07690),(-4|A0A1G4FMZ9|Putative DNA modification/repair r…
A0A1G4VJX4	SAMN02799620_01101	Mycobacterium sp. UNC267MFSha1.1M11.	Actinobacteria	Bacteria	1502745	DYP	A0A1G4VLQ0		(-10|A0A1G4VL39|SCP_3 domain-containing protein|PF17844),(-9|A0A1G4VK37|Phospholipid/cholesterol/gamma-HCH transport system substrate-binding protein|PF02470-PF11887),(-8|A0A1G4VJY6|Pyridoxamine 5'-phosphate oxidase family protein|PF01243),(-7|A0A1G4VK11|Uncharacterized protein|PF02517),(-6|A0A1G4VLR7|Uncharacterized membrane protein|PF10081-PF15420),(-5|A0A1G4VK16|Phosphoribosylformylglycinamidi…
A0A1G5BF45	SAMN02745898_101157	Streptomyces sp. 136MFCol5.1.	Actinobacteria	Bacteria	1172182	DYP	A0A1G5BF77		(-10|A0A1G5BG65|DNA-binding transcriptional regulator, AcrR family|PF00440),(-9|A0A1G5BFM1|Ferric iron reductase FhuF-like transporter|PF11575),(-8|A0A1G5BFR8|Magnesium transporter NIPA|PF05653),(-7|A0A1G5BFC2|Murein DD-endopeptidase MepM and murein hydrolase activator NlpD, contain LysM domain|PF01476-PF01551-PF06737),(-6|A0A1G5BFG4|Sugar kinase of the NBD/HSP70 family, may contain an N-terminal…
A0A1G5CIJ9	SAMN03080606_00671	Alkaliphilus peptidifermentans DSM 18978.	Firmicutes	Bacteria	1120976	CoQ7	A0A1G5CIA0		(-10|A0A1G5CH61|Predicted amidohydrolase|PF00795),(-9|A0A1G5CHA1|Uncharacterized protein|PF11213),(-8|A0A1G5CGW1|N-acetylmuramoyl-L-alanine amidase|PF01476-PF07486),(-7|A0A1G5CH26|ABC-2 type transport system ATP-binding protein|PF00005),(-6|A0A1G5CHP0|Uncharacterized protein|none),(-5|A0A1G5CHT9|ABC-2 family transporter protein|PF12698),(-4|A0A1G5CHN6|Uncharacterized protein|none),(-3|A0A1G5CHJ4|…
A0A1G5L8N7	SAMN03080606_04181	Alkaliphilus peptidifermentans DSM 18978.	Firmicutes	Bacteria	1120976	FLP	A0A1G5LA48		(-10|A0A1G5LAZ0|Protein-tyrosine phosphatase|PF01451),(-9|A0A1G5LAL0|Threonylcarbamoyl-AMP synthase|PF01300-PF03481),(-8|A0A1G5LA15|Peptidoglycan glycosyltransferase|PF00905),(-7|A0A1G5L8U0|Cell division protein FtsW, lipid II flippase|PF01098),(-6|A0A1G5LAA1|FHA domain protein|PF00498),(-5|A0A1G5LAT4|Zinc transporter, ZIP family|PF02535),(-4|A0A1G5L8L0|Chemotaxis signal transduction protein|PF01…
A0A1G5PQU5	SAMN03097708_00597	Thiohalomonas denitrificans.	Proteobacteria	Bacteria	415747	FLP	A0A1G5PS06		(-10|A0A1G5PQY5|Uncharacterized protein|none),(-9|A0A1G5PRR0|Uncharacterized protein|PF04325),(-8|A0A1G5PR82|Cold shock protein (Beta-ribbon, CspA family)|PF00313),(-7|A0A1G5PQZ0|Alkyl hydroperoxide reductase C|PF00578-PF10417),(-6|A0A1G5PQD0|Hemerythrin|PF01814),(-5|A0A1G5PRK1|Exopolyphosphatase|PF02541),(-4|A0A1G5PR12|Polyphosphate kinase|PF02503-PF13089-PF13090-PF17941),(-3|A0A1G5PR65|ATP-depe…
A0A1G6HRT0	E4650_01710	Geotoga petraea.	Thermotogae	Bacteria	28234	FLP	A0A4Z0W539		(-10|A0A4Z0W308|3-keto-5-aminohexanoate cleavage protein|PF05853),(-9|A0A1G6HR53|L-erythro-3,5-diaminohexanoate dehydrogenase|PF00107),(-8|A0A1G6HQY9|L-lysine 2,3-aminomutase|PF04055-PF12544),(-7|A0A4Z0W4V1|Uncharacterized protein|none),(-6|A0A4Z0VY49|DNA_MISMATCH_REPAIR_2 domain-containing protein|PF00488),(-5|A0A4Z0W674|D-lysine 5,6-aminomutase subunit alpha|PF09043),(-4|A0A1G6HR80|Beta-lysine …
A0A1G6JH15	SAMN05421548_104256	Burkholderia sp. TNe-862.	Proteobacteria	Bacteria	416944	DYP	A0A1G6JH70		(-4|A0A1G6JHT1|Electron transfer flavoprotein alpha subunit|none),(-3|A0A1G6JJV4|Undecaprenyl-diphosphatase|PF09335-PF14067),(-2|A0A1G6JHI3|Uncharacterized protein|none),(-1|A0A1G6JH70|Putative iron-dependent peroxidase|PF04261),(1|A0A1G6JH88|Pyrimidine/purine nucleoside phosphorylase|PF06865),(2|A0A1G6JJA7|Enoyl-CoA hydratase/carnithine racemase|PF16113),(3|A0A1G6JGX2|Enoyl-CoA hydratase/carnith…
A0A1G6LYG6	BY453_10235	Halanaerobium congolense.	Firmicutes	Bacteria	54121	FLP	A0A1G6LYW3		(-10|A0A4R8GQ38|1,4-alpha-glucan branching enzyme GlgB|PF00128-PF02806-PF02922),(-9|A0A318E8D9|Glycogen synthase|PF00534-PF08323-PF12836),(-8|A0A4R8GW36|L-fucose isomerase-like protein|none),(-7|A0A4R8GQ23|Iron-regulated ABC transporter ATPase subunit SufC|PF00005),(-6|A0A4R8GPX3|Uncharacterized protein|PF01458),(-5|A0A1M7I5B7|NitT/TauT family transport system substrate-binding protein|PF13379),(…
A0A1G6R0W6	SAMN05216337_1006192	Bradyrhizobium sp. R5.	Proteobacteria	Bacteria	1855320	DYP	A0A1G6R1E0		(-10|A0A1G6R1M9|Kef-type potassium/proton antiporter, CPA2 family|PF00999-PF02254),(-9|A0A1G6R2L9|Uncharacterized protein|none),(-8|A0A1G6R3G7|Uncharacterized protein|none),(-7|A0A1G6R3D6|Chaperone modulatory protein CbpM|PF13591),(-6|A0A1G6R301|DnaJ domain-containing protein|PF00226-PF01556),(-5|A0A1G6R368|Uncharacterized protein|none),(-4|A0A1G6R2Q1|YXWGXW repeat-containing protein|PF12779),(-3…
A0A1G6TDU7	SAMN05444580_103488	Rhodococcus tukisamuensis.	Actinobacteria	Bacteria	168276	DYP	A0A1G6TE01		(-10|A0A1G6TF43|Alanine-synthesizing transaminase|PF00155),(-9|A0A1G6TD60|Dipeptidyl aminopeptidase/acylaminoacyl peptidase|PF00326),(-8|A0A1G6TD73|Transcriptional regulator, AbiEi antitoxin, Type IV TA system|none),(-7|A0A1G6TD97|Fe-S oxidoreductase|PF02754-PF13183),(-6|A0A1G6TD76|Uncharacterized protein|none),(-5|A0A1G6TDH1|Trypsin|PF00089),(-4|A0A1G6TDE2|Trypsin|PF00089),(-3|A0A1G6TDI1|Unchara…
A0A1G6WV98	SAMN05661003_10124	Desulfuromonas thiophila.	Proteobacteria	Bacteria	57664	FLP	A0A1G6WT84		(-10|A0A1G6WUA6|MoxR-like ATPase|PF07726-PF17863),(-9|A0A1G6WT36|DUF58 domain-containing protein|PF01882),(-8|A0A1G6WSF5|Uncharacterized protein|PF14316),(-7|A0A1G6WSI2|Ca-activated chloride channel family protein|PF00092),(-6|A0A1G6WSX9|Ca-activated chloride channel family protein|PF00515-PF13519),(-5|A0A1G6WSU4|Oxygen tolerance|PF13584),(-4|A0A1G6WST6|RNA 2',3'-cyclic phosphodiesterase|PF13563)…
A0A1G7CAQ9	SAMN05421720_1066	Rhodospira trueperi.	Proteobacteria	Bacteria	69960	FLP	A0A1G7CAR4		(-5|A0A1G7CAB1|Uncharacterized protein|none),(-4|A0A1G7CC63|Uncharacterized protein|none),(-3|A0A1G7CAM4|Serine/threonine-protein kinase HipA|PF13649),(-2|A0A1G7CB01|Transport permease protein|PF01061),(-1|A0A1G7CAR4|Uncharacterized protein|none),(1|A0A1G7CCP4|Phosphinothricin acetyltransferase|PF13420),(2|A0A1G7CAZ7|Cytochrome c556|PF01322),(3|A0A1G7CB26|O-succinylbenzoic acid--CoA ligase|PF0050…
A0A1G7I636	SAMN05216377_103215	Pseudonocardia oroxyli.	Actinobacteria	Bacteria	366584	Hemerythrin	A0A1G7I5H3		(-10|A0A1G7I435|Uncharacterized protein|none),(-9|A0A1G7I4C4|Cytochrome bd-I ubiquinol oxidase subunit 1 apoprotein|PF01654),(-8|A0A1G7I4H4|Cytochrome bd-I ubiquinol oxidase subunit 2 apoprotein|PF02322),(-7|A0A1G7I534|ATP-binding cassette, subfamily C, CydD|PF00005-PF00664),(-6|A0A1G7I4U6|ATP-binding cassette, subfamily C, CydC|PF00005),(-5|A0A1G7I5T0|Glycosyl hydrolases family 39|PF01229),(-4|A…
A0A1G8BD79	SAMN04489735_101911	Aneurinibacillus thermoaerophilus.	Firmicutes	Bacteria	143495	IMEF	A0A1G8BCX9		(-9|A0A1G8BCQ0|Inhibitor of the pro-sigma K processing machinery|PF07441),(-8|A0A1G8BCW3|Uncharacterized protein|PF02517),(-7|A0A1G8BCC2|Uncharacterized protein|none),(-6|A0A1G8BCD4|Recombination protein RecR|PF02132-PF13662),(-5|A0A1G8BCK2|Nucleoid-associated protein SAMN04489735_10195|PF02575),(-4|A0A1G8BD15|DNA polymerase III subunit gamma/tau|PF12169-PF13177),(-3|A0A1G8BCM5|Histidine kinase|P…
A0A1G8GWC3	SAMN05216466_115174	Paraburkholderia phenazinium.	Proteobacteria	Bacteria	60549	DYP	A0A1G8GWQ0		(-10|A0A1G8GVK4|Cupin_3 domain-containing protein|PF05899),(-9|A0A1G8GVN3|N-methylhydantoinase B|PF02538),(-8|A0A1G8GVR4|N-methylhydantoinase A|PF01968-PF05378),(-7|A0A1G8GVT3|Peptide/nickel transport system ATP-binding protein|PF00005-PF08352),(-6|A0A1G8GVZ3|Peptide/nickel transport system permease protein|PF00528),(-5|A0A1G8GVZ1|Peptide/nickel transport system permease protein|PF00528),(-4|A0A1…
A0A1G8L1B3	SAMN05216352_108107	Alteribacillus bidgolensis.	Firmicutes	Bacteria	930129	IMEF	A0A1G8L139		(-10|A0A1G8L3K4|NAD-dependent protein deacetylase|PF02146),(-9|A0A1G8L282|Sulf_transp domain-containing protein|PF04143),(-8|A0A1G8L1Y5|Putative 3-methyladenine DNA glycosylase|PF02245),(-7|A0A1G8L226|5-methyltetrahydropteroyltriglutamate--homocysteine methyltransferase|PF01717-PF08267),(-6|A0A1G8L1T7|Ribonucleoside-diphosphate reductase|PF00317-PF02867),(-5|A0A1G8L1L4|Ribonucleoside-diphosphate …
A0A1G8LEE4	SAMN05444695_108140	Rhodococcus triatomae.	Actinobacteria	Bacteria	300028	DYP	A0A1G8LEA7		(-10|A0A1G8LFX8|Uncharacterized membrane protein|PF07884),(-9|A0A1G8LGL4|Uncharacterized protein|PF06042),(-8|A0A1G8LF65|MerR family regulatory protein|PF00376),(-7|A0A1G8LF05|Arsenite efflux pump ArsB, ACR3 family|PF01758),(-6|A0A1G8LEZ5|DNA helicase|PF13245),(-5|A0A1G8LET4|Uncharacterized protein|none),(-4|A0A1G8LEM5|2-Methylisocitrate lyase, PEP mutase family|PF13714),(-3|A0A1G8LEI5|Uncharacte…
A0A1G9H1B5	SAMN04488692_10172	Halarsenatibacter silvermanii.	Firmicutes	Bacteria	321763	FLP	A0A1G9H1N4		(-10|A0A1G9H2T6|Glycogen phosphorylase|PF00343),(-9|A0A1G9H3W0|Pullulanase|PF00128-PF02922),(-8|A0A1G9H2I8|Magnesium transporter MgtE|PF00571-PF01769-PF03448),(-7|A0A1G9H2Q1|Glucose-1-phosphate adenylyltransferase|PF00483),(-6|A0A1G9H2G8|Glucose-1-phosphate adenylyltransferase|PF00483),(-5|A0A1G9H2C1|1,4-alpha-glucan branching enzyme GlgB|PF00128-PF02806-PF02922),(-4|A0A1G9H1L4|Glycogen synthase|…
A0A1G9IUM2	SAMN05660860_00250	Geoalkalibacter ferrihydriticus.	Proteobacteria	Bacteria	392333	Ruberythrin	A0A1G9IUR6		(-10|A0A1G9IVQ5|Uncharacterized protein|none),(-9|A0A1G9IW90|Membrane protein YqaA, SNARE-associated domain|PF09335),(-8|A0A1G9IVS7|Recombination-associated protein RdgC|PF04381),(-7|A0A1G9IVZ8|Leucyl/phenylalanyl-tRNA--protein transferase|PF03588),(-6|A0A1G9IW05|ATP-dependent Clp protease ATP-binding subunit ClpA|PF00004-PF02861-PF07724-PF10431-PF17871),(-5|A0A1G9IVT0|ATP-dependent Clp protease …
A0A1G9VJQ3	SAMN05216259_101301	Streptomyces guanduensis.	Actinobacteria	Bacteria	310781	DYP	A0A1G9VJR5		(-10|A0A1G9VIR5|Uncharacterized protein|none),(-9|A0A1G9VJ02|DNA-binding transcriptional regulator, LysR family|PF00126-PF03466),(-8|A0A1G9VIV4|MFS transporter, YNFM family, putative membrane transport protein|PF07690),(-7|A0A1G9VIY1|Acetyltransferase (GNAT) domain-containing protein|PF13302),(-6|A0A1G9VJB8|DDE superfamily endonuclease|PF13546),(-5|A0A1G9VJ59|Transposase domain|PF05598),(-4|A0A1G…
A0A1G9VNN9	SAMN05443253_105156	Bacillus sp. OK048.	Firmicutes	Bacteria	1882761	IMEF	A0A1G9VN82		(-10|A0A1G9VMS4|Phosphoglycerate kinase|PF00162),(-9|A0A1G9VMN4|Triosephosphate isomerase|PF00121),(-8|A0A1G9VMJ7|2,3-bisphosphoglycerate-independent phosphoglycerate mutase|PF01676-PF06415),(-7|A0A1G9VN22|Enolase|PF00113-PF03952),(-6|A0A1G9VP05|Protein-export membrane protein SecG|PF03840),(-5|A0A1G9VN76|Carboxylesterase|PF12146),(-4|A0A1G9VNF5|Ribonuclease R|PF00575-PF00773-PF08206-PF17876),(-3…
A0A1G9WS71	SAMN04488502_10872	Dendrosporobacter quercicolus.	Firmicutes	Bacteria	146817	FLP	A0A1G9WSD7		(-10|A0A1G9WS84|Curli production assembly/transport component CsgG|PF03783-PF16538),(-9|A0A1G9WQX4|Uncharacterized protein|none),(-8|A0A1G9WRF1|UTP--glucose-1-phosphate uridylyltransferase|PF00483),(-7|A0A1G9WR41|Glucose-6-phosphate isomerase|PF00342),(-6|A0A1G9WSG2|Uncharacterized protein|none),(-5|A0A1G9WRA4|Type IV pilus assembly protein PilQ|PF00263-PF03958-PF07660),(-4|A0A1G9WRX8|Two compone…
A0A1H0DZT3	SAMN05444921_13815	Streptomyces wuyuanensis.	Actinobacteria	Bacteria	1196353	DYP	A0A1H0DZW8		(-10|A0A1H0E0Y5|Iron complex transport system permease protein|PF01032),(-9|A0A1H0E135|Uncharacterized protein|none),(-8|A0A1H0E0H2|NAD(P)-dependent dehydrogenase, short-chain alcohol dehydrogenase family|PF13561),(-7|A0A1H0E0L5|PAS domain S-box-containing protein|PF07228-PF08448),(-6|A0A1H0E087|Ketosteroid isomerase-related protein|PF12680),(-5|A0A1H0E065|Uncharacterized protein|none),(-4|A0A1H0…
A0A1H0HK76	SAMN04515671_0103	Nakamurella panacisegetis.	Actinobacteria	Bacteria	1090615	DYP	A0A1H0HK15		(-10|A0A1H0HLY7|Uncharacterized conserved protein, DUF1501 family|PF07394),(-9|A0A1H0HKS2|D-serine deaminase, pyridoxal phosphate-dependent|PF14031),(-8|A0A1H0HL53|NAD(P)-dependent dehydrogenase, short-chain alcohol dehydrogenase family|PF13561),(-7|A0A1H0HKW3|N-acyl-D-amino-acid deacylase|PF07969),(-6|A0A1H0HKK0|6-phosphogluconolactonase, cycloisomerase 2 family|PF10282),(-5|A0A1H0HKG1|3-oxoacyl…
A0A1H0P5V2	SAMN04515624_10590	Eubacterium limosum.	Firmicutes	Bacteria	1736	CoQ7	A0A1H0P4Z5		(-10|A0A0U2UEC7|Ion-translocating oxidoreductase complex subunit E|PF02508),(-9|A0A1H0P3Q7|Ion-translocating oxidoreductase complex subunit G|PF04205),(-8|A0A0U2VJX2|Ion-translocating oxidoreductase complex subunit D|PF03116),(-7|A0A0U2WTB1|Ion-translocating oxidoreductase complex subunit C|PF01512-PF10531-PF13237-PF13375),(-6|A0A1H0P4A3|M18 family aminopeptidase|PF02127),(-5|A0A1H0P550|Ribonucle…
A0A1H0SJ46	SAMN05216259_12854	Streptomyces guanduensis.	Actinobacteria	Bacteria	310781	Minor			(-6|A0A1H0SL44|Transcriptional regulator, TetR family|PF00440-PF13305),(-5|A0A1H0SL22|Uncharacterized protein|none),(-4|A0A1H0SJC4|Probable F420-dependent oxidoreductase, Rv2161c family|PF00296),(-3|A0A1H0SJH5|Transcriptional regulator, TetR family|PF00440-PF13305),(-2|A0A1H0SJ61|Nucleoside-diphosphate-sugar epimerase|PF01370),(-1|A0A1H0SJD0|Uncharacterized protein|none),(1|A0A1H0SJ80|Uncharacter…
A0A1H0TRS9	SAMN04515624_11655	Eubacterium limosum.	Firmicutes	Bacteria	1736	CoQ7	A0A0U2MCG8		(-10|A0A0U2UAS5|Bifunctional protein FolD|PF00763-PF02882),(-9|A0A0U3F6D8|5,10-methylenetetrahydrofolate reductase|PF12225),(-8|A0A0U3FMT2|Methylenetetrahydrofolate reductase|PF02219),(-7|A0A0U3FT94|Dihydrolipoyl dehydrogenase|PF02852-PF07992),(-6|A0A0U3FAS4|Glycine cleavage system H protein|PF01597),(-5|A0A1H0TQI5|Amidohydrolase family protein|PF01979),(-4|A0A1H0TQI9|D-alanyl-D-alanine dipeptida…
A0A1H1B252	SAMN04489742_1200	Arthrobacter crystallopoietes.	Actinobacteria	Bacteria	37928	FLP	A0A1H1B1U5		(-10|A0A1H1B1C1|Uncharacterized protein|none),(-9|A0A1H1B1T8|Uncharacterized protein|PF11239),(-8|A0A1H1B2X5|Uncharacterized protein|none),(-7|A0A1H1B1N4|Uncharacterized protein|none),(-6|A0A1H1B1N0|Uncharacterized protein|PF14325),(-5|A0A1H1B255|GAF domain-containing protein|PF03861-PF13185),(-4|A0A1H1B1T3|Aconitate hydratase|PF00330-PF00694),(-3|A0A1H1B1X8|Uncharacterized protein|PF13561),(-2|A…
A0A1H1CKT8	SAMN04489765_1256	Tsukamurella pulmonis.	Actinobacteria	Bacteria	47312	DYP	A0A1H1CKP1		(-10|A0A1H1CL84|Uncharacterized protein|PF03013),(-9|A0A1H1CLG6|Bifunctional protein GlmU|PF00132-PF12804),(-8|A0A1H1CL37|Ribose-phosphate pyrophosphokinase|PF13793-PF14572),(-7|A0A1H1CL87|Uncharacterized protein|PF08922),(-6|A0A1H1CL70|Arsenate reductase|PF03960),(-5|A0A1H1CKX3|DNA-binding transcriptional regulator, LysR family|PF00126-PF03466),(-4|A0A1H1CLE4|Formate dehydrogenase|PF00389-PF0282…
A0A1H1MSD0	SAMN04489752_0509	Brevibacterium siliguriense.	Actinobacteria	Bacteria	1136497	DYP	A0A1H1MR51		(-10|A0A1H1MRI9|Cation:H+ antiporter|PF01699),(-9|A0A1H1MQY8|Iron (Metal) dependent repressor, DtxR family|PF01325-PF02742-PF04023),(-8|A0A1H1MR08|DNA-binding transcriptional regulator, MarR family|PF12802),(-7|A0A1H1MT71|Uncharacterized protein|none),(-6|A0A1H1MQA1|Succinate-semialdehyde dehydrogenase / glutarate-semialdehyde dehydrogenase|PF00171),(-5|A0A1H1MQC7|Uncharacterized protein|none),(-…
A0A1H1MU78	SAMN04489717_0967	Actinopolymorpha singaporensis.	Actinobacteria	Bacteria	117157	DYP	A0A1H1MUG9		(-10|A0A1H1MVL0|Transcriptional regulator WhiB|PF02467),(-9|A0A1H1MUS1|VOC domain-containing protein|PF00903),(-8|A0A1H1MV24|Transmembrane secretion effector|PF05977),(-7|A0A1H1MUY0|Putative membrane protein|PF13628),(-6|A0A1H1MUE6|Uncharacterized protein|none),(-5|A0A1H1MUA8|CHAP domain-containing protein|PF05257),(-4|A0A1H1MWX2|Uncharacterized protein|none),(-3|A0A1H1MUN2|Uncharacterized protei…
A0A1H1YNU7	SAMN04515669_3186	Jiangella sp. DSM 45060.	Actinobacteria	Bacteria	1798224	DYP	A0A1H1YNY3		(-10|A0A1H1YN71|Glycoside-hydrolase family GH114|PF03537),(-9|A0A1H1YNB8|D-arabinose 1-dehydrogenase, Zn-dependent alcohol dehydrogenase family|PF00107-PF08240),(-8|A0A1H1YN87|DNA-binding transcriptional regulator, IclR family|PF01614-PF09339),(-7|A0A1H1YNA7|Dihydroxyacid dehydratase|PF00920),(-6|A0A1H1YNL0|3-oxoacyl-[acyl-carrier protein] reductase|PF13561),(-5|A0A1H1YNZ0|Integral membrane prote…
A0A1H1ZMN3	SAMN05444158_5555	Bradyrhizobium canariense.	Proteobacteria	Bacteria	255045	DYP	A0A1H1ZMY1		(-10|A0A1H1ZMI2|Uncharacterized conserved protein YidB, DUF937 family|PF06078),(-9|A0A1H1ZMK9|2-dehydropantoate 2-reductase|PF02558-PF08546),(-8|A0A1H1ZMJ6|Uncharacterized protein|none),(-7|A0A1H1ZMP8|TRAP transporter solute receptor, TAXI family|PF16868),(-6|A0A1H1ZNZ5|Uncharacterized protein|none),(-5|A0A1H1ZMC9|Predicted ATPase|PF00211-PF00536-PF13191-PF17874),(-4|A0A1H1ZP19|Patatin-like phosp…
A0A1H2AGZ4	SAMN04489812_5927	Microlunatus soli.	Actinobacteria	Bacteria	630515	DYP	A0A1H2AH24		(-10|A0A1H2AGE8|Formate-dependent nitrite reductase, membrane component NrfD|PF03916),(-9|A0A1H2AGF9|Helix-turn-helix domain-containing protein|PF12833),(-8|A0A1H2AGB1|Pimeloyl-ACP methyl ester carboxylesterase|PF12697),(-7|A0A1H2AH79|Sulfur carrier protein FdhD|PF02634),(-6|A0A1H2AGJ3|Uncharacterized protein|none),(-5|A0A1H2AHC1|Sugar phosphate permease|PF07690),(-4|A0A1H2AGK9|Selenide, water di…
A0A1H2D9N8	SAMN05216371_6031	Streptomyces sp. TLI_053.	Actinobacteria	Bacteria	1855352	DYP	A0A1H2DB21		(-10|A0A1H2D9Q0|Transcriptional regulator, TetR family|PF00440-PF17754),(-9|A0A1H2DAI4|Acyl-CoA dehydrogenase|PF00441-PF02770-PF02771),(-8|A0A1H2D9P0|Uncharacterized protein|none),(-7|A0A1H2D9P1|Electron transfer flavoprotein alpha subunit apoprotein|PF00766-PF01012),(-6|A0A1H1YWR3|Electron transfer flavoprotein beta subunit|PF01012),(-5|A0A1H2D9N3|Uncharacterized protein|none),(-4|A0A1H2D9N2|Unc…
A0A1H2KHA4	SAMN04488563_3837	Jiangella alkaliphila.	Actinobacteria	Bacteria	419479	DYP	A0A1H2KHD0		(-10|A0A1H2KHW6|Integral membrane protein|PF12823),(-9|A0A1H2KIG9|Uncharacterized conserved protein YbjT, contains NAD(P)-binding and DUF2867 domains|PF13460),(-8|A0A1H2KHU7|AraC-type DNA-binding protein|PF12833-PF12852),(-7|A0A1H2KHJ3|Glucose/arabinose dehydrogenase, beta-propeller fold|PF07995),(-6|A0A1H2KHF6|Tetracyclin repressor, C-terminal all-alpha domain|PF00392-PF00440-PF02909),(-5|A0A1H2…
A0A1H2KYU2	SAMN04488548_1344019	Gordonia westfalica.	Actinobacteria	Bacteria	158898	DYP	A0A1H2KY56		(-10|A0A1H2KZK0|Uncharacterized protein|none),(-9|A0A1H2KZK3|Uncharacterized protein|none),(-8|A0A1H2KYY2|Uncharacterized protein|none),(-7|A0A1H2KY92|Uncharacterized zinc-type alcohol dehydrogenase-like protein|PF00107-PF08240),(-6|A0A1H2KYX1|Predicted unusual protein kinase regulating ubiquinone biosynthesis, AarF/ABC1/UbiB family|PF01636-PF03109),(-5|A0A1H2KY81|Uncharacterized protein|PF11271)…
A0A1H2SSE3	SAMN05660923_00527	Tepidimicrobium xylanilyticum.	Firmicutes	Bacteria	1123352	FLP	A0A1H2SSJ4		(-10|A0A1H2STB7|Probable transcriptional regulatory protein SAMN05660923_00537|PF01709),(-9|A0A1H2ST75|Uncharacterized protein|none),(-8|A0A1H2SUP3|Integral membrane protein TIGR01906|PF07314),(-7|A0A1H2SUK6|Restriction endonuclease|PF04471),(-6|A0A1H2SSP4|Chorismate synthase|PF01264),(-5|A0A1H2SUC0|3-dehydroquinate synthase|PF01761),(-4|A0A1H2SU88|3-phosphoshikimate 1-carboxyvinyltransferase|PF0…
A0A1H2ZWY1	SAMN05216215_1008208	Saccharopolyspora shandongensis.	Actinobacteria	Bacteria	418495	DYP	A0A1H2ZVJ2		(-10|A0A1H2ZWC4|Conserved protein containing a Zn-ribbon-like motif, possibly RNA-binding|PF07336-PF11706),(-9|A0A1H2ZWZ7|Erythromycin esterase homolog|PF05139),(-8|A0A1H2ZWD8|DNA-binding transcriptional regulator, MerR family|PF00376-PF13411),(-7|A0A1H2ZUH0|Ser/Thr protein kinase RdoA involved in Cpx stress response, MazF antagonist|PF01636),(-6|A0A1H2ZUJ7|Molybdopterin molybdenumtransferase|PF0…
A0A1H3ED47	SAMN04488579_1079	Eubacterium barkeri	Firmicutes	Bacteria	1528	CoQ7	A0A1H3EDA1		(-10|A0A1H3EE37|Segregation and condensation protein B|PF04079),(-9|A0A1H3EG37|Pseudouridine synthase|PF00849-PF01479),(-8|A0A1H3EDS2|Uncharacterized protein|none),(-7|A0A1H3EDP9|Putative rRNA methylase|PF06962),(-6|A0A1H3EDN0|DNA-binding transcriptional regulator, MurR/RpiR family, contains HTH and SIS domains|PF01380-PF01418),(-5|A0A1H3EDJ9|Uncharacterized protein|PF03486),(-4|A0A1H3EDG3|Cytidy…
A0A1H3FRD8	SAMN03080603_01213	Acetomicrobium thermoterrenum DSM 13490.	Synergistetes	Bacteria	1120987	FLP	A0A1H3FRN0		(-10|A0A1H3FSB7|NADP-reducing hydrogenase subunit HndB|none),(-9|A0A1H3FTN5|NADH-quinone oxidoreductase subunit E|PF01257),(-8|A0A1H3FRZ4|UDP-N-acetylenolpyruvoylglucosamine reductase|PF01565-PF02873),(-7|A0A1H3FRY3|Ribosomal protein S18 acetylase RimI|PF00583),(-6|A0A1H3FU65|Acetylornithine deacetylase|PF01546-PF07687),(-5|A0A1H3FRT6|Poly-gamma-glutamate system protein|none),(-4|A0A1H3FRR3|Uncha…
A0A1H3MPY8	SAMN05192546_104228	Tindallia californiensis.	Firmicutes	Bacteria	159292	FLP	A0A1H3MQ43		(-10|A0A1H3MQA3|Uncharacterized protein|none),(-9|A0A1H3MPH0|PRC-barrel domain-containing protein|PF05239),(-8|A0A1H3MP22|Vancomycin resistance protein YoaR, contains peptidoglycan-binding and VanW domains|PF04294-PF07501-PF12229),(-7|A0A1H3MPP1|Ribosomal-protein-alanine N-acetyltransferase|PF00583),(-6|A0A1H3MQK8|Uncharacterized conserved protein, DUF362 family|PF04015),(-5|A0A1H3MR00|Small redo…
A0A1H3N1L0	SAMN05660462_00989	Proteiniborus ethanoligenes.	Firmicutes	Bacteria	415015	CoQ7	A0A1H3MZK6		(-10|A0A1H3N043|Hemolysin III|PF03006),(-9|A0A1H3MYY8|GTP cyclohydrolase 1 type 2 homolog|PF01784),(-8|A0A1H3MZ62|DUF1858 domain-containing protein|PF08984),(-7|A0A1H3MZH8|Uncharacterized protein|PF01814-PF04282-PF13596),(-6|A0A1H3MZ41|Nicotinamidase-related amidase|PF00857),(-5|A0A1H3N164|Radical SAM additional 4Fe4S-binding SPASM domain-containing protein|PF04055-PF13186),(-4|A0A1H3MZU1|Sugar f…
A0A1H3RLW6	SAMN05421504_111185	Amycolatopsis xylanica.	Actinobacteria	Bacteria	589385	Hemerythrin	A0A1H3RMQ7		(-10|A0A1H3RL59|Putative ABC transport system permease protein|PF02687-PF12704),(-9|A0A1H3RL79|DUF218 domain-containing protein|PF02698),(-8|A0A1H3RLK2|Cytochrome c biogenesis protein CcdA|PF00578-PF02683-PF17991),(-7|A0A1H3RMT0|Conserved protein containing a Zn-ribbon-like motif, possibly RNA-binding|PF07336-PF11706),(-6|A0A1H3RLN8|Tannase and feruloyl esterase|PF07519),(-5|A0A1H3RNV2|Uncharacte…
A0A1H3TQR4	SAMN05216554_4412	Herbiconiux ginsengi.	Actinobacteria	Bacteria	381665	DYP	A0A1H3TSC7		(-10|A0A1H3TR11|Predicted kinase, aminoglycoside phosphotransferase (APT) family|PF01636),(-9|A0A1H3TQU9|NAD(+) diphosphatase|PF00293-PF09296-PF09297),(-8|A0A1H3TQV7|DNA helicase|PF00580-PF13361),(-7|A0A1H3TQY4|Uncharacterized protein|none),(-6|A0A1H3TRA5|Putative hydrolase|PF10103),(-5|A0A1H3TTH6|Endopeptidase La|PF05362-PF17820),(-4|A0A1H3TQY2|UPF0182 protein SAMN05216554_4417|PF03699),(-3|A0A1…
A0A1H3VUT2	SAMN05421743_101168	Thalassobacillus cyri.	Firmicutes	Bacteria	571932	IMEF	A0A1H3VSR8		(-10|A0A1H3VS21|Uncharacterized protein|PF11188),(-9|A0A1H3VRZ3|Putative transcriptional regulator|PF13443),(-8|A0A1H3VS72|Uncharacterized membrane protein YoaT, DUF817 family|PF05675),(-7|A0A1H3VS94|Uncharacterized protein|none),(-6|A0A1H3VSB6|D-threo-aldose 1-dehydrogenase|PF00248),(-5|A0A1H3VS97|3-oxoacyl-[acyl-carrier protein] reductase|PF13561),(-4|A0A1H3VU16|Uncharacterized protein|none),(-…
A0A1H3XC03	SAMN05660420_00894	Desulfuromusa kysingii.	Proteobacteria	Bacteria	37625	FLP	A0A1H3XD82		(-10|A0A1H3XDR5|Thiosulfate/3-mercaptopyruvate sulfurtransferase|PF00581),(-9|A0A1H3XBD1|Glycogen synthase|PF00128-PF00534-PF08323),(-8|A0A1H3XDC7|UDP-glucose--hexose-1-phosphate uridylyltransferase|PF01087-PF02744),(-7|A0A1H3XD97|Alpha-amylase/alpha-mannosidase, GH57 family|PF03065),(-6|A0A1H3XDJ4|Elp3 domain-containing protein|PF04055-PF16199),(-5|A0A1H3XDI1|Uncharacterized protein|none),(-4|A0…
A0A1H3XF26	SAMN02745687_01277	Lachnospiraceae bacterium NK3A20.	Firmicutes	Bacteria	877406	FLP	A0A1H3XDE8		(-10|A0A1H3XC45|Sigma-70, region 4|PF08281),(-9|A0A1H3XCA3|Transposon Tn916 excisionase|PF09035),(-8|A0A1H3XCG6|Uncharacterized protein|none),(-7|A0A1H3XEK6|Site-specific recombinase XerD|PF00589-PF02920),(-6|A0A1H3XCV8|Protein-tyrosine phosphatase|PF01451),(-5|A0A1H3XF32|Uncharacterized membrane protein YsdA, DUF1294 family|PF06961),(-4|A0A1H3XF51|Uncharacterized protein|none),(-3|A0A1H3XD92|NYN…
A0A1H3XLR8	SAMN04515656_102117	Eubacterium aggregans.	Firmicutes	Bacteria	81409	CoQ7	A0A1H3XLP3		(-10|A0A1H3XKN9|Segregation and condensation protein B|PF04079),(-9|A0A1H3XKR6|Pseudouridine synthase|PF00849-PF01479),(-8|A0A1H3XL51|Uncharacterized protein|none),(-7|A0A1H3XLH2|Putative rRNA methylase|PF06962),(-6|A0A1H3XL16|DNA-binding transcriptional regulator, MurR/RpiR family, contains HTH and SIS domains|PF01380-PF01418),(-5|A0A1H3XNI5|Uncharacterized protein|PF03486),(-4|A0A1H3XLQ3|Cytidy…
A0A1H3ZHI9	SAMN05192529_11115	Arachidicoccus rhizosphaerae.	Bacteroidetes	Bacteria	551991	DYP	A0A1H3ZHF5		(-10|A0A1H3ZGR7|Uncharacterized protein|none),(-9|A0A1H3ZH23|GLPGLI family protein|PF14903),(-8|A0A1H3ZHV2|Uncharacterized protein|none),(-7|A0A1H3ZHZ0|Acetyltransferase (GNAT) family protein|PF00583),(-6|A0A1H3ZHR2|GTP 3',8-cyclase|PF04055-PF06463-PF13394),(-5|A0A1H3ZGI4|Molybdopterin molybdenumtransferase|PF00994-PF03453-PF03454),(-4|A0A1H3ZGE7|Cyclic pyranopterin monophosphate synthase|PF01967…
A0A1H4CRU1	SAMN05192564_102450	Paraburkholderia sartisoli.	Proteobacteria	Bacteria	83784	DYP	A0A1H4CRS8		(-10|A0A1H4CR91|UPF0301 protein SAMN05192564_102439|PF02622),(-9|A0A1H4CRD0|Uncharacterized protein|none),(-8|A0A1H4CRN7|Rubredoxin|PF00301),(-7|A0A1H4CRR1|Hydroxymethylpyrimidine/phosphomethylpyrimidine kinase|PF08543),(-6|A0A1H4CRU2|Peptidoglycan/LPS O-acetylase OafA/YrhL, contains acyltransferase and SGNH-hydrolase domains|PF01757),(-5|A0A1H4CRV8|Integrase core domain-containing protein|PF1333…
A0A1H4GX22	SAMN04515680_3669	Leifsonia sp. 21MFCrub1.1.	Actinobacteria	Bacteria	1798223	DYP	A0A1H4GY06		(-10|A0A1H4GZZ7|Transcriptional regulator GlxA family, contains an amidase domain and an AraC-type DNA-binding HTH domain|PF01965-PF12833),(-9|A0A1H4GXN3|MLTR_LBD domain-containing protein|PF17765),(-8|A0A1H4GXL3|Helix-turn-helix domain-containing protein|PF13560-PF17765),(-7|A0A1H4GXH7|Predicted arabinose efflux permease, MFS family|PF07690),(-6|A0A1H4GXJ5|PucR C-terminal helix-turn-helix domain…
A0A1H4HJS6	SAMN04488580_111152	Mycobacterium sp. 283mftsu.	Actinobacteria	Bacteria	1761810	DYP	A0A1H4HK05		(-10|A0A1H4HLG5|Phosphoribosylformylglycinamidine cyclo-ligase|PF00586-PF02769),(-9|A0A1H4HKD8|Amidophosphoribosyltransferase|PF00156-PF13522),(-8|A0A1H4HJB4|Uncharacterized protein|none),(-7|A0A1H4HJQ5|SCP_3 domain-containing protein|PF17844),(-6|A0A1H4HJ66|Phosphoribosylformylglycinamidine synthase subunit PurL|PF00586-PF02769-PF18072),(-5|A0A1H4HKE9|DoxX-like family protein|PF13564),(-4|A0A1H4…
A0A1H4MBA9	SAMN04489745_1282	Arthrobacter woluwensis.	Actinobacteria	Bacteria	156980	DYP	A0A1H4MBS7		(-10|A0A1H4MA91|60 kDa chaperonin|PF00118),(-9|A0A1H4M9J5|Peptidoglycan/LPS O-acetylase OafA/YrhL, contains acyltransferase and SGNH-hydrolase domains|PF01757-PF19040),(-8|A0A1H4MBK3|Peptidoglycan/LPS O-acetylase OafA/YrhL, contains acyltransferase and SGNH-hydrolase domains|PF01757-PF19040),(-7|A0A1H4MAK4|Inosine-5'-monophosphate dehydrogenase|PF00478-PF00571),(-6|A0A1H4MAQ7|DNA-binding transcri…
A0A1H4NUZ7	SAMN05428939_1266	Streptomyces sp. TLI_105.	Actinobacteria	Bacteria	1881019	DYP	A0A1H4NUT4		(-10|A0A1H4NW52|ATP-binding cassette, subfamily B|PF00005-PF00664),(-9|A0A1H4NVF7|DNA helicase|PF00270-PF00271-PF00570-PF09382-PF16124),(-8|A0A1H4NVB8|YhgE/Pip N-terminal domain-containing protein|PF12051),(-7|A0A1H4NVB0|ATP-dependent Clp protease ATP-binding subunit ClpC|PF00004-PF02861-PF07724-PF10431-PF17871),(-6|A0A1H4NV72|DNA-binding transcriptional regulator, LysR family|PF00126-PF03466),(-…
A0A1H4NYX1	SAMN04489793_1315	Tsukamurella tyrosinosolvens.	Actinobacteria	Bacteria	57704	DYP	A0A1H4NZ64		(-10|A0A1H4P072|Uncharacterized protein|PF03013),(-9|A0A1H4P0A3|Bifunctional protein GlmU|PF00132-PF12804),(-8|A0A1H4NZY9|Ribose-phosphate pyrophosphokinase|PF13793-PF14572),(-7|A0A1H4P019|Uncharacterized protein|PF08922),(-6|A0A1H4P0A4|Arsenate reductase|PF03960),(-5|A0A1H4NZK4|DNA-binding transcriptional regulator, LysR family|PF00126-PF03466),(-4|A0A1H4NZF7|Formate dehydrogenase|PF00389-PF0282…
A0A1H4WNH3	SAMN05444164_3170	Bradyrhizobium erythrophlei.	Proteobacteria	Bacteria	1437360	DYP	A0A1H4WNF1		(-10|A0A1H4WL02|Kef-type potassium/proton antiporter, CPA2 family|PF00999-PF02254),(-9|A0A1H4WN88|Uncharacterized protein|none),(-8|A0A1H4WMQ8|Uncharacterized protein|none),(-7|A0A1H4WNF5|Chaperone modulatory protein CbpM|PF13591),(-6|A0A1H4WLA0|DnaJ domain-containing protein|PF00226-PF01556),(-5|A0A1H4WNL5|Uncharacterized protein|none),(-4|A0A1H4WNE1|YXWGXW repeat-containing protein|PF12779),(-3…
A0A1H4XYB6	SAMN02787142_2568	Burkholderia sp. WP9.	Proteobacteria	Bacteria	1500263	DYP	A0A1H4XYS3		(-10|A0A1H4XWY0|Transcriptional regulator, Crp/Fnr family|PF00027-PF13545),(-9|A0A1H4XX34|Histidine kinase|PF00512-PF02518),(-8|A0A1H4XXA3|Uncharacterized protein|none),(-7|A0A1H4XZQ8|Uncharacterized protein|none),(-6|A0A1H4XXK6|Nucleotide-binding universal stress protein, UspA family|PF00582),(-5|A0A1H4XXL3|Uncharacterized protein|PF03706),(-4|A0A1H4XYC8|Uncharacterized protein|none),(-3|A0A1H4Y…
A0A1H4Y9Y2	SAMN04490239_6975	Rhodococcus koreensis.	Actinobacteria	Bacteria	99653	DYP	A0A1H4Y755		(-10|A0A1H4Y821|Monosaccharide ABC transporter ATP-binding protein, CUT2 family|PF00005),(-9|A0A1H4Y7Q4|Monosaccharide ABC transporter membrane protein, CUT2 family|PF02653),(-8|A0A1H4Y7N5|Monosaccharide ABC transporter substrate-binding protein, CUT2 family|PF13407),(-7|A0A1H4Y7J9|Acyl-CoA dehydrogenase|PF00441-PF02770-PF02771),(-6|A0A1H4Y7Z1|Acyl CoA:acetate/3-ketoacid CoA transferase|PF01144),…
A0A1H5EE48	SAMN05444171_5562	Bradyrhizobium lablabi.	Proteobacteria	Bacteria	722472	DYP	A0A1M7E2I1		(-10|A0A1M7E397|Chaperone modulatory protein CbpM|PF13591),(-9|A0A1H5EEY0|DnaJ domain-containing protein|PF00226-PF01556),(-8|A0A1M7E3D6|Uncharacterized protein|none),(-7|A0A1M7E310|Uncharacterized protein|PF06186),(-6|A0A1M7E3S8|Zn-finger domain of CDGSH type-containing protein|PF06902-PF09360),(-5|A0A1M7E2U1|Chaperone protein DnaK|PF00012),(-4|A0A1M7E3N0|HSP20 family protein|PF00011),(-3|A0A1M7…
A0A1H5G597	SAMN04490220_6664	Rhodococcus jostii.	Actinobacteria	Bacteria	132919	DYP	A0A1H5G5D2		(-10|A0A1H5G6R2|Acyl-CoA dehydrogenase|PF00441-PF02770-PF02771),(-9|A0A1H5G6C3|Acyl CoA:acetate/3-ketoacid CoA transferase|PF01144),(-8|A0A1H5G5R1|Uncharacterized protein|PF06187),(-7|A0A1H5G5W7|Sugar phosphate isomerase/epimerase|PF01261),(-6|A0A1H5G5R9|Transcriptional regulator, LacI family|PF00356-PF13377),(-5|A0A1H5G5J4|L-iditol 2-dehydrogenase|PF00107-PF08240),(-4|A0A1H5G5D7|Predicted dehydr…
A0A1H5KQJ0	SAMN04488561_2200	Jiangella alba.	Actinobacteria	Bacteria	561176	DYP	A0A1H5KT10		(-10|A0A1H5KR27|Glycoside-hydrolase family GH114|PF03537),(-9|A0A1H5KRP2|D-arabinose 1-dehydrogenase, Zn-dependent alcohol dehydrogenase family|PF00107-PF08240),(-8|A0A1H5KRF5|Dihydroxyacid dehydratase|PF00920),(-7|A0A1H5KTH5|Integral membrane protein|PF12823),(-6|A0A1H5KTC3|Membrane proteinase PrsW, cleaves anti-sigma factor RsiW, M82 family|PF13367),(-5|A0A1H5KQV6|Uncharacterized protein|none),…
A0A1H5QEH8	SAMN05421837_102738	Amycolatopsis pretoriensis.	Actinobacteria	Bacteria	218821	Hemerythrin	A0A1H5QED2		(-10|A0A1H5QGZ1|DUF2236 domain-containing protein|PF09995),(-9|A0A1H5QER0|DNA-binding transcriptional regulator, AcrR family|PF00440),(-8|A0A1H5QGG6|Uncharacterized protein|none),(-7|A0A1H5QEC3|Uncharacterized protein|none),(-6|A0A1H5QF61|Probable extracellular repeat, HAF family|none),(-5|A0A1H5QEL4|Uncharacterized protein|none),(-4|A0A1H5QGI1|Uncharacterized protein|none),(-3|A0A1H5QEF2|Unchara…
A0A1H5ZS82	SAMN02982929_01960	Saccharopolyspora hirsuta.	Actinobacteria	Bacteria	1837	DYP	A0A1H5ZS85		(-10|A0A1H5ZU78|Sulfur carrier protein FdhD|PF02634),(-9|A0A1H5ZU50|Oxidoreductase alpha (Molybdopterin) subunit|PF00384-PF01568),(-8|A0A1H5ZT89|Uncharacterized protein|none),(-7|A0A1H5ZSJ3|Molybdopterin molybdenumtransferase|PF00994-PF03453-PF03454),(-6|A0A1H5ZSH5|Oxidoreductase alpha (Molybdopterin) subunit|PF00384-PF01568),(-5|A0A1H5ZRM1|Transcription elongation factor, GreA/GreB family|PF0127…
A0A1H6DW55	SAMN05216223_12081	Streptomyces yanglinensis.	Actinobacteria	Bacteria	310779	DYP	A0A1H6DVN1		(-10|A0A1H6DWL3|Uncharacterized membrane protein YccC|PF13515),(-9|A0A1H6DW33|Uncharacterized protein|none),(-8|A0A1H6DXM0|Protein N-acetyltransferase, RimJ/RimL family|PF13302),(-7|A0A1H6DW85|Uncharacterized protein|none),(-6|A0A1H6DXZ0|Uncharacterized protein|none),(-5|A0A1H6DW10|DNA-binding transcriptional regulator, LysR family|PF00126-PF03466),(-4|A0A1H6DW18|MFS transporter, YNFM family, put…
A0A1H6J4M5	SAMN04489835_1243	Mycolicibacterium rutilum.	Actinobacteria	Bacteria	370526	DYP	A0A1H6IYW9		(-10|A0A1H6J615|Regulatory protein, luxR family|PF00196-PF13191),(-9|A0A1H6IXL1|PAS domain S-box-containing protein|PF07730-PF08448),(-8|A0A1H6IY69|DNA-binding response regulator, NarL/FixJ family, contains REC and HTH domains|PF00072-PF00196),(-7|A0A1H6IXX3|Predicted oxidoreductase|PF00248),(-6|A0A1H6J4H8|Predicted oxidoreductase|PF00248),(-5|A0A1H6IY90|3-oxoacyl-[acyl-carrier protein] reductase…
A0A1H6JKW5	SAMN04489835_2233	Mycolicibacterium rutilum.	Actinobacteria	Bacteria	370526	DYP	A0A1H6JKX7		(-10|A0A1H6JLY5|Amidophosphoribosyltransferase|PF00156-PF13522),(-9|A0A1H6JUW3|SCP_3 domain-containing protein|PF17844),(-8|A0A1H6JQ76|Phospholipid/cholesterol/gamma-HCH transport system substrate-binding protein|PF02470-PF11887),(-7|A0A1H6JSY9|Uncharacterized protein|PF02517),(-6|A0A1H6JKW2|Uncharacterized membrane protein|PF10081-PF15420),(-5|A0A1H6JVB1|Phosphoribosylformylglycinamidine synthas…
A0A1H6WS04	SAMN05660742_10433	Propionispira arboris.	Firmicutes	Bacteria	84035	CoQ7	A0A1H6WIZ6		(-10|A0A1H6WID3|Carboxylesterase|PF12146),(-9|A0A1H6WR59|Thioesterase superfamily protein|PF03061),(-8|A0A1H6WI91|Ribonuclease R|PF00575-PF00773-PF08206-PF17876),(-7|A0A1H6WIU3|SsrA-binding protein|PF01668),(-6|A0A1H6WIS5|HSP20 family protein|PF00011),(-5|A0A1H6WIM6|TIGR02677 family protein|PF09660),(-4|A0A1H6WWP8|TIGR02678 family protein|PF09661),(-3|A0A1H6WP23|TIGR02680 family protein|PF13558),…
A0A1H7QE76	SAMN05192542_10864	Paraburkholderia caballeronis.	Proteobacteria	Bacteria	416943	DYP	A0A1H7QDQ4		(-10|A0A1H7QEG8|LprI domain-containing protein|PF07007),(-9|A0A1H7QFI3|DUF4397 domain-containing protein|PF14344),(-8|A0A1H7QD50|DNA-binding transcriptional regulator, LysR family|PF00126-PF03466),(-7|A0A1H7QDW3|3-hydroxyacyl-CoA dehydrogenase|PF00378-PF00725-PF02737),(-6|A0A1H7QFQ7|Uncharacterized protein|PF00441-PF02770-PF02771),(-5|A0A1H7QDH3|Uncharacterized protein|PF00441-PF02770-PF02771),(-…
A0A1H7RCL7	SAMN05444583_11135	Rhodococcus maanshanensis.	Actinobacteria	Bacteria	183556	DYP	A0A1H7RBZ5		(-10|A0A1H7RB01|Transcriptional regulator, AbiEi antitoxin, Type IV TA system|none),(-9|A0A1H7RBV6|Fe-S oxidoreductase|PF02754-PF13183),(-8|A0A1H7RB23|Uncharacterized protein|none),(-7|A0A1H7RBP2|Uncharacterized protein|none),(-6|A0A1H7RB69|Uncharacterized protein|none),(-5|A0A1H7RBK7|Ig-like domain (Group 3)|PF16640),(-4|A0A1H7RBP7|Trypsin|PF00089),(-3|A0A1H7RDZ9|Trypsin|PF00089),(-2|A0A1H7RBH7|…
A0A1H8IZ71	SAMN05444955_1202	Lihuaxuella thermophila.	Firmicutes	Bacteria	1173111	IMEF	A0A1H8IY95		(-1|A0A1H8IY95|Encapsulated protein|none),(1|A0A1H8IX28|Uncharacterized protein|none),(2|A0A1H8IYE5|Ferredoxin|PF00111),(3|A0A1H8IY25|Phage-related replication protein YjqB, UPF0714/DUF867 family|PF05908),(4|A0A1H8IXL5|Putative membrane protein|PF04238),(5|A0A1H8IWZ5|Cytochrome c oxidase subunit 4|PF03626),(6|A0A1H8IXC9|Cytochrome c oxidase subunit 3|PF00510),(7|A0A1H8IYM5|Cytochrome c oxidase su…
A0A1H8QTF9	SAMN05216267_103143	Streptomyces rubidus.	Actinobacteria	Bacteria	310780	DYP	A0A1H8QT31		(-10|A0A1H8QSZ3|Uncharacterized protein|none),(-9|A0A1H8QT50|PAS domain S-box-containing protein|PF00989),(-8|A0A1H8QTT4|Fatty-acyl-CoA synthase|PF00501-PF13193),(-7|A0A1H8QSG5|RNA polymerase sigma-70 factor, sigma-E family|PF04542-PF08281),(-6|A0A1H8QTI0|Uncharacterized protein|PF08924),(-5|A0A1H8QSR9|Ribokinase|PF00294),(-4|A0A1H8QTY6|Uncharacterized protein|none),(-3|A0A1H8QSN4|LPXTG-motif cel…
A0A1H8RCU6	SAMN04489732_101735	Amycolatopsis saalfeldensis.	Actinobacteria	Bacteria	394193	DYP	A0A1H8RDL4		(-10|A0A1H8RDL0|Carbonic anhydrase|PF00484),(-9|A0A1H8RD22|Pimeloyl-ACP methyl ester carboxylesterase|PF12697),(-8|A0A1H8RDA2|Transcriptional regulator GlxA family, contains an amidase domain and an AraC-type DNA-binding HTH domain|PF01965-PF12833),(-7|A0A1H8REB1|Uncharacterized protein|none),(-6|A0A1H8RD04|LPXTG-motif cell wall anchor domain-containing protein/TQXA domain-containing protein|PF08…
A0A1H8TZE5	SAMN02990966_03436	Rhodospirillales bacterium URHD0017.	Proteobacteria	Bacteria	1380357	FLP	A0A1H8TZI5		(-10|A0A1H8TXN3|NAD(P)-dependent dehydrogenase, short-chain alcohol dehydrogenase family|PF13561),(-9|A0A1H8TXQ2|Inorganic diphosphatase|PF00719),(-8|A0A1H8TY89|Uncharacterized protein|none),(-7|A0A1H8TZ53|Histidine phosphatase superfamily (Branch 1)|PF00300),(-6|A0A1H8TXT1|tRNA uridine 5-carboxymethylaminomethyl modification enzyme MnmG|PF01134-PF13932),(-5|A0A1H8TZA5|Uncharacterized protein|non…
A0A1H8VQL6	SAMN04490178_11248	Propionispora vibrioides.	Firmicutes	Bacteria	112903	CoQ7	A0A1H8VP47		(-10|A0A1H8VNL8|Transketolase|PF00456),(-9|A0A1H8VNQ0|L-iditol 2-dehydrogenase|PF00107-PF08240),(-8|A0A1H8VNR4|PTS system IIC component, Gat family|PF03611),(-7|A0A1H8VNN3|PTS system IIB component, Gat family|PF02302),(-6|A0A1H8VNQ3|PTS system IIA component, Gat family|PF00359),(-5|A0A1H8VNX0|Transcriptional regulator containing an AAA-type ATPase domain and a DNA-binding domain|PF00158-PF00359-P…
A0A1H8XC32	SAMN04489732_10720	Amycolatopsis saalfeldensis.	Actinobacteria	Bacteria	394193	Hemerythrin	A0A1H8XCH1		(-10|A0A1H8XCW1|Crotonyl-CoA carboxylase/reductase|PF00107-PF08240),(-9|A0A1H8XCQ1|3-hydroxybutyryl-CoA dehydrogenase|PF00725-PF02737),(-8|A0A1H8XC60|3-oxoacyl-[acyl-carrier-protein] synthase-3|PF08541-PF08545),(-7|A0A1H8XDZ1|Probable F420-dependent oxidoreductase, Rv1855c family|PF00296),(-6|A0A1H8XCL1|RHS repeat-associated core domain-containing protein|PF05593),(-5|A0A1H8XCK2|Glycosyltransfera…
A0A1H9Y5I8	SAMN04515652_10211	Halanaerobium congolense.	Firmicutes	Bacteria	54121	FLP	A0A1M7I4V0		(-10|A0A1G7G841|Transposase (Or an inactivated derivative)|PF13610),(-9|A0A1H9Y4W8|L-fucose isomerase|none),(-8|A0A1H9Y4X2|Iron-regulated ABC transporter ATPase subunit SufC|PF00005),(-7|A0A1H9Y4V6|Uncharacterized protein|PF01458),(-6|A0A1H9Y5B9|NitT/TauT family transport system substrate-binding protein|PF13379),(-5|A0A1H9Y585|NitT/TauT family transport system permease protein|PF00528),(-4|A0A1H…
A0A1H9ZYV9	SAMN03080614_10155	Anaerobranca gottschalkii DSM 13577.	Firmicutes	Bacteria	1120990	FLP	A0A1I0A047		(-10|A0A1H9ZZB8|ABC-2 type transport system permease protein|PF12679),(-9|A0A1H9ZZT4|Uncharacterized membrane protein|PF07786),(-8|A0A1H9ZZ93|Ribosome-binding ATPase YchF|PF01926-PF06071),(-7|A0A1I0A0E4|PTS system, trehalose-specific IIC component|PF00367-PF02378),(-6|A0A1I0A0E3|Trehalose-6-phosphate hydrolase|PF00128-PF16657),(-5|A0A1H9ZZA2|Transcriptional regulator, GntR family|PF00392-PF07702)…
A0A1I0FUS3	SAMN05660297_02969	Natronincola peptidivorans.	Firmicutes	Bacteria	426128	CoQ7	A0A1I0FV05		(-6|A0A1I0HFB3|Uncharacterized protein|none),(-5|A0A1I0FVA2|Predicted amidohydrolase|PF00795),(-4|A0A1I0FVV5|FMN-dependent dehydrogenase, includes L-lactate dehydrogenase and type II isopentenyl diphosphate isomerase|PF01070),(-3|A0A1I0FV07|N-acetylmuramoyl-L-alanine amidase|PF01476-PF07486),(-2|A0A1I0FVL8|Dihydrofolate synthase / folylpolyglutamate synthase|PF02875-PF08245),(-1|A0A1I0FV05|Ubiqui…
A0A1I0JUQ2	SAMN03159335_03385	Burkholderia sp. NFACC38-1.	Proteobacteria	Bacteria	1566268	DYP	A0A1I0JUT2		(-10|A0A1I0JT19|DUF5594 domain-containing protein|PF18057),(-9|A0A1I0JUR3|3-phenylpropionate/trans-cinnamate dioxygenase ferredoxin reductase subunit|PF00355-PF07992-PF14759),(-8|A0A1I0JT89|Formate dehydrogenase|PF00389-PF02826),(-7|A0A1I0JSX9|Transcriptional regulator, GntR family|PF00155-PF00392),(-6|A0A1I0JUL9|Uncharacterized protein|none),(-5|A0A1I0JTA4|Uncharacterized membrane protein|PF0689…
A0A1I1RAE3	SAMN05428997_12358	Bosea sp. DSM 18164.	Proteobacteria	Bacteria	1881058	DYP	A0A1I1RAC5		(-10|A0A1I1R811|Branched-chain amino acid transport system permease protein|PF02653),(-9|A0A1I1R1X6|Branched-chain amino acid transport system permease protein|PF02653),(-8|A0A1I1R1N8|Branched-chain amino acid transport system substrate-binding protein|PF13458),(-7|A0A1I1R2B0|DNA-binding transcriptional regulator, GntR family|PF00392-PF07729),(-6|A0A1I1R1X5|3-oxoacyl-[acyl-carrier protein] reduct…
A0A1I1SRE9	SAMN05660831_01770	Thiohalospira halophila DSM 15071.	Proteobacteria	Bacteria	1123397	FLP	A0A1I1SRU9		(-8|A0A1I1SSC4|Outer membrane protein (Porin)|PF07396),(-7|A0A1I1SSL1|PAS domain S-box-containing protein/diguanylate cyclase (GGDEF) domain-containing protein|PF00989-PF00990-PF13426),(-6|A0A1I1SS88|AAA ATPase domain-containing protein|PF13191),(-5|A0A1I1SS36|Transcriptional activator domain-containing protein|PF03704-PF13191),(-4|A0A1I1SRZ7|Uncharacterized protein|none),(-3|A0A1I1T1I6|GTPase, G…
A0A1I1XTR9	SAMN05444380_106114	Thermophagus xiamenensis.	Bacteroidetes	Bacteria	385682	FLP	A0A1I1XRQ7		(-10|A0A1I1XQL0|Periplasmic chaperone for outer membrane proteins Skp|PF03938),(-9|A0A1I1XQM9|Periplasmic chaperone for outer membrane proteins Skp|PF03938),(-8|A0A1I1XSD4|Periplasmic chaperone for outer membrane proteins Skp|PF03938),(-7|A0A1I1XQB9|Glutamate racemase|PF01177),(-6|A0A1I1XVB0|Carbonic anhydrase or acetyltransferase, isoleucine patch superfamily|PF00132),(-5|A0A1I1XQ24|2-oxoglutara…
A0A1I1Y0K1	SAMN05216506_10921	Saccharopolyspora jiangxiensis.	Actinobacteria	Bacteria	418522	DYP	A0A1I1Y1S7		(-10|A0A1I1Y1A4|None|none),(-9|A0A1I1Y1M4|None|none),(-8|A0A1I1Y1J0|None|none),(-7|A0A1I1Y543|None|none),(-6|A0A1I1Y0T9|None|none),(-5|A0A1I1Y5L7|None|none),(-4|A0A1I1Y137|None|none),(-3|A0A1I1Y212|None|none),(-2|A0A1I1XZZ0|None|none),(-1|A0A1I1Y1S7|None|none),(1|A0A1I1Y1M3|None|none),(2|A0A1I1Y441|None|none),(3|A0A1I1Y4R0|None|none),(4|A0A1I1XZR3|None|none),(5|A0A1I1Y4I9|None|none),(6|A0A1I1XZU0…
A0A1I2B6Z4	SAMN05192532_10272	Alteribacillus iranensis.	Firmicutes	Bacteria	930128	IMEF	A0A1I2B4F4		(-10|A0A1I2B4M1|NitT/TauT family transport system permease protein|PF00528),(-9|A0A1I2B5G4|NitT/TauT family transport system substrate-binding protein|PF13379),(-8|A0A1I2B720|YugN-like family protein|PF08868),(-7|A0A1I2B7F8|UV-damage endonuclease|PF03851),(-6|A0A1I2B6Z1|Short-chain fatty acids transporter|PF02667),(-5|A0A1I2B4E5|Uncharacterized protein|none),(-4|A0A1I2B4C9|Aspartyl protease|PF136…
A0A1I2DK06	SAMN05428977_103028	Nitrosomonas sp. Nm166.	Proteobacteria	Bacteria	1881054	Minor			(-10|A0A1I2DJD6|Glycogen synthase|PF00534-PF08323),(-9|A0A1I2DJH7|Methionine synthase|PF00809-PF02310-PF02574-PF02607-PF02965),(-8|A0A1I2DJD5|MJ0042 family finger-like domain-containing protein|PF11906-PF13719),(-7|A0A1I2DJP4|Ribosomal protein L11 methyltransferase|PF06325),(-6|A0A1I2DJ83|Biotin carboxylase|PF00289-PF02785-PF02786),(-5|A0A1I2DJG0|Biotin carboxyl carrier protein of acetyl-CoA carb…
A0A1I2JZ40	SAMN05216251_12015	Streptomyces alni.	Actinobacteria	Bacteria	380248	DYP	A0A1I2JWG9		(-10|A0A1I2JZZ3|Uncharacterized protein|none),(-9|A0A1I2JZN6|NAD(P)-dependent dehydrogenase, short-chain alcohol dehydrogenase family|PF00106),(-8|A0A1I2JVT6|Drug resistance transporter, EmrB/QacA subfamily|PF07690),(-7|A0A1I2JZV6|Beta-lactamase|PF00144),(-6|A0A1I2JZU6|Uncharacterized protein|none),(-5|A0A1I2JTX7|Uncharacterized protein|none),(-4|A0A1I2JZ79|Uncharacterized protein|none),(-3|A0A1I…
A0A1I2KUI7	SAMN04488582_103906	Mycobacterium sp. 455mf.	Actinobacteria	Bacteria	1761812	DYP	A0A1I2KV28		(-10|A0A1I2KUR4|Uncharacterized protein|PF14078),(-9|A0A1I2KT41|SCP_3 domain-containing protein|PF17844),(-8|A0A1I2KUT4|Phospholipid/cholesterol/gamma-HCH transport system substrate-binding protein|PF02470-PF11887),(-7|A0A1I2KYK0|Uncharacterized protein|none),(-6|A0A1I2KT80|Uncharacterized protein|PF02517),(-5|A0A1I2KUX3|Uncharacterized membrane protein|PF10081-PF15420),(-4|A0A1I2KSW2|Phosphoribo…
A0A1I2S8Z1	SAMN02787118_121162	Streptomyces mirabilis.	Actinobacteria	Bacteria	68239	DYP	A0A1I2S8R0		(-10|A0A1I2SBD1|Histidine kinase|PF00512-PF00672-PF02518),(-9|A0A1I2S8H7|DNA-binding response regulator, OmpR family, contains REC and winged-helix (WHTH) domain|PF00072-PF00486),(-8|A0A1I2S8L8|DUF3152 domain-containing protein|PF11350),(-7|A0A1I2S893|AraC-type DNA-binding protein|PF06719-PF12833),(-6|A0A1I2SBP3|Quinol monooxygenase YgiN|PF03992),(-5|A0A1I2SGB9|Acetyl esterase/lipase|PF07859),(-4…
A0A1I3ADU8	SAMN04488021_11444	Paracoccus aminovorans.	Proteobacteria	Bacteria	34004	DYP	A0A1I3ADY6		(-10|A0A1I3AE04|DUF1638 domain-containing protein|PF07796),(-9|A0A1I3AE23|Methylmalonyl-CoA mutase C-terminal domain-containing protein|PF02310-PF02607),(-8|A0A1I3ADX3|Methyltransferase|PF06253),(-7|A0A1I3AEL5|Uncharacterized protein|none),(-6|A0A1I3AE94|Transcriptional regulator GlxA family, contains an amidase domain and an AraC-type DNA-binding HTH domain|PF01965-PF12833),(-5|A0A1I3AFX5|Unchar…
A0A1I3DKN5	SAMN05421753_103285	Planctomicrobium piriforme.	Planctomycetes	Bacteria	1576369	DYP	A0A1I3DK09		(-10|A0A1I3DL21|30S ribosomal protein S15|PF00312),(-9|A0A1I3DL44|von Willebrand factor type A domain-containing protein|PF00092),(-8|A0A1I3DL24|VWFA domain-containing protein|none),(-7|A0A1I3DKC5|Uncharacterized protein|none),(-6|A0A1I3DKC4|Aldose 1-epimerase|PF01263),(-5|A0A1I3DKY5|Ribonuclease VapC|PF01850),(-4|A0A1I3DKS9|Uncharacterized protein|PF01954),(-3|A0A1I3DK98|Uncharacterized protein|…
A0A1I3DSF8	SAMN05192551_10493	Tindallia magadiensis.	Firmicutes	Bacteria	69895	FLP	A0A1I3DSN7		(-10|A0A1I3DTR2|Uncharacterized protein YrrD, contains PRC-barrel domain|PF05239),(-9|A0A1I3DT72|Vancomycin resistance protein YoaR, contains peptidoglycan-binding and VanW domains|PF04294-PF07501-PF12229),(-8|A0A1I3DT26|Ribosomal-protein-alanine N-acetyltransferase|PF00583),(-7|A0A1I3DTJ0|Uncharacterized conserved protein, DUF362 family|PF04015),(-6|A0A1I3DTL3|Small redox-active disulfide protei…
A0A1I3EE53	SAMN05192543_101820	Paraburkholderia megapolitana.	Proteobacteria	Bacteria	420953	DYP	A0A1I3EDX6		(-10|A0A1I3EDC1|Uncharacterized protein|none),(-9|A0A1I3EDC3|EF-hand domain-containing protein|none),(-8|A0A1I3EDR6|Carboxypeptidase C (Cathepsin A)|PF00450),(-7|A0A1I3EDH7|Uncharacterized protein|none),(-6|A0A1I3EDL8|PTS system, nitrogen regulatory IIA component|PF00359),(-5|A0A1I3EDK9|Peroxiredoxin|PF00578),(-4|A0A1I3EDR5|Transcriptional regulator, LysR family|PF00126-PF03466),(-3|A0A1I3EDX3|Tr…
A0A1I3FPX6	SAMN05216304_1011005	Bosea sp. OK403.	Proteobacteria	Bacteria	1855286	DYP	A0A1I3FPZ4		(-10|A0A1I3FQK8|CRP/FNR family transcriptional regulator, anaerobic regulatory protein|PF00027-PF00325),(-9|A0A1I3FPZ9|Uncharacterized protein|none),(-8|A0A1I3FPU6|Coproporphyrinogen-III oxidase|PF04055-PF06969),(-7|A0A1I3FPS6|Histidine kinase|PF00512-PF00989-PF02518),(-6|A0A1I3FPQ9|Two component transcriptional regulator, LuxR family|PF00072-PF00196),(-5|A0A1I3FPQ8|Response regulator receiver do…
A0A1I3S7Z3	SAMN05421852_11215	Thermoflavimicrobium dichotomicum.	Firmicutes	Bacteria	46223	IMEF	A0A1I3S4U2		(-10|A0A1I3S7C0|Multiple sugar transport system substrate-binding protein|PF01547),(-9|A0A1I3S7H7|Multiple sugar transport system permease protein|PF00528),(-8|A0A1I3S628|Multiple sugar transport system permease protein|PF00528),(-7|A0A1I3S7K0|EIICB-Mtl|PF02302-PF02378),(-6|A0A1I3S3W8|Putative PTS system EIIA component|PF00359-PF00874-PF05043-PF08279),(-5|A0A1I3S4N8|PTS system, mannitol-specific …
A0A1I3VYI9	SAMN05518846_107205	Brevibacillus sp. OK042.	Firmicutes	Bacteria	1884381	IMEF	A0A1I3VYL5		(-10|A0A1I3VYR4|Aminopeptidase|PF02073),(-9|A0A1I3VW54|Transcriptional regulator, PadR family|PF03551-PF10400),(-8|A0A1I3VWB6|Trypsin-like peptidase domain-containing protein|PF13365),(-7|A0A1I3VW48|YheC/D like ATP-grasp|PF14398),(-6|A0A1I3VW69|Transcriptional regulator, HxlR family|PF01638),(-5|A0A1I3VVE2|Site-specific DNA recombinase|PF00239-PF07508-PF13408),(-4|A0A1I3VYP0|Trypsin-like peptidas…
A0A1I4N6V9	SAMN02983006_02819	Halanaerobium salsuginis.	Firmicutes	Bacteria	29563	FLP	A0A1I4N610		(-3|A0A1I4N755|Galactonate dehydratase|PF02746-PF13378),(-2|A0A1I4N664|Gluconate 2-dehydrogenase|PF00389-PF02826),(-1|A0A1I4N610|Uncharacterized protein|none),(1|A0A1I4N5T7|Putative DNA modification/repair radical SAM protein|PF12836),(2|A0A1I4N697|Probable DNA metabolism protein|PF13566),(3|A0A1I4N6H6|Stage 0 sporulation protein A homolog|PF00072-PF13690)
A0A1I4NG01	SAMN04490355_104616	Pelosinus propionicus DSM 13327.	Firmicutes	Bacteria	1123291	FLP	A0A1I4NFV1		(-10|A0A1I4NH67|Sugar phosphate permease|PF07690),(-9|A0A1I4NG32|Malate/lactate/ureidoglycolate dehydrogenase, LDH2 family|PF02615),(-8|A0A1I4NG89|Uncharacterized protein|none),(-7|A0A1I4NH42|Phosphomannomutase|PF00408-PF02878-PF02879-PF02880),(-6|A0A1I4NGJ2|UTP--glucose-1-phosphate uridylyltransferase|PF00483),(-5|A0A1I4NH21|Glucose-6-phosphate isomerase|PF00342),(-4|A0A1I4NH15|DNA-binding respo…
A0A1I4TWG8	SAMN05216207_100346	Pseudonocardia ammonioxydans.	Actinobacteria	Bacteria	260086	Hemerythrin	A0A1I4TWD2		(-10|A0A1I4TXH9|ATP-binding cassette, subfamily C, CydD|PF00005-PF00664),(-9|A0A1I4TX66|ATP-binding cassette, subfamily C, CydC|PF00005-PF00664),(-8|A0A1I4TXB1|Glycosyl hydrolases family 39|PF01229),(-7|A0A1I4TWU9|3-oxoacyl-[acyl-carrier protein] reductase|PF13561),(-6|A0A1I4TX30|Methyltransferase domain-containing protein|PF13489),(-5|A0A1I4TX57|NAD(P)-dependent dehydrogenase, short-chain alcoho…
A0A1I5CR23	SAMN05421805_107262	Saccharopolyspora antimicrobica.	Actinobacteria	Bacteria	455193	DYP	A0A1I5CRT5		(-10|A0A1I5CQ05|Sulfur carrier protein FdhD|PF02634),(-9|A0A1I5CQ06|Oxidoreductase alpha (Molybdopterin) subunit|PF00384-PF01568),(-8|A0A1I5CQC0|Uncharacterized protein|none),(-7|A0A1I5CQB1|Molybdopterin molybdenumtransferase|PF00994-PF03453-PF03454),(-6|A0A1I5CQ94|Oxidoreductase alpha (Molybdopterin) subunit|PF00384-PF01568),(-5|A0A1I5CQI3|Transcription elongation factor, GreA/GreB family|PF0127…
A0A1I5E0R2	SAMN04489757_107113	Anaerocolumna aminovalerica.	Firmicutes	Bacteria	1527	FLP	A0A1I5E112		(-10|A0A1I5E085|33 kDa chaperonin|PF01430),(-9|A0A1I5E1B4|Phosphoribosylaminoimidazole-succinocarboxamide synthase|PF01259),(-8|A0A1I5E0C3|Amidophosphoribosyltransferase|PF00156-PF13537),(-7|A0A1I5E0D4|Adenylosuccinate lyase|PF00206-PF10397),(-6|A0A1I5E0R8|Uncharacterized protein|PF18907),(-5|A0A1I5E0T5|N-acetyltransferase domain-containing protein|PF14542),(-4|A0A1I5E0I7|DNA-binding transcriptio…
A0A1I5JC48	SAMN05421854_1021034	Amycolatopsis rubida.	Actinobacteria	Bacteria	112413	DYP	A0A1I5JAR5		(-10|A0A1I5JC55|LPXTG-motif cell wall anchor domain-containing protein/TQXA domain-containing protein|PF08341),(-9|A0A1I5JBS7|Transcriptional attenuator, LytR family|PF03816-PF13399),(-8|A0A1I5JBV5|UDP-N-acetylglucosamine:LPS N-acetylglucosamine transferase|PF06925-PF13692),(-7|A0A1I5JBP0|Peptidoglycan/xylan/chitin deacetylase, PgdA/CDA1 family|PF01522),(-6|A0A1I5JCJ3|Zn-dependent protease with c…
A0A1I5LKX6	SAMN05421854_103625	Amycolatopsis rubida.	Actinobacteria	Bacteria	112413	Hemerythrin	A0A1I5LKN8		(-10|A0A1I5LL73|Selenide, water dikinase|PF00586-PF02769),(-9|A0A1I5LLJ7|L-seryl-tRNA(Sec) selenium transferase|PF03841-PF12390),(-8|A0A1I5LK69|Selenocysteine-specific elongation factor|PF00009-PF09107),(-7|A0A1I5LKQ5|Formate dehydrogenase major subunit|PF04879),(-6|A0A1I5LLU9|Formate dehydrogenase major subunit|PF00384-PF01568),(-5|A0A1I5LLS0|4Fe-4S dicluster domain-containing protein|PF13247),(…
A0A1I5N1Q2	SAMN04487888_107185	Eubacterium callanderi.	Firmicutes	Bacteria	53442	CoQ7		E3GIB5	(-10|A0A1M7F8F1|None|none),(-9|A0A1M7F8C2|None|none),(-8|A0A1M7F7F8|None|none),(-7|A0A1I5N2I3|Dihydrolipoyl dehydrogenase|PF02852-PF07992),(-6|A0A1M7F781|None|none),(-5|A0A1I5N274|Amidohydrolase family protein|PF01979),(-4|A0A1I5N212|D-alanyl-D-alanine dipeptidase|PF01427),(-3|A0A1M7F7W4|None|none),(-2|A0A1M7F7L5|None|none),(-1|A0A1M7F6S9|None|none),(1|A0A1I5N178|Putative inner membrane protein|P…
A0A1I5P8M2	SAMN04487888_108192	Eubacterium callanderi.	Firmicutes	Bacteria	53442	CoQ7		E3GP27	(-10|A0A1M7FYM6|None|none),(-9|A0A1I5PA80|Ion-translocating oxidoreductase complex subunit G|PF04205),(-8|A0A1M7FY29|None|none),(-7|A0A1M7FYE3|None|none),(-6|A0A1M7FY38|None|none),(-5|A0A1I5P8C0|Ribonuclease Z|PF00753),(-4|A0A1I5P8X8|UPF0291 protein SAMN04487888_108196|PF05979-PF08241),(-3|A0A1I5P7Z2|Cystathionine beta-lyase family protein involved in aluminum resistance|PF06838),(-2|A0A1I5P8B7|A…
A0A1I5XXD4	SAMN05444277_1106	Parafilimonas terrae.	Bacteroidetes	Bacteria	1465490	DYP	A0A1I5XY19		(-5|A0A1I5XX79|Uncharacterized protein|none),(-4|A0A1I5XX71|Uncharacterized protein|none),(-3|A0A1I5XXC6|Putative toxin-antitoxin system antitoxin component, TIGR02293 family|PF09722),(-2|A0A1I5XXG8|RES domain-containing protein|PF08808),(-1|A0A1I5XY19|Putative iron-dependent peroxidase|PF04261),(1|A0A1I5XXQ7|Hva1_TUDOR domain-containing protein|PF11160),(2|A0A1I5XXM3|Cellobiose 2-epimerase|PF072…
A0A1I6HH12	SAMN05216203_1236	Marinobacter daqiaonensis.	Proteobacteria	Bacteria	650891	FLP	A0A1I6HGW6		(-10|A0A1I6HGH1|Elongation factor P-like protein|PF01132-PF08207-PF09285),(-9|A0A1I6HGQ5|NAD(P)H-binding|PF13460),(-8|A0A1I6HGL6|Malate dehydrogenase (NAD)|PF00056-PF02866),(-7|A0A1I6HGM7|Acyl-CoA hydrolase|PF03061),(-6|A0A1I6HGV3|Osmotically-inducible protein OsmY, contains BON domain|PF04972),(-5|A0A1I6HGQ2|Acyl carrier protein|PF00501-PF00550-PF01553),(-4|A0A1I6HGR0|Polyketide cyclase / dehydr…
A0A1I6HS04	SAMN04488591_2075	Microbacterium sp. cl127.	Actinobacteria	Bacteria	1761805	DYP	A0A1I6HRX9		(-10|A0A1I6HRW1|None|none),(-9|A0A1I6HRU5|DNA-binding transcriptional regulator, AcrR family|PF00440),(-8|A0A1I6HRV3|Putative membrane protein|PF06993),(-7|A0A1I6HRR8|PKS_ER domain-containing protein|PF00107-PF16884),(-6|A0A1I6HS21|Non-heme chloroperoxidase|PF12146),(-5|A0A1I6HRZ9|Helix-turn-helix domain-containing protein|PF13560-PF17765),(-4|A0A1I6HRX6|PucR C-terminal helix-turn-helix domain-co…
A0A1I6MEY6	SAMN05216570_3027	Dyella sp. OK004.	Proteobacteria	Bacteria	1855292	DYP	A0A1I6MEV9		(-10|A0A1I6MES1|MPT synthase subunit 2|PF02391),(-9|A0A1I6MER9|Molybdopterin-guanine dinucleotide biosynthesis protein A|PF12804),(-8|A0A1I6MER1|Uncharacterized protein|none),(-7|A0A1I6MEW4|Molybdate/tungstate transport system substrate-binding protein|PF13531),(-6|A0A1I6MEN9|Molybdate/tungstate transport system permease protein|PF00528),(-5|A0A1I6MEV5|Molybdate/tungstate transport system ATP-bin…
A0A1I7DSM7	SAMN05192563_1011143	Paraburkholderia aspalathi.	Proteobacteria	Bacteria	1324617	DYP	A0A1I7DSM4		(-10|A0A1I7DSN9|Sensor protein QseC|PF00512-PF02518-PF08521),(-9|A0A1I7DSI6|Two component transcriptional regulator, winged helix family|PF00072-PF00486),(-8|A0A1I7DSL5|Iron(III) transport system substrate-binding protein|PF13416),(-7|A0A1I7DSQ2|Iron(III) transport system permease protein|PF00528),(-6|A0A1I7DSR5|Iron(III) transport system ATP-binding protein|PF00005),(-5|A0A1I7DSQ8|Outer membrane…
A0A1I7ECW2	SAMN05518861_12844	Mesorhizobium sp. YR577.	Proteobacteria	Bacteria	1884373	DYP	A0A1I7ECV9		(-10|A0A1I7ECR7|Cation diffusion facilitator family transporter|PF01545),(-9|A0A1I7ECL3|Cytochrome bd-I ubiquinol oxidase subunit 2 apoprotein|PF02322),(-8|A0A1I7ECL5|Cytochrome bd-I ubiquinol oxidase subunit 1 apoprotein|PF01654),(-7|A0A1I7ECN2|Formate dehydrogenase major subunit|PF00384-PF01568),(-6|A0A1I7ECS8|Putative membrane protein|PF01062),(-5|A0A1I7ECM5|DNA-binding transcriptional respons…
A0A1J0TWM3	BO226_24095	Rhodococcus sp. 2G.	Actinobacteria	Bacteria	1570939	DYP	A0A1J0TWL3		(-10|A0A1J0TWG4|Phosphoribosylamine--glycine ligase|PF01071-PF02843-PF02844),(-9|A0A1J0TWK6|Hydrolase|PF02129-PF08530),(-8|A0A1J0TWL4|Aminotransferase|PF00155),(-7|A0A1J0TWL2|Cholesterol oxidase|PF05199),(-6|A0A1J0TWI4|TetR family transcriptional regulator|PF00440-PF17940),(-5|A0A1J0TWG1|Adenylosuccinate lyase|PF00206-PF10397),(-4|A0A1J0TWG7|TetR family transcriptional regulator|PF00440),(-3|A0A1…
A0A1J0UEN5	BOH72_26185	Mycobacterium sp. WY10.	Actinobacteria	Bacteria	1920667	DYP	A0A1J0UEQ6		(-10|A0A1J0UES2|Amidophosphoribosyltransferase|PF00156-PF13522),(-9|A0A1J0UEU7|SCP_3 domain-containing protein|PF17844),(-8|A0A1J0UEN6|Pyridoxamine 5'-phosphate oxidase|PF01243),(-7|A0A1J0UES3|Abortive phage infection protein|PF02517),(-6|A0A1J0UI59|Uncharacterized protein|PF10081-PF15420),(-5|A0A1J0UI80|Phosphoribosylformylglycinamidine synthase subunit PurL|PF00586-PF02769-PF18072),(-4|A0A1J0UE…
A0A1J0VZ30	BOX37_28750	Nocardia mangyaensis.	Actinobacteria	Bacteria	2213200	DYP	A0A1J0VZ33		(-10|A0A1J0VYW7|GntR family transcriptional regulator|PF00155-PF00392),(-9|A0A1J0VZ29|Uncharacterized protein|PF10944),(-8|A0A1J0VZ22|Pyridine nucleotide-disulfide oxidoreductase|PF02852-PF07992),(-7|A0A1J0VZA5|DNA-(apurinic or apyrimidinic site) lyase|PF01149-PF06827-PF06831),(-6|A0A1J0VYT7|Uncharacterized protein|none),(-5|A0A1J0VZ43|Precorrin-6A synthase (Deacetylating)|PF00590),(-4|A0A1J0VZ18…
A0A1J4P1Q1	WN71_007030	Streptomyces mangrovisoli.	Actinobacteria	Bacteria	1428628	DYP	A0A1J4P450		(-10|A0A1J4P458|Dipeptide/oligopeptide/nickel ABC transporter ATP-binding protein|PF00005-PF08352),(-9|A0A1J4P1Q9|Dipeptidase|PF01546-PF07687),(-7|A0A1J4P2V8|Deazaflavin-dependent nitroreductase|PF04075),(-6|A0A1J4P1C7|TetR family transcriptional regulator|PF00440-PF13305),(-5|A0A1J4P1U5|Two-component sensor histidine kinase|PF07730),(-4|A0A1J4P1C4|DNA-binding response regulator|PF00072-PF00196),…
A0A1J9NR01	BFF94_31710	Burkholderia catarinensis.	Proteobacteria	Bacteria	1108140	DYP	A0A1J9PCY9		(-10|A0A1J9PCZ5|Addiction module antitoxin RelB|none),(-9|A0A1J9NR08|Putative addiction module antidote protein|none),(-8|A0A1J9NM90|Transcriptional regulator|PF13744),(-7|A0A1J9NNB1|Uncharacterized protein|none),(-6|A0A1J9PP64|Uncharacterized protein|none),(-5|A0A1J9NNW8|Uncharacterized protein|PF06897),(-4|A0A1J9PSB1|Uncharacterized protein|none),(-3|A0A1J9PPX8|Protein PsiE|PF06146),(-1|A0A1J9P…
A0A1K1PM31	SAMN03159384_02360	Burkholderia sp. NFACC33-1.	Proteobacteria	Bacteria	1566269	DYP	A0A1K1PMR1		(-10|A0A1K1PMD7|Uncharacterized protein|none),(-9|A0A1K1PQ20|Alcohol dehydrogenase GroES-associated|PF13823),(-8|A0A1K1PMN0|3-phenylpropionate/trans-cinnamate dioxygenase ferredoxin reductase subunit|PF00355-PF07992-PF14759),(-7|A0A1K1PMX1|Formate dehydrogenase|PF00389-PF02826),(-6|A0A1K1PM99|Transcriptional regulator, GntR family|PF00155-PF00392),(-5|A0A1K1PMJ6|Uncharacterized protein|none),(-4|…
A0A1K1ZC38	SAMN02787144_1005279	Streptomyces atratus.	Actinobacteria	Bacteria	1893	DYP	A0A1K1ZC62		(-10|A0A1K1ZCK1|Uncharacterized protein|none),(-9|A0A1K1ZCI2|Uncharacterized protein|none),(-8|A0A1K1ZC83|Uncharacterized conserved protein YloU, alkaline shock protein (Asp23) family|PF03780),(-7|A0A1K1ZC59|Transposase DDE domain-containing protein|none),(-6|A0A1K1ZCK7|Serine phosphatase RsbU, regulator of sigma subunit|PF01590-PF07228-PF08448-PF13185),(-5|A0A1K1ZC09|Uncharacterized protein|none…
A0A1L3FMI6	BKD09_RS39595	Bradyrhizobium japonicum.	Proteobacteria	Bacteria	375	Minor			(-10|A0A1L3FMI7|ABC transporter|PF00005),(-9|A0A1L3FMF1|SAM-dependent methyltransferase|PF08241),(-8|A0A1L3FMK1|Uncharacterized protein|none),(-7|A0A1L3FMB7|PDZ domain-containing protein|PF03572-PF14684-PF17820),(-6|A0A1L3FMF5|Saccharopine dehydrogenase|PF03435),(-5|A0A1L3FMC1|Thioredoxin family protein|PF00578),(-3|A0A1L3FMF0|Uncharacterized protein|none),(-2|A0A1L3FMD4|Uncharacterized protein|P…
A0A1L6M0Q4	A7982_12966	Minicystis rosea.	Proteobacteria	Bacteria	888845	FLP	A0A1L6M0T9		(-10|A0A1L6M0P4|Uncharacterized protein|none),(-9|A0A1L6M166|Uncharacterized protein|none),(-8|A0A1L6M0X6|Response regulator of zinc sigma-54-dependent two-component system|PF13646),(-7|A0A1L6M0N6|Hybrid histidine kinase|none),(-6|A0A1L6M0Q3|Uncharacterized protein|none),(-5|A0A1L6M0V0|Histone acetyltransferase HPA2|PF00583),(-4|A0A1L6M0V8|Uncharacterized protein|none),(-3|A0A1L6M0N1|Uncharacteri…
A0A1L6PD52	TK78_02465	Streptomyces sp. Tue 6075.	Actinobacteria	Bacteria	1661694	DYP	A0A1L6PD33		(-10|A0A1L6PTU8|Lipoprotein|none),(-9|A0A1L6PD86|Pyridoxamine 5'-phosphate oxidase|PF01243),(-8|A0A1L6PTT1|RNA polymerase sigma24 factor|PF04542-PF08281),(-7|A0A1L6PD26|Membrane protein|none),(-6|A0A1L6PD25|ABC transporter ATPase|PF00005),(-5|A0A1L6PDB0|Carboxylic ester hydrolase|PF00135),(-4|A0A1L6PD27|Membrane protein|none),(-3|A0A1L6PD47|DUF5709 domain-containing protein|PF18970),(-2|A0A1L6PD3…
A0A1L7CPH5	CFLV_11575	Corynebacterium flavescens.	Actinobacteria	Bacteria	28028	DYP	A0A1L7CPF7		(-10|A0A1L7CPG5|Protein GrpE|PF01025),(-9|A0A1L7CPG9|Chaperone protein DnaK|PF00012),(-8|A0A1L7CPE9|Aldehyde dehydrogenase|PF00171-PF01619),(-7|A0A1L7CPH8|AI-2E family transporter|PF01594),(-6|A0A1L7CPE2|Nucleosidase|PF01048),(-5|A0A1L7CPF6|ATP-sulfurylase large subunit|PF00009),(-4|A0A1L7CPF3|ATP-sulfurylase small subunit|PF01507),(-3|A0A1L7CPH7|Phosphoadenosine phosphosulfate reductase|PF01507)…
A0A1L8N1C2	BKP49_04395	Treponema sp. CETP13.	Spirochaetes	Bacteria	1908540	Ruberythrin	A0A1L8N1C8		(-10|A0A1L8N1D4|CarD family transcriptional regulator|PF00027-PF13581),(-9|A0A1L8N1D9|Phosphoglycerate kinase|PF00162),(-8|A0A1L8N1E4|Uncharacterized protein|PF01973),(-7|A0A1L8N1D2|PpiC domain-containing protein|PF00639-PF13623),(-6|A0A1L8N1G8|FAA_hydrolase domain-containing protein|PF01557),(-5|A0A1L8N1D0|Uncharacterized protein|none),(-4|A0A1L8N1G4|Uncharacterized protein|none),(-3|A0A1L8N1I7|…
A0A1L9DRR9	BOQ63_32690	Streptomyces viridifaciens.	Actinobacteria	Bacteria	48665	DYP	A0A1L9DRV1		(-10|A0A1L9DRX6|TetR family transcriptional regulator|PF00440),(-8|A0A1L9DRX9|Doxorubicin biosynthesis protein DnrV|PF18029),(-7|A0A1L9DRQ8|Hemerythrin domain-containing protein|PF01814),(-6|A0A1L9DRU2|TIGR03086 family protein|none),(-5|A0A1L9DRQ7|DoxX family membrane protein|PF07681),(-4|A0A1L9DRR8|Serine/threonine-protein phosphatase|PF13672),(-3|A0A1L9DY69|5,10-methylene tetrahydromethanopteri…
A0A1M2YUU9	BGN87_07440	Rhizobiales bacterium 65-79.	Proteobacteria	Bacteria	1895815	DYP	A0A1M2YUU0		(-6|A0A1M2YVF2|Sigma-54-dependent Fis family transcriptional regulator|PF00072-PF00158-PF02954),(-5|A0A1M2YV73|Histidine kinase|PF00512-PF00672-PF02518-PF17202),(-4|A0A1M2YUY2|Uncharacterized protein|PF09939),(-3|A0A1M2YUV9|DoxX family protein|PF07681),(-2|A0A1M2YUV3|Uncharacterized protein|none),(-1|A0A1M2YUU0|Peroxidase|PF04261),(1|A0A1M2YUV0|Uncharacterized protein|none),(2|A0A1M2YUV1|Monooxyg…
A0A1M2ZPF9	BGN95_01550	Sphingomonas sp. 66-10.	Proteobacteria	Bacteria	1895848	DYP	A0A1M2ZPF3		(-10|A0A1M2ZPF5|Antibiotic hydrolase|PF02129-PF08530),(-9|A0A1M2ZPM6|HTH lysR-type domain-containing protein|PF00126-PF03466),(-8|A0A1M2ZPQ5|HWE_HK domain-containing protein|PF07536),(-7|A0A1M2ZPE0|Thioesterase|PF03061),(-6|A0A1M2ZPE9|LysR family transcriptional regulator|PF00126-PF03466),(-5|A0A1M2ZPF1|Quercetin 2,3-dioxygenase|PF02678-PF05726),(-4|A0A1M2ZPN1|Hydrolase|PF00857),(-3|A0A1M2ZPM4|Un…
A0A1M3BH12	BGO11_03450	Solirubrobacterales bacterium 70-9.	Actinobacteria	Bacteria	1895833	FLP	A0A1M3BGV5		(-10|A0A1M3BHA9|Uncharacterized protein|none),(-9|A0A1M3BGU1|Uncharacterized protein|none),(-7|A0A1M3BGN5|Uncharacterized protein|PF00924),(-6|A0A1M3BGV0|STAS domain-containing protein|PF01740),(-5|A0A1M3BGY0|HATPase_c domain-containing protein|PF13581),(-4|A0A1M3BGN9|Uncharacterized protein|PF04539-PF04542-PF04545),(-3|A0A1M3BGS9|MFS transporter|PF00083),(-2|A0A1M3BGQ9|Glyco_hydro_114 domain-con…
A0A1M3BW96	BGO06_16805	Shinella sp. 65-6.	Proteobacteria	Bacteria	1895831	Putative DYP			(-9|A0A1M3BW02|Isochorismatase|PF00857),(-7|A0A1M3BW01|RpiR family transcriptional regulator|PF01380-PF01418),(-6|A0A1M3BW12|Glutamine synthetase|PF00120-PF16952),(-5|A0A1M3BW11|Glyoxalase|PF00903),(-4|A0A1M3BW47|Magnesium-transporting ATPase, P-type 1|PF00122-PF00690-PF00702),(-2|A0A1M3BW94|Uncharacterized protein|none),(1|A0A1M3BW57|FAD-dependent oxidoreductase|PF07992),(3|A0A1M3BWS7|Cytochrome…
A0A1M3DIE3	BGO24_01635	Sphingomonas sp. 67-36.	Proteobacteria	Bacteria	1895849	DYP	A0A1M3DIH1		(-10|A0A1M3DIT9|NADH dehydrogenase|PF00881),(-9|A0A1M3DIF2|Quinone oxidoreductase|PF00107-PF08240),(-6|A0A1M3DIF0|TonB-dependent receptor|PF00593-PF07715),(-5|A0A1M3DIG0|Arylsulfatase|PF00884),(-4|A0A1M3DJ98|HTH tetR-type domain-containing protein|PF00440),(-3|A0A1M3DIC2|Choline phosphatase|PF13091-PF13396),(-2|A0A1M3DIP6|Formate dehydrogenase|PF00384-PF01568),(-1|A0A1M3DIH1|Peroxidase|PF04261),(…
A0A1M3HJ67	BGO55_24945	Sphingobacteriales bacterium 50-39.	Bacteroidetes	Bacteria	1895841	Putative DYP			(-10|A0A1M3HJM5|Alkaline phosphatase family protein|PF01663),(-8|A0A1M3HJ90|RagB/SusD family nutrient uptake outer membrane protein|PF07980-PF14322),(-7|A0A1M3HJC1|SusC/RagA family protein|PF00593-PF07715-PF13620),(-6|A0A1M3HJ79|Uncharacterized protein|PF04773-PF16344),(-5|A0A1M3HJG1|Uncharacterized protein|PF04542-PF08281),(-4|A0A1M3HJ64|PNPLA domain-containing protein|PF01734),(-3|A0A1M3HJJ7|Un…
A0A1M3JF51	BGO75_02715	Burkholderiales bacterium 68-20.	Proteobacteria	Bacteria	1895732	DYP	A0A1M3JF12		(-10|A0A1M3JF22|IMPACT family protein|PF01205-PF09186),(-9|A0A1M3JF40|Uncharacterized protein|PF14070),(-8|A0A1M3JF14|Peptidase M48|PF01435),(-7|A0A1M3JF00|SH3b domain-containing protein|PF08239),(-6|A0A1M3JF23|Adenylate/guanylate cyclase domain-containing protein|PF00211-PF05226),(-5|A0A1M3JF45|Glyco_hydro_18 domain-containing protein|PF00704),(-4|A0A1M3JEY5|QacE family quaternary ammonium compo…
A0A1M3LLQ1	BGO95_05030	Micrococcales bacterium 73-13.	Actinobacteria	Bacteria	1895791	Putative DYP			(-8|A0A1M3LLJ8|Exopolysaccharide biosynthesis protein|PF09992),(-7|A0A1M3LLN3|Uncharacterized protein|PF09933),(-6|A0A1M3LLL3|Uncharacterized protein|none),(-5|A0A1M3LLR0|Acyl-CoA thioesterase|PF03061),(-4|A0A1M3LLJ9|Uncharacterized protein|PF14262),(-3|A0A1M3LLP6|Molecular chaperone|PF09359),(-2|A0A1M3LLM0|DUF4956 domain-containing protein|PF16316),(1|A0A1M3LLL0|HTH luxR-type domain-containing p…
A0A1M3MG73	BGP07_10975	Rhizobiales bacterium 63-22.	Proteobacteria	Bacteria	1895812	DYP	A0A1M3MGG8		(-10|A0A1M3MG80|ABC transporter ATP-binding protein|PF00005),(-9|A0A1M3MG90|Ferrichrome ABC transporter substrate-binding protein|PF01497),(-8|A0A1M3MG86|Ferrichrome ABC transporter permease|PF01032),(-7|A0A1M3MG83|Ferrichrome ABC transporter permease|PF01032),(-6|A0A1M3MG91|Ferrichrome ABC transporter ATP-binding protein|PF00005),(-5|A0A1M3MGB5|16S rRNA (Cytosine(1402)-N(4))-methyltransferase|PF…
A0A1M3NJJ3	BGO98_15960	Myxococcales bacterium 68-20.	Proteobacteria	Bacteria	1895795	FLP	A0A1M3NJ85		(-10|A0A1M3NJ83|Uncharacterized protein|PF00072-PF00990),(-9|A0A1M3NJ90|Uncharacterized protein|PF00069-PF01661),(-8|A0A1M3NJB7|Glycine cleavage system H protein|PF01597),(-7|A0A1M3NJB4|Aminomethyltransferase|PF01571-PF08669),(-6|A0A1M3NJI8|Uncharacterized protein|PF01209),(-5|A0A1M3NJL4|S-adenosylmethionine synthase|PF00438-PF02772-PF02773),(-4|A0A1M3NJ86|Uncharacterized protein|none),(-3|A0A1M3…
A0A1M3PPA0	BGP12_11810	Rhodospirillales bacterium 70-18.	Proteobacteria	Bacteria	1895826	DYP	A0A1M3PQ48		(-6|A0A1M3PPK7|Uncharacterized protein|PF13424),(-5|A0A1M3PPV0|Uncharacterized protein|none),(-4|A0A1M3PPN5|CHAT domain-containing protein|PF12770),(-3|A0A1M3PPG6|Uncharacterized protein|none),(-2|A0A1M3PPJ5|Uncharacterized protein|PF13561),(-1|A0A1M3PQ48|Peroxidase|PF04261),(1|A0A1M3PP65|Peptidase M20|PF01546-PF07687),(2|A0A1M3PPT2|Short-chain dehydrogenase|PF13561),(3|A0A1M3PPG8|2-dehydropantoa…
A0A1M3Q2K9	BGP12_12945	Rhodospirillales bacterium 70-18.	Proteobacteria	Bacteria	1895826	FLP	A0A1M3Q246		(-8|A0A1M3Q2N8|FAD_binding_3 domain-containing protein|PF01494),(-7|A0A1M3Q2M9|Methyltransf_25 domain-containing protein|PF13649),(-6|A0A1M3Q250|Type III polyketide synthase|PF00195-PF02797),(-5|A0A1M3Q248|Beta-ACP synthase|PF00109-PF02801),(-4|A0A1M3Q249|Carrier domain-containing protein|PF00550),(-3|A0A1M3Q2B4|Uncharacterized protein|none),(-2|A0A1M3Q242|Uncharacterized protein|none),(-1|A0A1M3…
A0A1M3Q4I0	BGP09_18200	Rhizobium sp. 60-20.	Proteobacteria	Bacteria	1895819	DYP	A0A1M3Q4A3		(-10|A0A1M3Q4L1|Spermidine/putrescine ABC transporter ATP-binding protein|PF00005-PF08402),(-9|A0A1M3Q4A4|Polyamine ABC transporter permease|PF00528),(-8|A0A1M3Q4B6|Polyamine ABC transporter permease|PF00528),(-7|A0A1M3Q4D3|Uncharacterized protein|none),(-6|A0A1M3Q4A0|NH(3)-dependent NAD(+) synthetase|PF02540),(-5|A0A1M3Q4A5|GntR family transcriptional regulator|PF00392-PF07729),(-4|A0A1M3Q499|tR…
A0A1M4M9R7	DW1_2863	Proteiniborus sp. DW1.	Firmicutes	Bacteria	1889883	CoQ7	A0A1M4M9T5		(-2|A0A1M4M9R3|Serine/threonine transporter SstT|PF00375),(-1|A0A1M4M9T5|Uncharacterized protein|PF03232),(1|A0A1M4M9X1|Protein ecsC|PF12787),(2|A0A1M4M9V2|Uncharacterized protein|none),(3|A0A1M4M9R0|Uncharacterized protein|none),(4|A0A1M4M9N9|Stage 0 sporulation protein A homolog|PF00072-PF00486),(5|A0A1M4M9N8|Bacitracin transport ATP-binding protein bcrA|PF00005),(6|A0A1M4M9R8|Uncharacterized p…
A0A1M4WXJ2	SAMN02746064_01342	Alkalibacter saccharofermentans DSM 14828.	Firmicutes	Bacteria	1120975	FLP	A0A1M4WX72		(-10|A0A1M4WXV7|FMN-binding domain-containing protein|PF04205),(-9|A0A1M4WYC3|PTS system IIB component, Gat family (TC 4.A.5)|PF02302),(-8|A0A1M4WYI5|PTS system, galactitol-specific IIC component|PF03611),(-7|A0A1M4WXN0|Endopeptidase La|PF05362-PF13654),(-6|A0A1M4WY28|Malate/lactate/ureidoglycolate dehydrogenase, LDH2 family|PF02615),(-5|A0A1M4WXH0|Cold shock protein (Beta-ribbon, CspA family)|PF…
A0A1M5Q566	SAMN05443248_3649	Bradyrhizobium erythrophlei.	Proteobacteria	Bacteria	1437360	DYP	A0A1M5Q662		(-10|A0A1M5Q6K6|F420_oxidored domain-containing protein|PF03807),(-9|A0A1M5Q6U7|ATP:ADP antiporter, AAA family|PF07690),(-8|A0A1M5Q6S4|Predicted oxidoreductase|PF00248),(-7|A0A1M5Q648|Putative ABC transport system substrate-binding protein|PF04392),(-6|A0A1M5Q7F9|Uncharacterized protein|none),(-5|A0A1M5Q7C4|Uncharacterized protein|none),(-4|A0A1M5Q5I3|Uncharacterized protein|none),(-3|A0A1M5Q5F5|…
A0A1M5Q9F2	SAMN02745245_00563	Anaerosphaera aminiphila DSM 21120.	Firmicutes	Bacteria	1120995	FLP	A0A1M5Q9C8		(-10|A0A1M5Q9F7|Peptidase_S9 domain-containing protein|PF00326),(-9|A0A1M5Q8X6|Uncharacterized membrane protein|PF07853-PF13630),(-8|A0A1M5Q8R9|DNA-binding transcriptional regulator, ArsR family|PF01022),(-7|A0A1M5Q9A2|Putative ABC-transporter type IV|PF06541),(-6|A0A1M5Q9D1|Guanylate kinase|PF00625),(-5|A0A1M5QA91|NitT/TauT family transport system substrate-binding protein|PF02621),(-4|A0A1M5Q9P…
A0A1M5QTF4	SAMN05444169_6137	Bradyrhizobium erythrophlei.	Proteobacteria	Bacteria	1437360	DYP	A0A1M5QUJ7		(-10|A0A1M5QT26|Cyclohexyl-isocyanide hydratase|PF01965),(-9|A0A1M5QSI8|Transcriptional regulator, AraC family with amidase-like domain|PF01965-PF12833),(-8|A0A1M5QTF9|Uncharacterized protein|none),(-7|A0A1M5QSG9|Uncharacterized protein|none),(-6|A0A1M5QTA6|TolB amino-terminal domain-containing protein|PF04052),(-5|A0A1M5QSK4|Uncharacterized protein|none),(-4|A0A1M5QSN0|NAD(P)-dependent dehydroge…
A0A1M5YEA2	SAMN02745124_03935	Desulfofustis glycolicus DSM 9705.	Proteobacteria	Bacteria	1121409	FLP	A0A1M5YFM0		(-7|A0A1M5YE62|MFS transporter, DHA1 family, multidrug resistance protein|PF07690),(-6|A0A1M5YE80|Tripartite ATP-independent transporter solute receptor, DctP family|PF03480),(-5|A0A1M5YEL1|TRAP-type C4-dicarboxylate transport system, small permease component|PF04290),(-4|A0A1M5YEF5|TRAP transporter, DctM subunit|PF06808),(-3|A0A1M5YE69|4-deoxy-L-threo-5-hexosulose-uronate ketol-isomerase|PF04962…
A0A1M6DY91	SAMN05444373_100941	Thermoclostridium caenicola.	Firmicutes	Bacteria	659425	CoQ7	A0A1M6DY67		(-10|A0A1M6DX50|Metallo-beta-lactamase family protein|PF07521-PF10996-PF16661),(-9|A0A1M6DXJ3|Transporter, CPA2 family|PF00999),(-8|A0A1M6DXL6|Uncharacterized protein|none),(-7|A0A1M6DXK2|Fe-ADH domain-containing protein|PF00465),(-6|A0A1M6DXM0|HD_domain domain-containing protein|PF01966),(-5|A0A1M6DXU6|YmaF family protein|PF12788),(-4|A0A1M6DXY7|UDP-N-acetylmuramoylalanine--D-glutamate ligase|PF…
A0A1M6EIB0	SAMN02745170_01197	Propionispora hippei DSM 15287.	Firmicutes	Bacteria	1123003	CoQ7	A0A1M6EHV2		(-10|A0A1M6EJ24|Transketolase|PF00456),(-9|A0A1M6EIQ0|L-iditol 2-dehydrogenase|PF00107-PF08240),(-8|A0A1M6EJ86|PTS system, galactitol-specific IIC component|PF03611),(-7|A0A1M6EIN1|PTS system, galactitol-specific IIB component|PF02302),(-6|A0A1M6EID3|PTS system, galactitol-specific IIA component|PF00359),(-5|A0A1M6EI85|Transcriptional regulator containing an AAA-type ATPase domain and a DNA-bindi…
A0A1M6HCU7	SAMN02745176_02744	Lutispora thermophila DSM 19022.	Firmicutes	Bacteria	1122184	CoQ7	A0A1M6HCS4		(-10|A0A1M6HDH7|RNA polymerase sigma-70 factor, ECF subfamily|PF04542-PF08281),(-9|A0A1M6HDE4|Uncharacterized protein|none),(-8|A0A1M6HD38|Uncharacterized protein|none),(-7|A0A1M6HD75|Uncharacterized protein|none),(-6|A0A1M6HD46|Uncharacterized protein|none),(-5|A0A1M6HCY8|Ketosteroid isomerase homolog|PF13474),(-4|A0A1M6HCX8|Uncharacterized protein|none),(-3|A0A1M6HD00|Uncharacterized protein|no…
A0A1M6IV29	SAMN02745244_02383	Tessaracoccus bendigoensis DSM 12906.	Actinobacteria	Bacteria	1123357	DYP	A0A1M6IV97		(-10|A0A1M6IWA9|30S ribosomal protein S12|PF00164),(-9|A0A1M6IW89|30S ribosomal protein S7|PF00177),(-8|A0A1M6IW42|Elongation factor G|PF00009-PF00679-PF03144-PF03764-PF14492),(-7|A0A1M6IW04|Elongation factor Tu|PF00009-PF03143-PF03144),(-6|A0A1M6IVZ0|Uncharacterized protein|none),(-5|A0A1M6IVS5|Alpha-L-fucosidase|PF00754-PF01120),(-4|A0A1M6IVS8|Glutaminyl-tRNA synthetase|PF00749-PF03950),(-3|A0A…
A0A1M6KTZ6	SAMN02745975_02501	Geosporobacter subterraneus DSM 17957.	Firmicutes	Bacteria	1121919	CoQ7	A0A1M6KTU1		(-10|A0A1M6KV60|Peptidoglycan-binding (PGRP) domain of peptidoglycan hydrolases-containing protein|PF01471),(-9|A0A1M6KUY2|Uncharacterized protein|none),(-8|A0A1M6KV23|Flavodoxin|PF00258),(-7|A0A1M6KUS2|Spore cortex-lytic enzyme|PF01471-PF07486),(-6|A0A1M6KUF6|Germination protein YpeB|PF03413-PF14620),(-5|A0A1M6KUR8|Fucose permease|PF07690),(-4|A0A1M6KU48|Methyl-accepting chemotaxis protein (MCP)…
A0A1M6MPT3	SAMN02745227_00876	Anaerobranca californiensis DSM 14826.	Firmicutes	Bacteria	1120989	FLP	A0A1M6MQA6		(-10|A0A1M6MQF9|ABC-2 type transport system permease protein|PF12679),(-9|A0A1M6MQ87|Uncharacterized membrane protein|PF07786),(-8|A0A1M6MQS9|Ribosome-binding ATPase YchF|PF01926-PF06071),(-7|A0A1M6MQ42|PTS system, glucose-like IIB component|PF00367-PF02378),(-6|A0A1M6MQG4|Phosphotransferase system IIC components, glucose/maltose/N-acetylglucosamine-specific|PF02378),(-5|A0A1M6MPX9|Trehalose-6-ph…
A0A1M6RQ13	SAMN05444391_0730	Thermocrinis minervae.	Aquificae	Bacteria	381751	Minor			(-10|A0A1M6RP57|Protein SCO1/2|PF02630),(-9|A0A1M6RP00|Cytochrome c oxidase subunit 2|PF00116-PF02790),(-8|A0A1M6RP44|Cytochrome c oxidase subunit 1|PF00115),(-7|A0A1M6RP55|6-carboxyhexanoate--CoA ligase|PF03744),(-6|A0A1M6RPA6|Glycosyltransferase involved in cell wall bisynthesis|PF00535),(-5|A0A1M6RPD3|[LSU ribosomal protein L11P]-lysine N-methyltransferase|PF06325),(-4|A0A1M6RPW6|Glutamine-dep…
A0A1M7I4Z8	SAMN04515650_10232	Halanaerobium congolense.	Firmicutes	Bacteria	54121	FLP	A0A1M7I4V0		(-10|A0A1M7I605|Glycogen synthase|PF00534-PF08323-PF12836),(-9|A0A1M7I5R6|L-fucose isomerase|none),(-8|A0A1M7I5V1|Iron-regulated ABC transporter ATPase subunit SufC|PF00005),(-7|A0A1M7I5X7|Uncharacterized protein|PF01458),(-6|A0A1M7I5B7|NitT/TauT family transport system substrate-binding protein|PF13379),(-5|A0A1G6M0E6|NitT/TauT family transport system permease protein|PF00528),(-4|A0A1M7I5L5|Nit…
A0A1M7LGP9	SAMN05660826_01911	Caldanaerovirga acetigignens.	Firmicutes	Bacteria	447595	Bacterioferritin	A0A1M7LGY2		(-10|A0A1M7LG62|Acetylornithine aminotransferase|PF00202),(-9|A0A1M7LHK2|Acetylglutamate kinase|PF00696),(-8|A0A1M7LFS6|Arginine biosynthesis bifunctional protein ArgJ|PF01960),(-7|A0A1M7LHR0|N-acetyl-gamma-glutamyl-phosphate reductase|PF01118-PF02774),(-6|A0A1M7LG75|Cupin domain-containing protein|PF07883),(-5|A0A1M7LG48|Rubrerythrin|PF02915),(-4|A0A1M7LHJ5|Predicted glycosyl hydrolase, GH43/DUF…
A0A1M7PRQ8	SAMN05216268_123117	Streptomyces yunnanensis.	Actinobacteria	Bacteria	156453	DYP	A0A1M7PRQ6		(-10|A0A1M7PRI8|Uncharacterized protein|PF05610),(-9|A0A1M7PRJ8|Streptomycin 6-kinase|PF04655),(-8|A0A1M7PRS3|Haloacid dehalogenase superfamily, subfamily IA, variant 3 with third motif having DD or ED|PF13419),(-7|A0A1M7PRJ4|A-factor biosynthesis hotdog domain-containing protein|PF03756),(-6|A0A1M7PRM8|Transcriptional regulator, TetR family|PF00440),(-5|A0A1M7PRN7|DNA polymerase beta|PF02811-PF1…
A0A1M7RJD6	SAMN05443668_11483	Cryptosporangium aurantiacum.	Actinobacteria	Bacteria	134849	DYP	A0A1M7RJD2		(-10|A0A1M7RJE5|Uncharacterized protein|none),(-9|A0A1M7RJC3|TIR domain-containing protein|PF13676),(-8|A0A1M7RJL0|Putative peptidoglycan binding domain-containing protein|PF01471),(-7|A0A1M7RIY7|Phospholipase_D-nuclease N-terminal|PF13396),(-6|A0A1M7RJ83|DNA-binding transcriptional regulator, Lrp family|PF01037-PF13404),(-5|A0A1M7RIU8|Uncharacterized protein|PF09391),(-4|A0A1M7RJ04|Threonine/hom…
A0A1M9W669	SAMEA2147405_05005	Mycobacteroides abscessus subsp. bolletii.	Actinobacteria	Bacteria	319705	DYP		A0A1N4XKZ8	(-10|A0A1M8TTR4|None|none),(-9|A0A1M9CSD5|Uncharacterized protein|none),(-8|A0A1M9CSX0|None|none),(-7|A0A1M9HWC5|Transmembrane protein|PF10081-PF15420),(-6|A0A1M9CSB0|None|none),(-5|A0A1N1K3Z8|Uncharacterized protein|PF13564),(-4|A0A1N1K419|None|none),(-3|A0A1N5HKZ5|None|none),(-2|A0A1M9NTI7|M18 family aminopeptidase|PF02127),(-1|A0A1M8TUM5|None|none),(1|A0A1N1DZ34|None|none),(2|A0A1N1GQ79|Phosph…
A0A1N2I796	SAMEA2259684_01559	Mycobacteroides abscessus subsp. abscessus.	Actinobacteria	Bacteria	1185650	Putative DYP			(-10|A0A1N3CP24|Uncharacterized protein|none),(-9|A0A1N2TGN6|None|none),(-8|A0A1N3KQI5|None|none),(-7|A0A1N5Z6U0|Phosphoribosylformylglycinamidine synthase subunit PurL|PF00586-PF02769-PF18072),(-6|A0A1U2S9V5|None|none),(-5|A0A1N3LKE2|Uncharacterized protein|PF13564),(-4|A0A1M9TNN4|None|none),(-3|A0A1M8UA22|Wyosine base formation|PF11716),(-2|A0A1N3GN68|None|none),(-1|A0A1M8PWU7|None|none),(1|A0A…
A0A1N3II18	SAMEA2161603_01270	Mycobacteroides abscessus subsp. abscessus.	Actinobacteria	Bacteria	1185650	DYP	A0A1N4DRP5		(-10|A0A1N3CP24|Uncharacterized protein|none),(-9|A0A1N2TRU0|Abortive infection protein|PF02517),(-8|A0A1N1NVS9|Transmembrane protein|PF10081-PF15420),(-7|A0A1N5Z6U0|Phosphoribosylformylglycinamidine synthase subunit PurL|PF00586-PF02769-PF18072),(-6|A0A1M8PP95|Uncharacterized protein|none),(-5|A0A1N3TMT3|Uncharacterized protein|PF13564),(-4|A0A1N6AZE7|Uncharacterized protein|none),(-3|A0A1M8UA22…
A0A1N5U7R2	SAMEA2259698_01309	Mycobacteroides abscessus subsp. bolletii.	Actinobacteria	Bacteria	319705	DYP	A0A1N5U9C3		(-10|A0A1N5U739|SCP_3 domain-containing protein|PF17844),(-9|A0A1N5U8N4|Uncharacterized protein|none),(-8|A0A1N5UA11|Caax amino protease|PF02517),(-7|A0A1N4Y262|Transmembrane protein|PF10081-PF15420),(-6|F8SQA0|Phosphoribosylformylglycinamidine synthase subunit PurL|PF00586-PF02769-PF18072),(-5|A0A1N5U938|Uncharacterized protein|PF13564),(-4|A0A1N5U906|Uncharacterized protein|none),(-3|A0A1N5U982…
A0A1N6GIC0	SAMN05444165_0785	Paraburkholderia phenazinium.	Proteobacteria	Bacteria	60549	DYP	A0A1N6GIQ8		(-10|A0A1N6GJ88|N-methylhydantoinase B|PF02538),(-9|A0A1N6GIY4|N-methylhydantoinase A|PF01968-PF05378),(-8|A0A1N6GIR6|Peptide/nickel transport system ATP-binding protein|PF00005-PF08352),(-7|A0A1N6GIR7|Peptide/nickel transport system permease protein|PF00528),(-6|A0A1N6GIM1|Peptide/nickel transport system permease protein|PF00528),(-5|A0A1N6GIK3|Peptide/nickel transport system substrate-binding p…
A0A1N6JEF1	SAMN05444168_4272	Paraburkholderia phenazinium.	Proteobacteria	Bacteria	60549	DYP	A0A1N6JEB8		(-10|A0A1N6JDS5|Cupin_3 domain-containing protein|PF05899),(-9|A0A1N6JDR8|N-methylhydantoinase B|PF02538),(-8|A0A1N6JEG9|N-methylhydantoinase A|PF01968-PF05378),(-7|A0A1N6JE83|Peptide/nickel transport system ATP-binding protein|PF00005-PF08352),(-6|A0A1N6JE24|Peptide/nickel transport system permease protein|PF00528),(-5|A0A1N6JEI8|Peptide/nickel transport system permease protein|PF00528),(-4|A0A1…
A0A1N6L034	SAMN05443247_09134	Bradyrhizobium erythrophlei.	Proteobacteria	Bacteria	1437360	DYP	A0A1N6L0F9		(-10|A0A1N6L060|Uncharacterized protein|PF04380),(-9|A0A1N6L098|Carboxymethylenebutenolidase|PF01738),(-8|A0A1N6L052|Phosphatidylglycerol--prolipoprotein diacylglyceryl transferase|PF01790),(-7|A0A1N6L035|SAM-dependent methyltransferase, MidA family|PF02636),(-6|A0A1N6L049|Purine nucleoside phosphorylase|PF02578),(-5|A0A1N6L0G8|Uncharacterized protein|none),(-4|A0A1N6L042|Ribose-phosphate pyropho…
A0A1N6LKQ7	SAMN05444172_5687	Burkholderia sp. GAS332.	Proteobacteria	Bacteria	1882750	DYP	A0A1N6LKU2		(-10|A0A1N6LKR7|Type VI secretion system protein|PF04965),(-9|A0A1N6LL77|Uncharacterized protein|none),(-8|A0A1N6LKT3|Iron(III) transport system substrate-binding protein|PF13416),(-7|A0A1N6LKR0|Iron(III) transport system permease protein|PF00528),(-6|A0A1N6LKU4|Iron(III) transport system ATP-binding protein|PF00005),(-5|A0A1N6LL00|Outer membrane protein (Porin)|PF13609),(-4|A0A1N6LL56|Uncharacte…
A0A1N6TPV1	SAMN05421834_105131	Halanaerobium kushneri.	Firmicutes	Bacteria	56779	FLP	A0A1N6TPG9		(-10|A0A1N6TN79|L-fucose isomerase|none),(-9|A0A1N6TNK9|Iron-regulated ABC transporter ATPase subunit SufC|PF00005),(-8|A0A1N6TNL6|Uncharacterized protein|PF01458),(-7|A0A1N6TPD7|NitT/TauT family transport system substrate-binding protein|PF13379),(-6|A0A1N6TNR8|NitT/TauT family transport system permease protein|PF00528),(-5|A0A1N6TNZ6|NitT/TauT family transport system ATP-binding protein|PF00005…
A0A1N6TV58	SAMN05443094_10386	Domibacillus enclensis.	Firmicutes	Bacteria	1017273	IMEF	A0A1N6TVA9		(-10|A0A1N6TTW4|Transcriptional regulator, TetR family|PF00440),(-9|A0A1N6TTX7|DNA-binding response regulator, OmpR family, contains REC and winged-helix (WHTH) domain|PF00072-PF00486),(-8|A0A1N6TU09|Histidine kinase|PF00512-PF00672-PF02518),(-7|A0A1N6TUK5|Peptidase propeptide and YPEB domain-containing protein|PF03413),(-6|A0A1N6TV76|Uncharacterized membrane protein YkoI|PF03413),(-5|A0A1N6TUM3|…
A0A1N7GT82	SAMN05880568_3135	Microbacterium sp. RURRCA19A.	Actinobacteria	Bacteria	1907391	DYP	A0A1N7GT49		(-9|A0A1N7GSW7|Non-heme chloroperoxidase|PF00561),(-8|A0A1N7GT13|Uncharacterized protein|none),(-7|A0A1N7GSY5|Pyruvate dehydrogenase (Quinone)|PF00205-PF02775-PF02776),(-6|A0A1N7GSZ1|Helix-turn-helix domain-containing protein|PF13560-PF17765),(-5|A0A1N7GT00|Transcriptional regulator, TetR family|PF00440),(-4|A0A1N7GT18|Predicted ATPase|PF00196-PF13191),(-3|A0A1N7GT25|SnoaL-like domain-containing …
A0A1N7SS40	BN2476_770012	Paraburkholderia piptadeniae.	Proteobacteria	Bacteria	1701573	DYP	A0A1N7SS56		(-10|A0A1N7SS54|Uncharacterized protein|none),(-9|A0A1N7SSD2|Cell wall-associated hydrolase|PF04970),(-8|A0A1N7SSF7|Uncharacterized protein|none),(-7|A0A1N7SS60|Uncharacterized protein|PF11065),(-6|A0A1N7SSH6|Cytochrome c peroxidase|PF00034-PF03150),(-5|A0A1N7SS62|Phospholipase C|PF04185),(-4|A0A1N7SSE3|Flp pilus assembly protein TadD|none),(-3|A0A1N7STM5|Peptidoglycan D,D-transpeptidase FtsI|PF0…
A0A1P8U1X6	BWX38_15310	Acidipropionibacterium acidipropionici.	Actinobacteria	Bacteria	1748	DYP	A0A1P8U1Y9		(-10|A0A1P8U205|rRNA methyltransferase|PF00588-PF08032),(-9|A0A142KKE0|50S ribosomal protein L20|PF00453),(-8|A0A142KKD9|50S ribosomal protein L35|PF01632),(-7|A0A1P8U3V8|Translation initiation factor IF-3|PF00707-PF05198),(-6|A0A1P8U212|Uncharacterized protein|none),(-5|A0A1P8U1Y1|DNA mismatch repair protein MutT|PF00293),(-4|A0A1P8U3T4|Uncharacterized protein|PF12811),(-2|A0A1P8U1X2|N(G),N(G)-d…
A0A1P8X802	BVC93_08315	Mycobacterium sp. MS1601.	Actinobacteria	Bacteria	1936029	DYP	A0A1P8X809		(-10|A0A1P8X826|Amidophosphoribosyltransferase|PF00156-PF13522),(-9|A0A1P8X7Z3|SCP_3 domain-containing protein|PF17844),(-8|A0A1P8X813|Pyridoxamine 5'-phosphate oxidase|PF01243),(-7|A0A1P8X7X9|Abortive phage infection protein|PF02517),(-6|A0A1P8X7Z8|Uncharacterized protein|PF10081-PF15420),(-4|A0A1P8X805|Sodium:proton exchanger|PF00999),(-3|A0A1P8X7Z7|Glyoxalase|PF18029),(-2|A0A1P8X800|Probable M…
A0A1P8YMH9	BTZ20_0840	Rhodococcus sp. MTM3W5.2.	Actinobacteria	Bacteria	1805827	DYP	A0A1P8YLJ2		(-10|A0A1P8YHV1|4Fe-4S dicluster domain protein|PF02754-PF13183),(-9|A0A1P8YBA1|Uncharacterized protein|none),(-8|A0A1P8YIJ2|Uncharacterized protein|none),(-7|A0A1P8YPQ6|Uncharacterized protein|none),(-6|A0A1P8YLQ9|Trypsin family protein|none),(-5|A0A1P8YB20|Trypsin family protein|PF00089),(-4|A0A1P8YN17|Multidrug resistance efflux transporter family protein|PF00892),(-3|A0A1P8YPV2|Uncharacterize…
A0A1P9Y025	A9R05_17350	Burkholderia sp. KK1.	Proteobacteria	Bacteria	1855726	DYP	A0A1P9Y041		(-10|A0A1P9Y0A8|Amidohydro-rel domain-containing protein|PF04909),(-9|A0A1P9Y055|YCII domain-containing protein|PF03795),(-8|A0A1P9Y3F6|AB hydrolase-1 domain-containing protein|PF00561),(-7|A0A1P9Y023|Oxidoreductase|PF01408-PF02894),(-6|A0A1P9Y3L1|Shikimate dehydrogenase|PF08501),(-5|A0A1P9Y3N4|Cupin|PF07883),(-3|A0A1P9Y099|Uncharacterized protein|none),(-2|A0A1P9Y3R8|Uncharacterized protein|PF10…
A0A1P9Y797	A9R05_30865	Burkholderia sp. KK1.	Proteobacteria	Bacteria	1855726	DYP	A0A1P9Y7C5		(-10|A0A1P9Y8A4|Uncharacterized protein|PF14023),(-9|A0A1P9Y7D6|Disulfide bond formation protein DsbA|PF01323),(-8|A0A1P9Y7D8|Dihydrofolate reductase|PF01872),(-7|A0A1P9Y7G0|HxlR family transcriptional regulator|PF01638),(-6|A0A1P9Y7D3|Uncharacterized protein|none),(-5|A0A1P9Y7G4|Uncharacterized protein|none),(-4|A0A1P9Y7F6|Alpha-1,4 glucan phosphorylase|PF00343),(-3|A0A1P9Y7A5|Uncharacterized pr…
A0A1Q2CND8	BW730_09075	Tessaracoccus aquimaris.	Actinobacteria	Bacteria	1332264	DYP	A0A1Q2CNE5		(-10|A0A1Q2CND9|Elongation factor Tu|PF00009-PF03143-PF03144),(-9|A0A1Q2CND7|Staphylococcus aureus surface protein A|PF00754-PF01120-PF05345),(-8|A0A1Q2CNJ7|Deaminase|PF01872),(-6|A0A1Q2CNF2|Uncharacterized protein|PF13430),(-5|A0A1Q2CND6|Glutamate--tRNA ligase|PF00749),(-4|A0A1Q2CNE1|Uncharacterized protein|none),(-3|A0A1Q2CND5|Uncharacterized protein|none),(-2|A0A1Q2CNH9|Uncharacterized protein…
A0A1Q2CV43	BW733_03155	Tessaracoccus flavescens.	Actinobacteria	Bacteria	399497	DYP	A0A1Q2D2H5		(-10|A0A1Q2CV58|Transposase|PF00239-PF02796),(-9|A0A1Q2CV56|Uncharacterized protein|none),(-8|A0A1Q2CV53|AAA domain-containing protein|PF13401),(-7|A0A1Q2CV61|Uncharacterized protein|none),(-6|A0A1Q2CV71|Glutamine--tRNA ligase|PF00749-PF03950),(-5|A0A1Q2CV79|Uncharacterized protein|PF13430),(-4|A0A1Q2CV60|Glutamate--tRNA ligase|PF00749),(-3|A0A1Q2CV77|Uncharacterized protein|none),(-2|A0A1Q2CV62|…
A0A1Q2HQA7	L21SP3_01241	Sedimentisphaera cyanobacteriorum.	Planctomycetes	Bacteria	1940790	FLP	A0A1Q2HPR4		(-10|A0A1Q2HQB5|Type II secretion system protein G|PF07963),(-9|A0A1Q2HQD4|Type II secretion system protein G|PF07963),(-8|A0A1Q2HQ89|Tfp pilus assembly protein FimT|none),(-7|A0A1Q2HQC4|Uncharacterized protein|PF07963),(-6|A0A1Q2HPQ5|Uncharacterized protein|none),(-5|A0A1Q2HQ47|Helix-hairpin-helix motif containing protein|PF12836),(-4|A0A1Q2HPZ5|Non-specific serine/threonine protein kinase|PF000…
A0A1Q3H986	BO221_44815	Archangium sp. Cb G35.	Proteobacteria	Bacteria	1920190	FLP	A0A1Q3H973		(-10|A0A1Q3H920|DNA repair protein|PF00004-PF12458),(-9|A0A1Q3H981|Uncharacterized protein|none),(-8|A0A1Q3H8Z5|Uncharacterized protein|none),(-7|A0A1Q3H948|DNA topoisomerase|PF01028),(-6|A0A1Q3H925|Excinuclease ABC subunit A|PF00005-PF17755),(-5|A0A1Q3H933|Fe2OG dioxygenase domain-containing protein|PF13640),(-4|A0A1Q3H922|Uncharacterized protein|none),(-3|A0A1Q3H978|30S ribosomal protein S1|PF0…
A0A1Q3KZB7	BGN99_25740	Alphaproteobacteria bacterium 65-37.	Proteobacteria	Bacteria	1895711	FLP	A0A1Q3L018		(-2|A0A1Q3KZP9|Uncharacterized protein|PF00072-PF00486),(-1|A0A1Q3L018|Ferritin|none),(1|A0A1Q3KZJ0|Uncharacterized protein|PF13759),(2|A0A1Q3KZL5|Hemin receptor|PF00042),(3|A0A1Q3KZW5|DNA polymerase III subunit delta|PF06144),(4|A0A1Q3KZE1|TPR_REGION domain-containing protein|PF13424-PF13844-PF14559),(5|A0A1Q3KZH4|Leucine--tRNA ligase|PF00133-PF08264-PF09334-PF13603),(6|A0A1Q3KZI6|Uncharacterize…
A0A1Q3NKB1	BGO23_01065	Solirubrobacterales bacterium 67-14.	Actinobacteria	Bacteria	1895832	FLP	A0A1Q3NK36		(-10|A0A1Q3NKC1|30S ribosomal protein S6|PF01250),(-9|A0A1Q3NKL0|AB hydrolase-1 domain-containing protein|PF00561),(-8|A0A1Q3NK56|Trehalose-6-phosphate synthase|PF00982),(-7|A0A1Q3NK46|PDZ domain-containing protein|PF13180-PF13365),(-6|A0A1Q3NK96|Thiamine-monophosphate kinase|PF00586-PF02769),(-5|A0A1Q3NK93|Uncharacterized protein|PF03706),(-4|A0A1Q3NL06|Penicillin-insensitive transglycosylase|PF…
A0A1Q3V897	BGO51_16820	Rhodospirillales bacterium 69-11.	Proteobacteria	Bacteria	1895825	FLP	A0A1Q3V839		(-10|A0A1Q3V858|Amino acid ABC transporter substrate-binding protein|PF13458),(-9|A0A1Q3V890|Glutathione peroxidase|PF11730),(-8|A0A1Q3V9K8|Uncharacterized protein|PF13417),(-7|A0A1Q3V843|Uroporphyrinogen III methylase|PF00590),(-6|A0A1Q3V8M2|Sulfite reductase subunit alpha|PF00175-PF00258),(-5|A0A1Q3V885|Sulfite reductase subunit beta|PF01077-PF03460),(-4|A0A1Q3V806|Uncharacterized protein|none)…
A0A1Q3W3Y7	BGO65_12025	Afipia sp. 64-13.	Proteobacteria	Bacteria	1895701	DYP	A0A1Q3W424		(-10|A0A1Q3W3Y9|Uncharacterized protein|PF06577),(-9|A0A1Q3W3Z1|Uncharacterized protein|none),(-8|A0A1Q3W429|Uncharacterized protein|none),(-7|A0A1Q3W4R2|Uncharacterized protein|none),(-6|A0A1Q3W402|L,D-transpeptidase|PF03734),(-5|A0A1Q3W400|Uncharacterized protein|PF11150),(-4|A0A1Q3W3Z4|Chemotaxis protein|PF00015-PF08447),(-3|A0A1Q3W4X1|Uncharacterized protein|PF04932),(-2|A0A1Q3W416|Glycosyl t…
A0A1Q4B0R2	BGO96_00440	Micrococcales bacterium 73-15.	Actinobacteria	Bacteria	1895792	DYP		BGO96_00445	(-10|A0A1Q4B265|MFS domain-containing protein|PF06912),(-9|A0A1Q4B0T3|Pyruvate oxidase|PF00205-PF02775-PF02776),(-8|A0A1Q4B0T1|Uncharacterized protein|none),(-7|A0A1Q4B139|Uncharacterized protein|none),(-6|A0A1Q4B1J8|Antibiotic biosynthesis monooxygenase|PF03992),(-5|A0A1Q4B155|RNA polymerase subunit sigma-24|PF04542-PF08281),(-4|A0A1Q4B0S9|LysR family transcriptional regulator|PF00126-PF03466),(…
A0A1Q4C466	BGO99_09025	Nitrosospira sp. 56-18.	Proteobacteria	Bacteria	1895901	DYP	A0A1Q4C4F9		(-9|A0A1Q4C3U9|Methyltransferase|PF00891-PF16864),(-8|A0A1Q4C3X6|Uncharacterized protein|none),(-7|A0A1Q4C439|Uncharacterized protein|none),(-6|A0A1Q4C463|DUF768 domain-containing protein|PF05589),(-5|A0A1Q4C478|Esterase|PF12697),(-4|A0A1Q4C4D2|5-methyltetrahydropteroyltriglutamate--homocysteine methyltransferase|PF01717),(-3|A0A1Q4C4E7|Histidine kinase|PF00072-PF00512-PF02518-PF08447-PF12860),(-…
A0A1Q4F6A4	BGP14_21600	Sphingobacteriales bacterium 44-15.	Bacteroidetes	Bacteria	1895837	Putative DYP			(-2|A0A1Q4F6B9|Superoxide dismutase|PF00081-PF02777),(1|A0A1Q4F684|Transcriptional regulator|none),(2|A0A1Q4F6H5|Uncharacterized protein|PF04542-PF08281),(3|A0A1Q4F6B7|Uncharacterized protein|PF04773-PF16344),(4|A0A1Q4F6G7|Uncharacterized protein|PF00593-PF07715-PF13715),(5|A0A1Q4F694|Uncharacterized protein|PF07980-PF14322),(6|A0A1Q4F675|AhpC-TSA domain-containing protein|PF00578),(7|A0A1Q4F687|…
A0A1Q4HD00	BRW64_12780	Mycolicibacterium diernhoferi.	Actinobacteria	Bacteria	1801	DYP	A0A1Q4HD06		(-10|A0A1Q4HDU0|Oxidoreductase|PF13460),(-9|A0A1Q4HD32|Amidophosphoribosyltransferase|PF00156-PF13522),(-8|A0A1Q4HCZ6|SCP_3 domain-containing protein|PF17844),(-7|A0A1Q4HD15|Uncharacterized protein|none),(-6|A0A1Q4HDF2|Uncharacterized protein|PF10081-PF15420),(-5|A0A1Q4HDA8|Phosphoribosylformylglycinamidine synthase subunit PurL|PF00586-PF02769-PF18072),(-4|A0A1Q4HD14|Glyoxalase|PF18029),(-3|A0A1…
A0A1Q4I0P9	BRW65_02580	Mycobacterium paraffinicum.	Actinobacteria	Bacteria	53378	DYP	A0A1Q4I0H3		(-4|A0A1Q4I0J3|Deazaflavin-dependent nitroreductase|PF04075),(-3|A0A1Q4I0P0|Uncharacterized protein|PF13564),(-2|A0A1Q4I1D7|Probable M18 family aminopeptidase 2|PF02127),(-1|A0A1Q4I0H3|Peroxidase|PF04261),(1|A0A1Q4I0G9|Sulfurase|PF00111-PF00175-PF00970-PF03473-PF03475),(2|A0A1Q4I0H9|Alpha/beta hydrolase|PF00561),(3|A0A1Q4I0I4|TetR family transcriptional regulator|PF00440),(4|A0A1Q4I0H4|TetR famil…
A0A1Q4JUF6	BS618_28420	Rhodococcus erythropolis	Actinobacteria	Bacteria	1833	DYP	A0A1Q4JU50		(-10|A0A5P3GGU2|Glutamine synthetase|PF00120),(-9|A0A0E4ACX2|3-oxoacyl-[acyl-carrier protein] reductase|PF13561),(-8|A0A5P3GGV8|Gamma-glutamyl-gamma-aminobutyrate hydrolase family protein|PF07722),(-7|A0A5P3GGR8|DNA-binding transcriptional regulator, FadR family|PF00392-PF07729),(-6|A0A5P3GGZ6|APC family permease|PF00324),(-5|A0A5P3GHR7|Uncharacterized protein|none),(-4|A0A0C2VI21|Nuclear transpo…
A0A1Q4SNV9	EB74_15495	Mycobacterium sp. SWH-M5.	Actinobacteria	Bacteria	1490483	DYP	A0A1Q4SNT8		(-10|A0A1Q4SNU9|Pyridoxamine 5'-phosphate oxidase|PF01243),(-9|A0A1Q4SNL5|Uncharacterized protein|none),(-8|A0A1Q4SNY0|Abortive phage infection protein|PF02517),(-7|A0A1Q4SNT0|Membrane protein|PF10081-PF15420),(-6|A0A1Q4SNV5|Phosphoribosylformylglycinamidine synthase subunit PurL|PF00586-PF02769-PF18072),(-5|A0A1Q4SNN9|Sodium:proton exchanger|PF00999),(-4|A0A1Q4SNW8|Thiamine pyrophosphate-binding…
A0A1Q4U7X3	EB75_15075	Mycobacterium sp. ST-F2.	Actinobacteria	Bacteria	1490484	DYP	A0A1Q4U7Z0		(-10|A0A1Q4U7W3|Glycine cleavage system protein T|PF01571),(-9|A0A1Q4U808|Uncharacterized protein|PF11273),(-8|A0A1Q4U7R7|Phosphoribosylformylglycinamidine cyclo-ligase|PF00586-PF02769),(-7|A0A1Q4U7Y2|Amidophosphoribosyltransferase|PF00156-PF13522),(-6|A0A1Q4U7R9|SCP_3 domain-containing protein|PF17844),(-5|A0A1Q4U8A8|Phosphoribosylformylglycinamidine synthase subunit PurL|PF00586-PF02769-PF18072…
A0A1Q4WBJ6	AMK13_12695	Streptomyces sp. CB02056.	Actinobacteria	Bacteria	1703924	DYP	A0A1Q4WBL4		(-10|A0A1Q4WBV1|MDMPI_N domain-containing protein|PF11716),(-9|A0A1Q4WBQ5|DoxX family protein|PF07681),(-8|A0A1Q4WBI8|Microbial collagenase|PF01752-PF08453),(-7|A0A1Q4WCN0|Microbial collagenase|PF01752-PF08453),(-6|A0A1Q4WBN0|Serine/threonine protein phosphatase|PF13672),(-5|A0A1Q4WCP8|5,10-methylene tetrahydromethanopterin reductase|PF00296),(-4|A0A1Q4WBI4|Oxidoreductase|PF03358),(-3|A0A1Q4WBK2|…
A0A1Q4X145	A6A07_40685	Streptomyces sp. CB03911.	Actinobacteria	Bacteria	1804758	DYP	A0A1Q4X1A9		(-10|A0A1Q4X182|Hemerythrin domain-containing protein|PF01814),(-9|A0A1Q4X1F3|MDMPI_N domain-containing protein|PF11716),(-8|A0A1Q4X135|DoxX family protein|PF07681),(-7|A0A1Q4X1A0|PG_binding_1 domain-containing protein|PF01471),(-6|A0A1Q4X1G7|Serine/threonine protein phosphatase|PF13672),(-5|A0A1Q4X1G3|5,10-methylene tetrahydromethanopterin reductase|PF00296),(-4|A0A1Q4X144|Oxidoreductase|PF03358…
A0A1Q4Z446	A6A29_37605	Streptomyces sp. TSRI0281.	Actinobacteria	Bacteria	1718998	DYP	A0A1Q4Z438		(-10|A0A1Q4Z445|Uncharacterized protein|none),(-9|A0A1Q4Z4M0|HTH cro/C1-type domain-containing protein|PF01381),(-8|A0A1Q4Z4C1|Uncharacterized protein|none),(-7|A0A1Q4Z4Q1|Uncharacterized protein|none),(-6|A0A1Q4Z4E0|Uncharacterized protein|none),(-5|A0A1Q4Z4D4|Twin-arginine translocation pathway signal|none),(-4|A0A1Q4Z4I9|Putative pterin-4-alpha-carbinolamine dehydratase|PF01329),(-3|A0A1Q4Z496…
A0A1Q5A841	AMK17_19045	Streptomyces sp. CB00072.	Actinobacteria	Bacteria	1703928	DYP	A0A1Q5A7W2		(-10|A0A1Q5A7W8|GCN5 family acetyltransferase|PF00583),(-9|A0A1Q5A807|RNA polymerase subunit sigma-24|PF04542-PF08281),(-8|A0A1Q5A800|Uncharacterized protein|none),(-7|A0A1Q5A819|ABC transporter ATPase|PF00005),(-6|A0A1Q5A9Q8|Carboxylic ester hydrolase|PF00135),(-5|A0A1Q5A7W5|UDP-N-acetylmuramoyl-L-alanyl-D-glutamate--2,6-diaminopimelate ligase|PF02875-PF08245),(-4|A0A1Q5A7W0|DUF5709 domain-conta…
A0A1Q5BAJ6	AMK14_19345	Streptomyces sp. TSRI0445.	Actinobacteria	Bacteria	1703925	DYP	A0A1Q5BAB1		(-10|A0A1Q5BAC4|DUF1996 domain-containing protein|PF09362),(-9|A0A1Q5BBK8|Peptidase S1|PF02983),(-8|A0A1Q5BBN7|Uncharacterized protein|none),(-7|A0A1Q5BAB0|Pyridoxamine 5'-phosphate oxidase|PF01243),(-6|A0A1Q5BBK6|ABC transporter ATPase|PF00005),(-5|A0A1Q5BAD5|Carboxylic ester hydrolase|PF00135),(-4|A0A1Q5BAI3|Uncharacterized protein|none),(-3|A0A1Q5BAA8|DUF5709 domain-containing protein|PF18970)…
A0A1Q5C4Q6	AMK12_21885	Streptomyces sp. TSRI0395.	Actinobacteria	Bacteria	1703923	DYP	A0A1Q5C4V1		(-10|A0A1Q5C4P5|Uncharacterized protein|PF06304),(-9|A0A1Q5C4M7|ABC transporter|PF00005),(-8|A0A1Q5C4Q0|Transport permease protein|PF01061),(-7|A0A1Q5C616|Carboxylic ester hydrolase|PF00135),(-6|A0A1Q5C4V3|UDP-N-acetylmuramoyl-L-alanyl-D-glutamate--2,6-diaminopimelate ligase|PF02875-PF08245),(-5|A0A1Q5C4W8|Uncharacterized protein|none),(-4|A0A1Q5C4R2|DUF5709 domain-containing protein|PF18970),(-3…
A0A1Q5D014	AMK10_32890	Streptomyces sp. CB02058.	Actinobacteria	Bacteria	1703921	DYP	A0A1Q5CZT2		(-10|A0A1Q5CZL5|Carboxylate--amine ligase|PF13535-PF18130-PF18603),(-9|A0A1Q5CZR6|DUF5709 domain-containing protein|PF18970),(-8|A0A1Q5CZS1|ABC transporter ATP-binding protein|PF00005-PF00664),(-7|A0A1Q5CZL4|Alkanesulfonate monooxygenase|PF00296),(-6|A0A1Q5CZM8|Aldo/keto reductase|PF00248),(-5|A0A1Q5CZY0|6-phosphogluconate dehydrogenase, decarboxylating|PF00393-PF03446),(-4|A0A1Q5CZZ9|Peptidoglyc…
A0A1Q5EJB0	AMK19_19360	Kitasatospora sp. CB01950.	Actinobacteria	Bacteria	1703930	DYP	A0A1Q5EJF2		(-10|A0A1Q5EJC0|Phosphoesterase|PF00149-PF16656),(-9|A0A1Q5EJF0|UPF0060 membrane protein AMK19_19415|PF02694),(-8|A0A1Q5EJC8|Uncharacterized protein|none),(-7|A0A1Q5EJS0|Aminotransferase|PF00155),(-6|A0A1Q5EJC6|HxlR family transcriptional regulator|PF01638),(-5|A0A1Q5EJG2|Uncharacterized protein|none),(-4|A0A1Q5EJE5|Uncharacterized protein|none),(-3|A0A1Q5EJB8|Uncharacterized protein|none),(-2|A0…
A0A1Q5ENW6	AMK20_19920	Streptomyces sp. TSRI0261.	Actinobacteria	Bacteria	1703931	DYP	A0A1Q5ENZ8		(-10|A0A1Q5ENV8|GCN5 family acetyltransferase|PF00583),(-9|A0A1Q5ENZ5|RNA polymerase subunit sigma-24|PF04542-PF08281),(-8|A0A1Q5ENT6|Uncharacterized protein|none),(-7|A0A1Q5ENU5|ABC transporter ATPase|PF00005),(-6|A0A1Q5EPN9|Carboxylic ester hydrolase|PF00135),(-5|A0A1Q5ENU4|Serine/threonine protein phosphatase|PF01590-PF07228-PF13581),(-4|A0A1Q5ENV4|DUF5709 domain-containing protein|PF18970),(-…
A0A1Q5G3V0	AMK23_15960	Streptomyces sp. CB02130.	Actinobacteria	Bacteria	1703934	DYP	A0A1Q5G3V6		(-10|A0A1Q5G4V0|Uncharacterized protein|none),(-9|A0A1Q5G3Q5|Pyridoxamine 5'-phosphate oxidase|PF01243),(-8|A0A1Q5G445|RNA polymerase subunit sigma-24|PF04542-PF08281),(-7|A0A1Q5G3W1|Uncharacterized protein|none),(-6|A0A1Q5G511|ABC transporter ATPase|PF00005),(-5|A0A1Q5G3Q3|Carboxylesterase|PF00135),(-4|A0A1Q5G3W3|Uncharacterized protein|none),(-3|A0A1Q5G3W8|DUF5709 domain-containing protein|PF18…
A0A1Q5G5A8	AMK24_30885	Streptomyces sp. CB02366.	Actinobacteria	Bacteria	1703935	DYP	A0A1Q5G5J9		(-10|A0A1Q5G5B8|Transporter|PF07690),(-9|A0A1Q5G5C6|Uncharacterized protein|none),(-8|A0A1Q5G555|ABC transporter permease|PF02687),(-7|A0A1Q5G5E0|ABC transporter domain-containing protein|PF00005),(-6|A0A1Q5G5B5|RNA polymerase subunit sigma-24|PF04542-PF08281),(-5|A0A1Q5G576|Uncharacterized protein|none),(-4|A0A1Q5G5D1|Carboxylic ester hydrolase|PF00135),(-3|A0A1Q5G5N4|DUF5709 domain-containing p…
A0A1Q5HJA3	AMK22_00685	Streptomyces sp. CB01580.	Actinobacteria	Bacteria	1703933	DYP	A0A1Q5HJB2		(-10|A0A1Q5HJA4|Ferrichrome ABC transporter permease|PF01032),(-9|A0A1Q5HJA7|DUF1990 domain-containing protein|PF09348),(-8|A0A1Q5HJ97|Uncharacterized protein|PF06762),(-7|A0A1Q5HJA6|Short-chain dehydrogenase|PF00106),(-6|A0A1Q5HJ87|Regulator|none),(-5|A0A1Q5HK51|Ferric iron reductase|PF06276-PF11575),(-4|A0A1Q5HJ94|Peptidase|PF01476-PF01551-PF06737),(-3|A0A1Q5HJ75|TetR family transcriptional reg…
A0A1Q5IAY5	AMK28_19140	Streptomyces sp. CB02115.	Actinobacteria	Bacteria	1703939	DYP	A0A1Q5IAV9		(-10|A0A1Q5IB46|ABC transporter ATPase|PF00005),(-9|A0A1Q5IC66|Carboxylic ester hydrolase|PF00135),(-8|A0A1Q5IAY6|UDP-N-acetylmuramoyl-L-alanyl-D-glutamate--2,6-diaminopimelate ligase|PF02875-PF08245),(-7|A0A1Q5IAW7|Uncharacterized protein|none),(-6|A0A1Q5IAV8|DUF5709 domain-containing protein|PF18970),(-5|A0A1Q5IB57|6-phosphogluconate dehydrogenase, decarboxylating|PF00393-PF03446),(-4|A0A1Q5IAX…
A0A1Q5J2X7	AMK27_08400	Streptomyces sp. CB02009.	Actinobacteria	Bacteria	1703938	DYP	A0A1Q5J0X5		(-10|A0A1Q5J0V4|Uncharacterized protein|PF06912),(-9|A0A1Q5J0Z5|Uncharacterized protein|none),(-8|A0A1Q5J147|Calcium-binding protein|PF13499),(-7|A0A1Q5J0Z2|DNA helicase|PF00270-PF00271-PF00570-PF09382-PF16124),(-6|A0A1Q5J169|ABC transporter|PF12051),(-5|A0A1Q5J1K3|Clp protease|PF00004-PF02861-PF07724-PF10431-PF17871),(-4|A0A1Q5J176|Sulfur carrier protein FdhD|PF02634),(-3|A0A1Q5J179|Uncharacteri…
A0A1Q5NBN1	AMK09_11805	Streptomyces sp. CB02488.	Actinobacteria	Bacteria	1703920	DYP	A0A1Q5NBN2		(-10|A0A1Q5NBP4|ROK family transcriptional regulator|PF00480),(-9|A0A1Q5NBS1|Sugar ABC transporter substrate-binding protein|PF01547),(-8|A0A1Q5NBY2|ABC transporter permease|PF00528),(-7|A0A1Q5NBR3|ABC transporter permease|PF00528),(-6|A0A1Q5NBP8|Beta-glucosidase|PF00232),(-5|A0A1Q5NBP0|6-phosphogluconate dehydrogenase, decarboxylating|PF00393-PF03446),(-4|A0A1Q5NBM9|RNA polymerase sigma factor|P…
A0A1Q5QXN2	AC628_36880	Bradyrhizobium sp. NAS96.2.	Proteobacteria	Bacteria	1680160	DYP	A0A1Q5QXD8		(-3|A0A1Q5QXE1|Chaperone protein ClpB|PF00004-PF02861-PF07724-PF10431-PF17871),(-2|A0A1Q5QXD2|Uncharacterized protein|PF09939),(-1|A0A1Q5QXD8|Peroxidase|PF04261),(1|A0A1Q5QXF4|Uncharacterized protein|none),(2|A0A1Q5QXB5|Citrate:proton symporter|PF00083),(3|A0A1Q5QX97|Cellulase|PF00150),(4|A0A1Q5QX83|Ligase|PF04932)
A0A1Q6YFD0	AUI04_18160	Candidatus Rokubacteria bacterium 13_2_20CM_2_64_8.	Candidatus Rokubacteria	Bacteria	1805369	FLP	A0A1Q6YH74		(-7|A0A1Q6YG06|Uncharacterized protein|none),(-6|A0A1Q6YHU0|Preprotein translocase subunit YajC|PF02699),(-5|A0A1Q6YFM4|Protein translocase subunit SecD|PF02355-PF07549),(-4|A0A1Q6YFK6|Protein-export membrane protein SecF|PF02355),(-3|A0A1Q6YIA3|GTP pyrophosphokinase|PF02824-PF04607-PF13291-PF13328),(-2|A0A1Q6YGP5|Uncharacterized protein|PF06262),(-1|A0A1Q6YH74|Uncharacterized protein|none),(1|A0…
A0A1Q7D0Y6	AUH30_20705	Candidatus Rokubacteria bacterium 13_1_40CM_68_15.	Candidatus Rokubacteria	Bacteria	1805366	FLP	A0A1Q7D109		(-10|A0A1Q7D0Y1|Queuine tRNA-ribosyltransferase|PF01702),(-9|A0A1Q7D0Q5|Uncharacterized protein|PF00072-PF00512-PF02518),(-8|A0A1Q7D0T1|Uncharacterized protein|PF00072-PF00512-PF02518-PF17158),(-7|A0A1Q7D116|Uncharacterized protein|none),(-6|A0A1Q7D0Z1|Preprotein translocase subunit YajC|PF02699),(-5|A0A1Q7D0Q0|Protein translocase subunit SecD|PF02355-PF07549),(-4|A0A1Q7D0Y9|Protein-export membra…
A0A1Q7I1J4	AUH76_19010	Candidatus Rokubacteria bacterium 13_1_40CM_4_67_11.	Candidatus Rokubacteria	Bacteria	1805361	FLP	A0A1Q7I1G5		(-4|A0A1Q7I1P0|Protein-export membrane protein SecF|PF02355),(-3|A0A1Q7I1I5|GTP pyrophosphokinase|PF02824-PF04607-PF13291-PF13328),(-2|A0A1Q7I1F0|Uncharacterized protein|PF06262),(-1|A0A1Q7I1G5|Uncharacterized protein|none),(1|A0A1Q7I1P5|Uncharacterized protein|PF09952),(2|A0A1Q7I1E7|50S ribosomal protein L28|PF00830),(3|A0A1Q7I1F6|ATP-dependent DNA helicase RecG|PF00270-PF00271-PF17191),(4|A0A1Q…
A0A1Q7NTK8	AUI49_08710	Candidatus Rokubacteria bacterium 13_1_40CM_2_68_13.	Candidatus Rokubacteria	Bacteria	1805353	FLP	A0A1Q7NTL3		(-2|A0A1Q7NTL6|Uncharacterized protein|PF06262),(-1|A0A1Q7NTL3|Uncharacterized protein|none),(1|A0A1Q7NTJ1|Uncharacterized protein|PF09952),(2|A0A1Q7NTI9|50S ribosomal protein L28|PF00830),(3|A0A1Q7NTJ6|ATP-dependent DNA helicase RecG|PF00270-PF00271-PF17191),(4|A0A1Q7NTL0|16S rRNA (Guanine(966)-N(2))-methyltransferase RsmD|PF03602),(5|A0A1Q7NTJ7|Phosphopantetheine adenylyltransferase|PF01467),(6…
A0A1Q7TWP7	AUG92_00065	Alphaproteobacteria bacterium 13_1_20CM_4_65_11.	Proteobacteria	Bacteria	1803503	FLP	A0A1Q7TWN0		(-3|A0A1Q7TWS1|Homospermidine synthase|PF03435-PF16653),(-2|A0A1Q7TWQ5|Uncharacterized protein|none),(-1|A0A1Q7TWN0|Ferritin|none),(1|A0A1Q7TWN1|Transgly domain-containing protein|PF00912),(2|A0A1Q7TWQ9|Phosphoesterase|PF12850),(3|A0A1Q7TWP3|Acyl dehydratase|PF01575)
A0A1Q7UCT9	AUG80_07610	Candidatus Rokubacteria bacterium 13_1_20CM_4_68_9.	Candidatus Rokubacteria	Bacteria	1805346	FLP	A0A1Q7UCV7		(-10|A0A1Q7UCV1|Queuine tRNA-ribosyltransferase|PF01702),(-9|A0A1Q7UCX0|Arylmalonate decarboxylase|PF17645),(-8|A0A1Q7UCW8|Peripla_BP_6 domain-containing protein|PF13458),(-7|A0A1Q7UCU2|Peripla_BP_6 domain-containing protein|PF13458),(-6|A0A1Q7UCU8|Uncharacterized protein|none),(-5|A0A1Q7UCU6|Protein translocase subunit SecD|PF02355-PF07549),(-4|A0A1Q7UCX8|Protein-export membrane protein SecF|PF0…
A0A1Q7VN22	AUG49_26715	Catenulispora sp. 13_1_20CM_3_70_7.	Actinobacteria	Bacteria	1805055	DYP	A0A1Q7VN24		(-10|A0A1Q7VN12|Pyr_redox_2 domain-containing protein|PF07992),(-9|A0A1Q7VN28|XRE family transcriptional regulator|PF01381-PF07883),(-8|A0A1Q7VN15|Uncharacterized protein|PF14016),(-7|A0A1Q7VN23|RNA polymerase subunit sigma-24|PF04542-PF08281),(-6|A0A1Q7VN20|DUF4037 domain-containing protein|PF13228),(-3|A0A1Q7VN48|Uncharacterized protein|none),(-2|A0A1Q7VN54|Biotin synthase|PF04055-PF06968),(-1|…
A0A1Q7WQC2	AUG47_05180	Alphaproteobacteria bacterium 13_1_20CM_3_64_12.	Proteobacteria	Bacteria	1803502	FLP	A0A1Q7WQE0		(-3|A0A1Q7WQF4|Homospermidine synthase|PF03435-PF16653),(-2|A0A1Q7WQC9|Uncharacterized protein|none),(-1|A0A1Q7WQE0|Ferritin|none),(1|A0A1Q7WQD1|Fatty acid hydroxylase domain-containing protein|PF04116),(2|A0A1Q7WQC8|Transgly domain-containing protein|PF00912),(3|A0A1Q7WQD5|Phosphoesterase|PF12850),(4|A0A1Q7WQD3|Acyl dehydratase|PF01575),(5|A0A1Q7WQC0|Acyl-CoA dehydrogenase|PF00441-PF02771)
A0A1Q8HVI5	BKH17_03325	Actinomyces oris.	Actinobacteria	Bacteria	544580	DYP	A0A1Q8HW05		(-10|A0A1Q8HVI7|Iron ABC transporter substrate-binding protein|PF01497),(-9|A0A1Q8HW16|Iron ABC transporter permease|PF01032),(-8|A0A1Q8HVG9|Enterochelin ABC transporter permease|PF01032),(-7|A0A1Q8HVI1|Iron ABC transporter ATP-binding protein|PF00005),(-6|A0A1Q8HVI2|Aldo/keto reductase|PF00248),(-5|A0A0X8K3N9|Oxidoreductase|PF01206),(-4|A0A1Q8HVJ7|Sulfur transporter|PF04143),(-3|A0A1Q8HVX7|Recom…
A0A1Q8JIA4	Ae356Ps1_1837c	Pseudonocardia sp. Ae356_Ps1.	Actinobacteria	Bacteria	1885032	Hemerythrin	A0A1Q8JIA0		(-10|A0A1Q8JIB6|Cytochrome d ubiquinol oxidase subunit I|PF01654),(-9|A0A1Q8JIA8|Cytochrome d ubiquinol oxidase subunit II|PF02322),(-8|A0A1Q8JIC2|Transport ATP-binding protein CydD|PF00005-PF00664),(-7|A0A1Q8JID7|Transport ATP-binding protein CydC|PF00005-PF00664),(-6|A0A1Q8JIC9|Uncharacterized protein|PF01229),(-5|A0A1Q8JIA6|3-oxoacyl-[acyl-carrier protein] reductase|PF13561),(-4|A0A1Q8JIA9|Unc…
A0A1Q8KPI3	Ae707Ps1_2712c	Pseudonocardia sp. Ae707_Ps1.	Actinobacteria	Bacteria	1885572	Hemerythrin	A0A1Q8KPH7		(-10|A0A1Q8KPJ8|Cytochrome d ubiquinol oxidase subunit I|PF01654),(-9|A0A1Q8KPK1|Cytochrome d ubiquinol oxidase subunit II|PF02322),(-8|A0A1Q8KPK8|Transport ATP-binding protein CydD|PF00005-PF00664),(-7|A0A1Q8KPJ4|Transport ATP-binding protein CydC|PF00005-PF00664),(-6|A0A1Q8KPJ7|Uncharacterized protein|PF01229),(-5|A0A1Q8KPH9|3-oxoacyl-[acyl-carrier protein] reductase|PF13561),(-4|A0A1Q8KPH8|Unc…
A0A1Q8L4W5	Ae706Ps2_2272c	Pseudonocardia sp. Ae706_Ps2.	Actinobacteria	Bacteria	1885035	Hemerythrin	A0A1Q8L4W9		(-10|A0A1Q8L4X3|Uncharacterized protein|none),(-9|A0A1Q8L4X1|Membrane protein|PF04143),(-8|A0A1Q8L4X4|Uncharacterized protein|none),(-7|A0A1Q8L4Y3|Protein yceI|PF04264-PF13620),(-6|A0A1Q8L4X0|Putative integral membrane transport protein|PF13620-PF17936),(-5|A0A1Q8L4Y7|Uncharacterized protein|PF11583),(-4|A0A1Q8L500|Ferredoxin / Ferredoxin--NADP(+) reductase, actinobacterial (Eukaryote-like) type|…
A0A1Q8LN33	Ae717Ps2_1093	Pseudonocardia sp. Ae717_Ps2.	Actinobacteria	Bacteria	1885573	Hemerythrin	A0A1Q8LN22		(-10|A0A1Q8LN09|Uncharacterized protein|none),(-9|A0A1Q8LN27|Membrane protein|PF04143),(-8|A0A1Q8LN19|Uncharacterized protein|none),(-7|A0A1Q8LN17|Protein yceI|PF04264-PF13620),(-6|A0A1Q8LN32|Putative integral membrane transport protein|PF13620-PF17936),(-5|A0A1Q8LN23|Uncharacterized protein|PF11583),(-4|A0A1Q8LN50|Ferredoxin / Ferredoxin--NADP(+) reductase, actinobacterial (Eukaryote-like) type|…
A0A1Q8Q3M0	BTO30_12115	Domibacillus antri.	Firmicutes	Bacteria	1714264	IMEF	A0A1Q8Q3U4		(-10|A0A1Q8Q3N1|Cobalamin biosynthesis protein CbiG|PF01890-PF11760-PF11761),(-9|A0A1Q8Q3M9|Cobyrinate a,c-diamide synthase|PF01656-PF07685),(-8|A0A1Q8Q3P9|Cobalt transport protein CbiM|PF01891),(-7|A0A1Q8Q3P5|Cobalt transport protein CbiN|PF02553),(-6|A0A1Q8Q3L4|Uncharacterized protein|PF02361),(-5|A0A1Q8Q3S2|ABC transporter ATP-binding protein|PF00005),(-4|A0A1Q8Q3M5|NodB homology domain-contai…
A0A1Q8QP58	DVDV_1271	Desulfovibrio sp. DV.	Proteobacteria	Bacteria	1844708	FLP	A0A1Q8QP43		(-10|A0A1Q8QP64|Uncharacterized protein|none),(-9|A0A1Q8QP51|Uncharacterized protein|none),(-8|A0A1Q8QP95|tRNA-2-methylthio-N(6)-dimethylallyladenosine synthase|PF00919-PF04055),(-7|A0A1Q8QP50|BFN domain-containing protein|PF02577),(-6|A0A1Q8QP87|POLIIIAc domain-containing protein|PF02811),(-5|A0A1Q8QP46|BNR repeat domain protein|none),(-4|A0A1Q8QPA5|LemA family protein|PF04011),(-3|A0A1Q8QP56|Be…
A0A1Q8U0Z3	PZ61_0202855	Streptomyces sp. MNU77.	Actinobacteria	Bacteria	1573406	DYP	A0A1Q8U0X1		(-10|A0A1Q8U0W0|Uncharacterized protein|none),(-9|A0A1Q8U0Y8|ABC transporter ATP-binding protein|PF00005),(-8|A0A1Q8UHL7|Carboxylic ester hydrolase|PF00135),(-7|A0A1Q8U125|Serine/threonine protein phosphatase|PF01590-PF07228-PF13581),(-6|A0A1Q8U139|zf-CGNR domain-containing protein|PF11706),(-5|A0A1Q8U0Z2|FAD_binding_3 domain-containing protein|PF01494),(-4|A0A1Q8U1A5|DUF5709 domain-containing pr…
A0A1Q8W044	BKH20_01645	Actinomyces oris.	Actinobacteria	Bacteria	544580	DYP	A0A1Q8WX10		(-10|A0A1Q8WX19|Iron ABC transporter permease|PF01032),(-9|A0A1Q8HVG9|Enterochelin ABC transporter permease|PF01032),(-8|A0A1Q8WWU9|Iron ABC transporter ATP-binding protein|PF00005),(-7|A0A1Q8WWR0|Aldo/keto reductase|PF00248),(-6|A0A1Q8WWT2|Oxidoreductase|PF01206),(-5|A0A1Q8WWR5|Sulfur transporter|PF04143),(-4|A0A1Q8WX07|Recombinase RecB|PF12705),(-3|A0A1Q8WXA8|Peptidase M50|none),(-2|A0A1Q8WWR3|…
A0A1Q8W9L8	BKH23_06855	Actinomyces oris.	Actinobacteria	Bacteria	544580	DYP	A0A1Q8W9P6		(-10|A0A1Q8W9S3|FAD-dependent oxidoreductase|PF07992),(-9|A0A1Q8W073|DNA primase|none),(-8|A0A1Q8W9P2|Aldo/keto reductase|PF00248),(-7|A0A1Q8W9Q8|Recombinase RecB|PF12705),(-6|A0A1Q8W9Q1|Peptidase M50|none),(-4|A0A1Q8W9N3|Uncharacterized protein|none),(-3|A0A1Q8W9M9|Methyltransferase|PF13649),(-2|A0A1Q8W9L7|Uncharacterized protein|none),(-1|A0A1Q8W9P6|Peroxidase|PF04261),(1|A0A1Q8W9M6|tRNA (Adeni…
A0A1Q8WDB9	BKH22_08720	Actinomyces oris.	Actinobacteria	Bacteria	544580	DYP	A0A1Q8WDA6		(-10|A0A1Q8WDB1|DNA primase|none),(-9|A0A1Q8WD84|Aldo/keto reductase|PF00248),(-8|A0A1Q8WD87|Uncharacterized protein|none),(-7|A0A1Q8WDD5|Recombinase RecB|PF12705),(-6|A0A1Q8WDC2|Peptidase M50|none),(-4|A0A1Q8WD89|Uncharacterized protein|none),(-3|A0A1Q8WD96|Methyltransferase|PF13649),(-2|A0A1Q8WD91|Uncharacterized protein|none),(-1|A0A1Q8WDA6|Peroxidase|PF04261),(1|A0A1Q8WDB5|tRNA (Adenine-N1)-m…
A0A1Q8WN65	BKH19_11110	Actinomyces oris.	Actinobacteria	Bacteria	544580	DYP	A0A508BR02		(-10|A0A508BD09|Siderophore ABC transporter substrate-binding protein|PF01497),(-9|A0A508BFL3|Iron chelate uptake ABC transporter family permease subunit|PF01032),(-8|A0A508BLN7|Iron chelate uptake ABC transporter family permease subunit|PF01032),(-7|A0A508BH59|ATP-binding cassette domain-containing protein|PF00005),(-6|A0A1Q8WN92|Aldo/keto reductase|PF00248),(-5|A0A0X8K3N9|Oxidoreductase|PF01206…
A0A1Q8X3M3	BKH15_11210	Actinomyces oris.	Actinobacteria	Bacteria	544580	DYP	A0A1Q8X3S3		(-10|A0A1Q8X3S5|Iron ABC transporter substrate-binding protein|PF01497),(-9|A0A0X8K4F1|Iron ABC transporter permease|PF01032),(-8|A0A1Q8X3L5|Enterochelin ABC transporter permease|PF01032),(-7|A0A1Q8X3M6|Iron ABC transporter ATP-binding protein|PF00005),(-6|A0A1Q8X3M2|Aldo/keto reductase|PF00248),(-5|A0A0X8K3N9|Oxidoreductase|PF01206),(-4|A0A1Q8X3N8|Sulfur transporter|PF04143),(-3|A0A1Q8WNE3|Recom…
A0A1Q8XA17	BKH16_04470	Actinomyces oris.	Actinobacteria	Bacteria	544580	DYP	A0A1Q8XA33		(-9|A0A1Q8XA29|Iron ABC transporter permease|PF01032),(-8|A0A1Q8XA16|Enterochelin ABC transporter permease|PF01032),(-7|A0A1Q8X9Y9|Iron ABC transporter ATP-binding protein|PF00005),(-6|A0A1Q8X9Z6|Aldo/keto reductase|PF00248),(-5|A0A0X8K3N9|Oxidoreductase|PF01206),(-4|A0A1Q8XA03|Sulfur transporter|PF04143),(-3|A0A1Q8XA32|Recombinase RecB|PF12705),(-2|A0A1Q8XA50|Peptidase M50|none),(-1|A0A1Q8XA33|P…
A0A1Q8XHR3	BKH18_02675	Actinomyces oris.	Actinobacteria	Bacteria	544580	DYP	A0A1Q8XHS5		(-10|A0A1Q8XHW8|Iron ABC transporter substrate-binding protein|PF01497),(-9|A0A1Q8XHU3|Iron ABC transporter permease|PF01032),(-8|A0A1Q8XHN9|Enterochelin ABC transporter permease|PF01032),(-7|A0A1Q8XHN8|Iron ABC transporter ATP-binding protein|PF00005),(-6|A0A1Q8XHQ2|Aldo/keto reductase|PF00248),(-5|A0A0X8K3N9|Oxidoreductase|PF01206),(-4|A0A1Q8XHT7|Sulfur transporter|PF04143),(-3|A0A1Q8XHU6|Recom…
A0A1Q8XQQ6	BKH12_01130	Actinomyces naeslundii.	Actinobacteria	Bacteria	1655	DYP	A0A1Q8XQN0		(-8|A0A1Q8XQQ2|FAD-dependent oxidoreductase|PF07992),(-7|A0A1Q8XRI6|DNA primase|none),(-6|A0A1Q8XQL3|Aldo/keto reductase|PF00248),(-5|A0A1R1H276|Oxidoreductase|PF01206),(-4|A0A1Q8XQL9|Sulfur transporter|PF04143),(-3|A0A1Q8XRD9|Recombinase RecB|PF12705),(-2|A0A1Q8XQN9|Peptidase M50|none),(-1|A0A1Q8XQN0|Peroxidase|PF04261),(1|A0A1Q8XQR5|tRNA (Adenine-N1)-methyltransferase|PF08704-PF14801),(2|A0A1Q8…
A0A1Q8Y7U3	BVU76_00120	Mycolicibacterium porcinum.	Actinobacteria	Bacteria	39693	DYP	A0A1Q8Y7V5		(-10|A0A1Q8Y8E1|Uncharacterized protein|PF06545),(-9|A0A1Q8Y825|Uncharacterized protein|none),(-8|A0A1Q8Y7Z1|Abortive phage infection protein|PF02517),(-7|A0A1Q8Y866|Uncharacterized protein|PF10081-PF15420),(-6|A0A1Q8Y8Q8|Phosphoribosylformylglycinamidine synthase subunit PurL|PF00586-PF02769-PF18072),(-5|A0A1Q8Y7U0|Thiamine pyrophosphate-requiring protein|PF00205-PF02775-PF02776),(-4|A0A1Q8Y7X2|…
A0A1Q9V3I5	BJF87_06645	Gordonia sp. CNJ-863.	Actinobacteria	Bacteria	1904963	DYP	A0A1Q9V2W0		(-10|A0A1Q9V3J4|Uncharacterized protein|none),(-9|A0A1Q9V2Y5|Uncharacterized protein|none),(-8|A0A1Q9V2T8|Uncharacterized protein|none),(-7|A0A1Q9V2Z7|Alcohol dehydrogenase|PF00107-PF08240),(-6|A0A1Q9V3C3|ABC transporter|PF03109),(-5|A0A1Q9V301|Uncharacterized protein|PF11271),(-4|A0A1Q9V2W1|Esterase|PF00756),(-3|A0A1Q9V2Z0|Amidase|PF01425),(-2|A0A1Q9V2Z5|FAD-binding dehydrogenase|PF00890),(-1|A0…
A0A1Q9W746	BKG61_28515	Mycobacterium syngnathidarum.	Actinobacteria	Bacteria	1908205	DYP	A0A1S1JJE7		(-10|A0A1Q9W787|Asp-Al_Ex domain-containing protein|PF06826),(-9|A0A1S1JPA3|SCP_3 domain-containing protein|PF17844),(-8|A0A1S1JK84|MCE-family protein MCE1A|PF02470-PF11887),(-7|A0A1S1JPC5|Uncharacterized protein|none),(-6|A0A1S1JKS1|Uncharacterized protein|none),(-5|A0A1Q9W754|Uncharacterized protein|PF10081-PF15420),(-4|A0A1Q9W758|Phosphoribosylformylglycinamidine synthase subunit PurL|PF00586-…
A0A1R0U5Q8	A5736_23640	Mycobacterium sp. SP-6446.	Actinobacteria	Bacteria	1834162	DYP	A0A1R0U5Q9		(-10|A0A1R0U576|Phosphoribosylformylglycinamidine cyclo-ligase|PF00586-PF02769),(-9|A0A1R0U603|Amidophosphoribosyltransferase|PF00156-PF13522),(-8|A0A1R0U5G0|SCP_3 domain-containing protein|PF17844),(-7|A0A1R0U5B2|Abortive phage infection protein|PF02517),(-6|A0A1R0U5J3|Phosphoribosylformylglycinamidine synthase subunit PurL|PF00586-PF02769-PF18072),(-5|A0A1R0U5N6|Transcriptional regulator|PF1356…
A0A1R0UCB9	A5735_08485	Mycolicibacter heraklionensis.	Actinobacteria	Bacteria	512402	Putative DYP			(-10|A0A1R0UC81|PAS domain-containing protein|PF07730-PF08448),(-9|A0A1R0UCH1|Two-component system response regulator|PF00072-PF00196),(-8|A0A1R0UCC8|Aldo/keto reductase|PF00248),(-7|A0A1R0UCV3|Aldo/keto reductase|PF00248),(-5|A0A1R0UCG5|Short-chain dehydrogenase|PF13561),(-4|A0A1R0UCD0|SnoaL-like domain-containing protein|PF12680),(-3|A0A1R0UCQ8|Oxidoreductase|PF00106),(-2|A0A1R0UCG1|Oxidoreduct…
A0A1R0UXM3	A5740_01135	Mycobacterium sp. GA-1841.	Actinobacteria	Bacteria	1834154	DYP	A0A1R0UXL5		(-7|A0A1R0UXV3|Uncharacterized protein|PF10081-PF15420),(-6|A0A1R0UXT7|Phosphoribosylformylglycinamidine synthase subunit PurL|PF00586-PF02769-PF18072),(-5|A0A1R0UXT8|Sodium:proton exchanger|PF00999),(-4|A0A1R0UXS0|Uncharacterized protein|none),(-3|A0A1R0UY21|Glyoxalase|PF18029),(-2|A0A1R0UXL7|Probable M18 family aminopeptidase 2|PF02127),(-1|A0A1R0UXL5|Peroxidase|PF04261),(1|A0A1R0UXS8|Phosphori…
A0A1R0VK97	A5745_06585	Mycobacterium sp. IS-2888.	Actinobacteria	Bacteria	1834159	DYP	A0A1R0VK24		(-10|A0A1R0VJG3|Phosphoribosylformylglycinamidine cyclo-ligase|PF00586-PF02769),(-9|A0A1R0VJG1|Amidophosphoribosyltransferase|PF00156-PF13522),(-8|A0A1R0VJI8|SCP_3 domain-containing protein|PF17844),(-7|A0A1R0VJJ6|Phosphoribosylformylglycinamidine synthase subunit PurL|PF00586-PF02769-PF18072),(-6|A0A1R0VJH3|Uncharacterized protein|none),(-5|A0A1R0VJH5|Transcriptional regulator|PF13560-PF17765),(…
A0A1R1H256	BKH25_13050	Actinomyces naeslundii.	Actinobacteria	Bacteria	1655	DYP	A0A1R1H213		(-10|A0A1R1H2F2|Pyruvate oxidase|PF00205-PF02775-PF02776),(-9|A0A1R1H247|Peptidyl-dipeptidase|PF01432),(-8|A0A1R1H280|FAD-dependent oxidoreductase|PF07992),(-7|A0A1R1H292|DNA primase|none),(-6|A0A1R1H226|Aldo/keto reductase|PF00248),(-5|A0A1R1H276|Oxidoreductase|PF01206),(-4|A0A1R1H231|Sulfur transporter|PF04143),(-3|A0A1R1H296|Recombinase RecB|PF12705),(-2|A0A1R1H206|Peptidase M50|none),(-1|A0A1…
A0A1R1J504	BW685_25895	Burkholderia ubonensis.	Proteobacteria	Bacteria	101571	DYP	A0A1R1J503		(-10|A0A1R1J514|Glutathione S-transferase|PF00043-PF13417),(-9|A0A1R1J529|AraC family transcriptional regulator|PF12833-PF12852),(-8|A0A1R1J5U4|Extradiol dioxygenase|PF00903),(-7|A0A1R1J548|Reverse transcriptase|PF00078),(-6|A0A1R1J526|3-hydroxyalkanoate synthetase|PF11339),(-5|A0A1R1J5H8|Enoyl-[acyl-carrier-protein] reductase [NADH]|PF13561),(-4|A0A1R1J4X0|Glycosyl hydrolase|PF00704),(-3|A0A1R1J…
A0A1R1QKM3	BSN85_25205	Bradyrhizobium sp. UFLA 03-321.	Proteobacteria	Bacteria	1783512	DYP	A0A1R1QKL7		(-10|A0A1R1QKW1|Sodium:proton antiporter|PF00999-PF02254),(-9|A0A1R1QKU3|Uncharacterized protein|none),(-8|A0A1R1QKR1|Uncharacterized protein|none),(-7|A0A1R1QKR2|Uncharacterized protein|PF13591),(-6|A0A1R1QKS9|Molecular chaperone DnaJ|PF00226-PF01556),(-5|A0A1R1QKQ3|Uncharacterized protein|none),(-4|A0A1R1QKS5|Uncharacterized protein|PF12779),(-3|A0A1R1QKV6|Chaperone protein ClpB|PF00004-PF02861…
A0A1R1RBE2	BSN85_05250	Bradyrhizobium sp. UFLA 03-321.	Proteobacteria	Bacteria	1783512	DYP	A0A1R1RBP0		(-10|A0A1R1RBE8|Uncharacterized protein|none),(-9|A0A1R1RBF0|Uncharacterized protein|none),(-8|A0A1R1RBE0|Uncharacterized protein|none),(-7|A0A1R1RBP6|Superoxide dismutase|PF00081-PF02777),(-6|A0A1R1RBE1|Thioesterase|PF03061),(-5|A0A1R1RBF3|Chaperone protein ClpB|PF00004-PF02861-PF07724-PF10431-PF17871),(-4|A0A1R1RBP2|Uncharacterized protein|PF09939),(-3|A0A1R1RBP4|Uncharacterized protein|PF09939…
A0A1R3XWH2	BQ2027_MB0821C	Mycobacterium bovis (strain ATCC BAA-935 / AF2122/97)	Actinobacteria	Bacteria	233413	DYP	A0A1R3XWG4		(-10|A0A679LC16|Amidophosphoribosyltransferase|PF00156-PF13522),(-9|A0A1R3XWH8|SCP_3 domain-containing protein|PF17844),(-8|A0A679LDU6|POSSIBLE UDP-GLUCOSE-4-EPIMERASE CPSY (GALACTOWALDENASE) (UDP-GALACTOSE-4-EPIMERASE) (URIDINE DIPHOSPHATE GALACTOSE-4-EPIMERASE) (URIDINE DIPHOSPHO-GALACTOSE-4-EPIMERASE)|PF11380-PF17101-PF17102-PF17103),(-7|A0A1R3XWH6|3',5'-cyclic adenosine monophosphate phosphod…
A0A1R4GTW7	FM101_13470	Arthrobacter rhombi.	Actinobacteria	Bacteria	71253	FLP	A0A1R4GTV3		(-10|A0A1R4GTH6|Isoprenyl transferase|PF01255),(-9|A0A1R4GTA9|Predicted ATPase related to phosphate starvation-inducible protein PhoH|PF02562-PF13638),(-8|A0A1R4GTQ9|Uncharacterized protein|none),(-7|A0A1R4GTK9|Uncharacterized protein|none),(-6|A0A1R4GUK9|Leader peptidase (Prepilin peptidase) / N-methyltransferase|PF01478),(-5|A0A1R4GTJ5|MutT/nudix family protein|PF00293),(-4|A0A1R4GTC1|Dehydroge…
A0A1R4JJQ1	FM119_07935	Mycetocola reblochoni REB411.	Actinobacteria	Bacteria	1255698	DYP	A0A1R4JJJ8		(-10|A0A1R4JJR5|Uncharacterized iron-regulated membrane protein Iron-uptake factor PiuB|PF03929),(-9|A0A1R4JJK4|ABC transporter (Iron.B12.siderophore.hemin), permease component|PF01032),(-8|A0A1R4JJH8|ABC transporter (Iron.B12.siderophore.hemin), periplasmic substrate-binding component|PF01497),(-7|A0A1R4JJL3|ABC transporter (Iron.B12.siderophore.hemin), ATP-binding component|PF00005),(-6|A0A1R4J…
A0A1R4KA21	FM104_11245	Microbacterium esteraromaticum.	Actinobacteria	Bacteria	57043	DYP	A0A1R4KA26		(-1|A0A1R4KA26|Predicted dye-decolorizing peroxidase (DyP), encapsulated subgroup|PF04261),(1|A0A1R4K9R6|Mobile element protein|PF01527),(2|A0A1R4KAV8|Mobile element protein|PF00665-PF13276-PF13683),(3|A0A1R4KA05|Uncharacterized protein|none)
A0A1S1GCC2	HMPREF3289_27160	Pseudomonas sp. HMSC75E02.	Proteobacteria	Bacteria	1608908	DYP		A0A1S1GDK0	(1|A0A1S1GCI3|Uncharacterized protein|none),(2|A0A1S1GGK6|Ubiquinol oxidase subunit II|PF02322),(3|A0A1S1GDP8|Cytochrome D ubiquinol oxidase subunit I|PF01654)
A0A1S1HH63	BHE75_02572	Sphingomonas haloaromaticamans.	Proteobacteria	Bacteria	653954	DYP	A0A1S1HEC6		(-10|A0A1S1HH79|EHN domain-containing protein|PF06441),(-9|A0A1S1HFI6|Organic hydroperoxide resistance protein OhrB|PF02566),(-8|A0A1S1HGH0|Alpha/beta hydrolase family protein|PF12697),(-7|A0A1S1HJ74|3-oxoacyl-[acyl-carrier-protein] reductase FabG|PF00106),(-6|A0A1S1HEA2|Haloalkane dehalogenase|PF00561),(-5|A0A1S1HEQ9|Cytochrome_P460 domain-containing protein|PF16694),(-4|A0A1S1HEN5|Hydrogen pero…
A0A1S1JBZ3	BST43_17910	Mycobacteroides saopaulense.	Actinobacteria	Bacteria	1578165	DYP	A0A1X0IWG4		(-10|A0A1S4VCU5|SCP_3 domain-containing protein|PF17844),(-9|A0A1S1JF78|Uncharacterized protein|none),(-8|A0A1S4VY66|Abortive phage infection protein|PF02517),(-7|A0A1S4VVU5|Uncharacterized protein|PF10081-PF15420),(-6|A0A1S1JBY2|Phosphoribosylformylglycinamidine synthase subunit PurL|PF00586-PF02769-PF18072),(-5|A0A1X0IXK5|Uncharacterized protein|none),(-4|A0A1S1JF84|Uncharacterized protein|PF13…
A0A1S1LGX1	BKG76_06450	Mycobacteroides franklinii.	Actinobacteria	Bacteria	948102	DYP	A0A4R5P6I3		(-10|A0A4R5P5T5|Uncharacterized protein|none),(-9|A0A4R5P5T6|CPBP family intramembrane metalloprotease|PF02517),(-8|A0A4R5P6I2|Uncharacterized protein|PF10081-PF15420),(-7|F8SQ96|Phosphoribosylformylglycinamidine synthase subunit PurL|PF00586-PF02769-PF18072),(-6|A0A4V3A5M1|Uncharacterized protein|none),(-5|A0A4R5P868|DoxX family protein|PF13564),(-4|A0A4R5P5K0|Uncharacterized protein|none),(-3|A…
A0A1S1LQ94	BKG82_13620	Mycobacteroides chelonae	Actinobacteria	Bacteria	1774	DYP	A0A1S1LQY3		(-10|A0A1S1LRH9|Uncharacterized protein|none),(-9|A0A1S1LNJ7|Abortive phage infection protein|PF02517),(-8|A0A1S1LPZ6|Uncharacterized protein|PF10081-PF15420),(-7|A0A1S1LJ53|Phosphoribosylformylglycinamidine synthase subunit PurL|PF00586-PF02769-PF18072),(-6|A0A1S1LNZ0|Uncharacterized protein|none),(-5|A0A1S1M1A3|Uncharacterized protein|PF13564),(-4|A0A1S1LRV1|Uncharacterized protein|none),(-3|A0…
A0A1S1M4U0	BKG84_08485	Mycobacteroides chelonae	Actinobacteria	Bacteria	1774	DYP	A0A1S1M473		(-10|A0A1S1M546|Uncharacterized protein|none),(-9|A0A1S1MBE6|Abortive phage infection protein|PF02517),(-8|A0A1S1M6R1|Uncharacterized protein|PF10081-PF15420),(-7|A0A1S1LJ53|Phosphoribosylformylglycinamidine synthase subunit PurL|PF00586-PF02769-PF18072),(-6|A0A1S1MAF1|Uncharacterized protein|none),(-5|A0A1S1M1A3|Uncharacterized protein|PF13564),(-4|A0A1S1MB66|Uncharacterized protein|none),(-3|A0…
[truncated: 1,585 more rows]

## Sheet: Family 2 Encs
Enc Uniprot Accession	Gene Name	Organism	Phylum	Superkingdom	Taxonomy ID	Family 2 (A or B?)	Double Encapsulin?	Double Enc Operon Position	Enc_Neighbor_Accession	Cargo Type	Cysteine Desulfurase Accessions	Terpene Cyclase Accessions	Polyprenyl Transferase Accession	Xylulose Kinase Accession	Split Sequence?	Genome Neighbors (Genome neighborhood index compared to Encapsulin (Negative values are upstream)| Uniprot Accession | Description| Pfam Family)
[truncated: 3,524 more rows]

[truncated: 2 more sheets: Family 3 Encs, Family 4 Encs]
