# Supplementary material for: Large-scale computational discovery and analysis of virus-derived microbial nanocompartments
Source: Nat Commun. 2021 Aug 6;12:4748. doi: 10.1038/s41467-021-25071-y (PMC8346489; doi:10.1038/s41467-021-25071-y)
Supplement: Supplementary file 4 — Supplementary Data 2 [file 41467_2021_25071_MOESM4_ESM.zip]

Archive with 4 entries (4 files):
- Family_1_SSN.xgmml
- Family_2_SSN.xgmml
- Family_3_SSN.xgmml
- Family_4_SSN.xgmml
