# Supplementary material for: Large-scale computational discovery and analysis of virus-derived microbial nanocompartments
Source: Nat Commun. 2021 Aug 6;12:4748. doi: 10.1038/s41467-021-25071-y (PMC8346489; doi:10.1038/s41467-021-25071-y)
Supplement: Supplementary file 4 — Supplementary Data 2 [file 41467_2021_25071_MOESM4_ESM.zip › Family_3_SSN.xgmml]

<?xml version="1.0" encoding="UTF-8" standalone="yes"?>
<graph id="19003" label="Myxococcus_A0A346D7L6 Full Network colorized" directed="1" cy:documentVersion="3.0" xmlns:dc="http://purl.org/dc/elements/1.1/" xmlns:xlink="http://www.w3.org/1999/xlink" xmlns:rdf="http://www.w3.org/1999/02/22-rdf-syntax-ns#" xmlns:cy="http://www.cytoscape.org" xmlns="http://www.cs.rpi.edu/XGMML">
  <att name="networkMetadata">
    <rdf:RDF>
      <rdf:Description rdf:about="http://www.cytoscape.org/">
        <dc:type>Protein-Protein Interaction</dc:type>
        <dc:description>N/A</dc:description>
        <dc:identifier>N/A</dc:identifier>
        <dc:date>2021-03-12 08:36:06</dc:date>
        <dc:title>Myxococcus_A0A346D7L6 Full Network colorized</dc:title>
        <dc:source>http://www.cytoscape.org/</dc:source>
        <dc:format>Cytoscape-XGMML</dc:format>
      </rdf:Description>
    </rdf:RDF>
  </att>
  <att name="shared name" value="Myxococcus_A0A346D7L6 Full Network colorized" type="string" cy:type="String"/>
  <att name="name" value="Myxococcus_A0A346D7L6 Full Network colorized" type="string" cy:type="String"/>
  <att name="selected" value="1" type="boolean" cy:type="Boolean"/>
  <att name="networkMetadata" type="string" cy:type="String"/>
  <att name="source" value="This network was created by the EFI-GNT (Gerlt, Zallot, Davidson, Slater, and Oberg)." type="string" cy:type="String"/>
  <att name="layoutAlgorithm" value="yFiles Organic Layout" type="string" cy:type="String"/>
  <att name="__Annotations" type="list" cy:type="List" cy:elementType="String">
  </att>
  <graphics>
    <att name="NETWORK_BACKGROUND_PAINT" value="#FFFFFF" type="string" cy:type="String"/>
    <att name="NETWORK_HEIGHT" value="640.0" type="string" cy:type="String"/>
    <att name="NETWORK_CENTER_X_LOCATION" value="190.40827967473678" type="string" cy:type="String"/>
    <att name="NETWORK_CENTER_Z_LOCATION" value="0.0" type="string" cy:type="String"/>
    <att name="NETWORK_WIDTH" value="967.0" type="string" cy:type="String"/>
    <att name="NETWORK_TITLE" value="Myxococcus_A0A346D7L6 Full Network colorized" type="string" cy:type="String"/>
    <att name="NETWORK_SCALE_FACTOR" value="0.5493560538276627" type="string" cy:type="String"/>
    <att name="NETWORK_FORCE_HIGH_DETAIL" value="false" type="string" cy:type="String"/>
    <att name="NETWORK_CENTER_Y_LOCATION" value="162.40648701892803" type="string" cy:type="String"/>
    <att name="NETWORK_DEPTH" value="0.0" type="string" cy:type="String"/>
    <att name="NETWORK_ANNOTATION_SELECTION" value="false" type="string" cy:type="String"/>
    <att name="NETWORK_EDGE_SELECTION" value="true" type="string" cy:type="String"/>
    <att name="NETWORK_NODE_LABEL_SELECTION" value="false" type="string" cy:type="String"/>
    <att name="NETWORK_NODE_SELECTION" value="true" type="string" cy:type="String"/>
  </graphics>
  <node id="19144" label="L7UDY1">
    <att name="shared name" value="L7UDY1" type="string" cy:type="String"/>
    <att name="name" value="L7UDY1" type="string" cy:type="String"/>
    <att name="selected" value="0" type="boolean" cy:type="Boolean"/>
    <att name="Sequence Source" value="BLASTHIT" type="string" cy:type="String"/>
    <att name="Sequence Count Cluster Number" value="2" type="integer" cy:type="Integer"/>
    <att name="Node Count Cluster Number" value="2" type="integer" cy:type="Integer"/>
    <att name="Cluster Sequence Count" value="31" type="integer" cy:type="Integer"/>
    <att name="Cluster Node Count" value="31" type="integer" cy:type="Integer"/>
    <att name="node.fillColor" value="#0000FF" type="string" cy:type="String"/>
    <att name="Node Count Fill Color" value="#0000FF" type="string" cy:type="String"/>
    <att name="Present in ENA Database?" value="true" type="string" cy:type="String"/>
    <att name="Genome Neighbors in ENA Database?" value="true" type="string" cy:type="String"/>
    <att name="ENA Database Genome ID" value="CP004025" type="string" cy:type="String"/>
    <att name="Organism" value="Myxococcus stipitatus  (strain DSM 14675 / JCM 12634 / Mx s8)" type="string" cy:type="String"/>
    <att name="Taxonomy ID" value="1278073" type="string" cy:type="String"/>
    <att name="UniProt Annotation Status" value="TrEMBL" type="string" cy:type="String"/>
    <att name="Description" type="list" cy:type="List" cy:elementType="String">
      <att name="Description" value="Uncharacterized protein" type="string" cy:type="String"/>
    </att>
    <att name="Swissprot Description" value="NA" type="string" cy:type="String"/>
    <att name="Sequence Length" value="287" type="integer" cy:type="Integer"/>
    <att name="Gene Name" value="MYSTI_04980" type="string" cy:type="String"/>
    <att name="NCBI IDs" type="list" cy:type="List" cy:elementType="String">
      <att name="NCBI IDs" value="GI:441489573" type="string" cy:type="String"/>
      <att name="NCBI IDs" value="EMBL-CDS:AGC46268.1" type="string" cy:type="String"/>
      <att name="NCBI IDs" value="REFSEQ:WP_015350524.1" type="string" cy:type="String"/>
    </att>
    <att name="Superkingdom" value="Bacteria" type="string" cy:type="String"/>
    <att name="Kingdom" value="NA" type="string" cy:type="String"/>
    <att name="Phylum" value="Proteobacteria" type="string" cy:type="String"/>
    <att name="Class" value="Deltaproteobacteria" type="string" cy:type="String"/>
    <att name="Order" value="Myxococcales" type="string" cy:type="String"/>
    <att name="Family" value="Myxococcaceae" type="string" cy:type="String"/>
    <att name="Genus" value="Myxococcus" type="string" cy:type="String"/>
    <att name="Species" value="Myxococcus stipitatus DSM 14675" type="string" cy:type="String"/>
    <att name="EC" value="None" type="string" cy:type="String"/>
    <att name="PFAM" type="list" cy:type="List" cy:elementType="String">
      <att name="PFAM" value="None" type="string" cy:type="String"/>
    </att>
    <att name="PDB" type="list" cy:type="List" cy:elementType="String">
      <att name="PDB" value="None" type="string" cy:type="String"/>
    </att>
    <att name="InterPro (Domain)" value="None" type="string" cy:type="String"/>
    <att name="InterPro (Family)" value="None" type="string" cy:type="String"/>
    <att name="InterPro (Homologous Superfamily)" value="None" type="string" cy:type="String"/>
    <att name="InterPro (Other)" type="list" cy:type="List" cy:elementType="String">
      <att name="InterPro (Other)" value="None" type="string" cy:type="String"/>
    </att>
    <att name="BRENDA ID" value="None" type="string" cy:type="String"/>
    <att name="CAZY Name" type="list" cy:type="List" cy:elementType="String">
      <att name="CAZY Name" value="None" type="string" cy:type="String"/>
    </att>
    <att name="GO Term" type="list" cy:type="List" cy:elementType="String">
      <att name="GO Term" value="None" type="string" cy:type="String"/>
    </att>
    <att name="KEGG ID" value="msd:MYSTI_04980" type="string" cy:type="String"/>
    <att name="PATRIC ID" value="fig|1278073.3.peg.5053" type="string" cy:type="String"/>
    <att name="STRING ID" value="1278073.MYSTI_04980" type="string" cy:type="String"/>
    <att name="HMP Body Site" type="list" cy:type="List" cy:elementType="String">
      <att name="HMP Body Site" value="None" type="string" cy:type="String"/>
    </att>
    <att name="HMP Oxygen" value="None" type="string" cy:type="String"/>
    <att name="P01 gDNA" value="False" type="string" cy:type="String"/>
    <att name="Sequence Status" value="complete" type="string" cy:type="String"/>
    <att name="Neighborhood Connectivity" value="0.0" type="real" cy:type="Double"/>
    <att name="Neighbor Pfam Families" type="list" cy:type="List" cy:elementType="String">
      <att name="Neighbor Pfam Families" value="PF00108" type="string" cy:type="String"/>
      <att name="Neighbor Pfam Families" value="PF00109" type="string" cy:type="String"/>
      <att name="Neighbor Pfam Families" value="PF00113" type="string" cy:type="String"/>
      <att name="Neighbor Pfam Families" value="PF00211" type="string" cy:type="String"/>
      <att name="Neighbor Pfam Families" value="PF00296" type="string" cy:type="String"/>
      <att name="Neighbor Pfam Families" value="PF00378" type="string" cy:type="String"/>
      <att name="Neighbor Pfam Families" value="PF00501" type="string" cy:type="String"/>
      <att name="Neighbor Pfam Families" value="PF00550" type="string" cy:type="String"/>
      <att name="Neighbor Pfam Families" value="PF00668" type="string" cy:type="String"/>
      <att name="Neighbor Pfam Families" value="PF00670" type="string" cy:type="String"/>
      <att name="Neighbor Pfam Families" value="PF00698" type="string" cy:type="String"/>
      <att name="Neighbor Pfam Families" value="PF00725" type="string" cy:type="String"/>
      <att name="Neighbor Pfam Families" value="PF00754" type="string" cy:type="String"/>
      <att name="Neighbor Pfam Families" value="PF00763" type="string" cy:type="String"/>
      <att name="Neighbor Pfam Families" value="PF00795" type="string" cy:type="String"/>
      <att name="Neighbor Pfam Families" value="PF00881" type="string" cy:type="String"/>
      <att name="Neighbor Pfam Families" value="PF00975" type="string" cy:type="String"/>
      <att name="Neighbor Pfam Families" value="PF01557" type="string" cy:type="String"/>
      <att name="Neighbor Pfam Families" value="PF01935" type="string" cy:type="String"/>
      <att name="Neighbor Pfam Families" value="PF02737" type="string" cy:type="String"/>
      <att name="Neighbor Pfam Families" value="PF02801" type="string" cy:type="String"/>
      <att name="Neighbor Pfam Families" value="PF02803" type="string" cy:type="String"/>
      <att name="Neighbor Pfam Families" value="PF02882" type="string" cy:type="String"/>
      <att name="Neighbor Pfam Families" value="PF03372" type="string" cy:type="String"/>
      <att name="Neighbor Pfam Families" value="PF03952" type="string" cy:type="String"/>
      <att name="Neighbor Pfam Families" value="PF04072" type="string" cy:type="String"/>
      <att name="Neighbor Pfam Families" value="PF04264" type="string" cy:type="String"/>
      <att name="Neighbor Pfam Families" value="PF04542" type="string" cy:type="String"/>
      <att name="Neighbor Pfam Families" value="PF05221" type="string" cy:type="String"/>
      <att name="Neighbor Pfam Families" value="PF05872" type="string" cy:type="String"/>
      <att name="Neighbor Pfam Families" value="PF06114" type="string" cy:type="String"/>
      <att name="Neighbor Pfam Families" value="PF08241" type="string" cy:type="String"/>
      <att name="Neighbor Pfam Families" value="PF08242" type="string" cy:type="String"/>
      <att name="Neighbor Pfam Families" value="PF08659" type="string" cy:type="String"/>
      <att name="Neighbor Pfam Families" value="PF10370" type="string" cy:type="String"/>
      <att name="Neighbor Pfam Families" value="PF11855" type="string" cy:type="String"/>
      <att name="Neighbor Pfam Families" value="PF13031" type="string" cy:type="String"/>
      <att name="Neighbor Pfam Families" value="PF13191" type="string" cy:type="String"/>
      <att name="Neighbor Pfam Families" value="PF13193" type="string" cy:type="String"/>
      <att name="Neighbor Pfam Families" value="PF13555" type="string" cy:type="String"/>
      <att name="Neighbor Pfam Families" value="PF13558" type="string" cy:type="String"/>
      <att name="Neighbor Pfam Families" value="PF13835" type="string" cy:type="String"/>
      <att name="Neighbor Pfam Families" value="PF13847" type="string" cy:type="String"/>
      <att name="Neighbor Pfam Families" value="PF14124" type="string" cy:type="String"/>
      <att name="Neighbor Pfam Families" value="PF14518" type="string" cy:type="String"/>
      <att name="Neighbor Pfam Families" value="PF16197" type="string" cy:type="String"/>
      <att name="Neighbor Pfam Families" value="PF18306" type="string" cy:type="String"/>
      <att name="Neighbor Pfam Families" value="PF18563" type="string" cy:type="String"/>
      <att name="Neighbor Pfam Families" value="PF18911" type="string" cy:type="String"/>
    </att>
    <att name="Neighbor InterPro Families" type="list" cy:type="List" cy:elementType="String">
      <att name="Neighbor InterPro Families" value="IPR000043" type="string" cy:type="String"/>
      <att name="Neighbor InterPro Families" value="IPR000415" type="string" cy:type="String"/>
      <att name="Neighbor InterPro Families" value="IPR000421" type="string" cy:type="String"/>
      <att name="Neighbor InterPro Families" value="IPR000601" type="string" cy:type="String"/>
      <att name="Neighbor InterPro Families" value="IPR000672" type="string" cy:type="String"/>
      <att name="Neighbor InterPro Families" value="IPR000873" type="string" cy:type="String"/>
      <att name="Neighbor InterPro Families" value="IPR000941" type="string" cy:type="String"/>
      <att name="Neighbor InterPro Families" value="IPR001031" type="string" cy:type="String"/>
      <att name="Neighbor InterPro Families" value="IPR001054" type="string" cy:type="String"/>
      <att name="Neighbor InterPro Families" value="IPR001227" type="string" cy:type="String"/>
      <att name="Neighbor InterPro Families" value="IPR001242" type="string" cy:type="String"/>
      <att name="Neighbor InterPro Families" value="IPR001753" type="string" cy:type="String"/>
      <att name="Neighbor InterPro Families" value="IPR002155" type="string" cy:type="String"/>
      <att name="Neighbor InterPro Families" value="IPR002789" type="string" cy:type="String"/>
      <att name="Neighbor InterPro Families" value="IPR003010" type="string" cy:type="String"/>
      <att name="Neighbor InterPro Families" value="IPR005135" type="string" cy:type="String"/>
      <att name="Neighbor InterPro Families" value="IPR005906" type="string" cy:type="String"/>
      <att name="Neighbor InterPro Families" value="IPR006108" type="string" cy:type="String"/>
      <att name="Neighbor InterPro Families" value="IPR006176" type="string" cy:type="String"/>
      <att name="Neighbor InterPro Families" value="IPR007213" type="string" cy:type="String"/>
      <att name="Neighbor InterPro Families" value="IPR007372" type="string" cy:type="String"/>
      <att name="Neighbor InterPro Families" value="IPR007627" type="string" cy:type="String"/>
      <att name="Neighbor InterPro Families" value="IPR008571" type="string" cy:type="String"/>
      <att name="Neighbor InterPro Families" value="IPR008927" type="string" cy:type="String"/>
      <att name="Neighbor InterPro Families" value="IPR008979" type="string" cy:type="String"/>
      <att name="Neighbor InterPro Families" value="IPR009081" type="string" cy:type="String"/>
      <att name="Neighbor InterPro Families" value="IPR010071" type="string" cy:type="String"/>
      <att name="Neighbor InterPro Families" value="IPR010359" type="string" cy:type="String"/>
      <att name="Neighbor InterPro Families" value="IPR011234" type="string" cy:type="String"/>
      <att name="Neighbor InterPro Families" value="IPR011251" type="string" cy:type="String"/>
      <att name="Neighbor InterPro Families" value="IPR011610" type="string" cy:type="String"/>
      <att name="Neighbor InterPro Families" value="IPR011990" type="string" cy:type="String"/>
      <att name="Neighbor InterPro Families" value="IPR013026" type="string" cy:type="String"/>
      <att name="Neighbor InterPro Families" value="IPR013216" type="string" cy:type="String"/>
      <att name="Neighbor InterPro Families" value="IPR013217" type="string" cy:type="String"/>
      <att name="Neighbor InterPro Families" value="IPR013325" type="string" cy:type="String"/>
      <att name="Neighbor InterPro Families" value="IPR013783" type="string" cy:type="String"/>
      <att name="Neighbor InterPro Families" value="IPR013968" type="string" cy:type="String"/>
      <att name="Neighbor InterPro Families" value="IPR014030" type="string" cy:type="String"/>
      <att name="Neighbor InterPro Families" value="IPR014031" type="string" cy:type="String"/>
      <att name="Neighbor InterPro Families" value="IPR014043" type="string" cy:type="String"/>
      <att name="Neighbor InterPro Families" value="IPR014284" type="string" cy:type="String"/>
      <att name="Neighbor InterPro Families" value="IPR015878" type="string" cy:type="String"/>
      <att name="Neighbor InterPro Families" value="IPR016035" type="string" cy:type="String"/>
      <att name="Neighbor InterPro Families" value="IPR016036" type="string" cy:type="String"/>
      <att name="Neighbor InterPro Families" value="IPR016039" type="string" cy:type="String"/>
      <att name="Neighbor InterPro Families" value="IPR016084" type="string" cy:type="String"/>
      <att name="Neighbor InterPro Families" value="IPR017853" type="string" cy:type="String"/>
      <att name="Neighbor InterPro Families" value="IPR018833" type="string" cy:type="String"/>
      <att name="Neighbor InterPro Families" value="IPR020616" type="string" cy:type="String"/>
      <att name="Neighbor InterPro Families" value="IPR020617" type="string" cy:type="String"/>
      <att name="Neighbor InterPro Families" value="IPR020630" type="string" cy:type="String"/>
      <att name="Neighbor InterPro Families" value="IPR020631" type="string" cy:type="String"/>
      <att name="Neighbor InterPro Families" value="IPR020802" type="string" cy:type="String"/>
      <att name="Neighbor InterPro Families" value="IPR020803" type="string" cy:type="String"/>
      <att name="Neighbor InterPro Families" value="IPR020806" type="string" cy:type="String"/>
      <att name="Neighbor InterPro Families" value="IPR020807" type="string" cy:type="String"/>
      <att name="Neighbor InterPro Families" value="IPR020810" type="string" cy:type="String"/>
      <att name="Neighbor InterPro Families" value="IPR020811" type="string" cy:type="String"/>
      <att name="Neighbor InterPro Families" value="IPR020841" type="string" cy:type="String"/>
      <att name="Neighbor InterPro Families" value="IPR021804" type="string" cy:type="String"/>
      <att name="Neighbor InterPro Families" value="IPR022409" type="string" cy:type="String"/>
      <att name="Neighbor InterPro Families" value="IPR023213" type="string" cy:type="String"/>
      <att name="Neighbor InterPro Families" value="IPR024011" type="string" cy:type="String"/>
      <att name="Neighbor InterPro Families" value="IPR024997" type="string" cy:type="String"/>
      <att name="Neighbor InterPro Families" value="IPR025110" type="string" cy:type="String"/>
      <att name="Neighbor InterPro Families" value="IPR025449" type="string" cy:type="String"/>
      <att name="Neighbor InterPro Families" value="IPR025633" type="string" cy:type="String"/>
      <att name="Neighbor InterPro Families" value="IPR025714" type="string" cy:type="String"/>
      <att name="Neighbor InterPro Families" value="IPR027417" type="string" cy:type="String"/>
      <att name="Neighbor InterPro Families" value="IPR029017" type="string" cy:type="String"/>
      <att name="Neighbor InterPro Families" value="IPR029045" type="string" cy:type="String"/>
      <att name="Neighbor InterPro Families" value="IPR029058" type="string" cy:type="String"/>
      <att name="Neighbor InterPro Families" value="IPR029063" type="string" cy:type="String"/>
      <att name="Neighbor InterPro Families" value="IPR029479" type="string" cy:type="String"/>
      <att name="Neighbor InterPro Families" value="IPR029787" type="string" cy:type="String"/>
      <att name="Neighbor InterPro Families" value="IPR032821" type="string" cy:type="String"/>
      <att name="Neighbor InterPro Families" value="IPR033186" type="string" cy:type="String"/>
      <att name="Neighbor InterPro Families" value="IPR035986" type="string" cy:type="String"/>
      <att name="Neighbor InterPro Families" value="IPR036291" type="string" cy:type="String"/>
      <att name="Neighbor InterPro Families" value="IPR036526" type="string" cy:type="String"/>
      <att name="Neighbor InterPro Families" value="IPR036661" type="string" cy:type="String"/>
      <att name="Neighbor InterPro Families" value="IPR036663" type="string" cy:type="String"/>
      <att name="Neighbor InterPro Families" value="IPR036691" type="string" cy:type="String"/>
      <att name="Neighbor InterPro Families" value="IPR036736" type="string" cy:type="String"/>
      <att name="Neighbor InterPro Families" value="IPR036761" type="string" cy:type="String"/>
      <att name="Neighbor InterPro Families" value="IPR036849" type="string" cy:type="String"/>
      <att name="Neighbor InterPro Families" value="IPR041164" type="string" cy:type="String"/>
      <att name="Neighbor InterPro Families" value="IPR041464" type="string" cy:type="String"/>
      <att name="Neighbor InterPro Families" value="IPR041664" type="string" cy:type="String"/>
      <att name="Neighbor InterPro Families" value="IPR042099" type="string" cy:type="String"/>
      <att name="Neighbor InterPro Families" value="IPR042172" type="string" cy:type="String"/>
    </att>
    <att name="Singleton Number" type="integer" cy:type="Integer"/>
    <att name="Natural Product Cluster Type:" value="Corallococcus/Myxococcus (NRPS/PKS)" type="string" cy:type="String"/>
    <graphics h="20.0" width="0.0" y="234.11721146725907" x="-202.63318523220138" w="20.0" type="ELLIPSE" z="0.0" outline="#CCCCCC" fill="#0000FF">
      <att name="NODE_CUSTOMGRAPHICS_7" value="org.cytoscape.ding.customgraphics.NullCustomGraphics,0,[ Remove Graphics ]," type="string" cy:type="String"/>
      <att name="NODE_CUSTOMGRAPHICS_SIZE_5" value="35.0" type="string" cy:type="String"/>
      <att name="NODE_BORDER_TRANSPARENCY" value="255" type="string" cy:type="String"/>
      <att name="NODE_TOOLTIP" value="" type="string" cy:type="String"/>
      <att name="NODE_CUSTOMGRAPHICS_POSITION_7" value="C,C,c,0.00,0.00" type="string" cy:type="String"/>
      <att name="NODE_CUSTOMGRAPHICS_SIZE_7" value="35.0" type="string" cy:type="String"/>
      <att name="NODE_CUSTOMGRAPHICS_SIZE_1" value="35.0" type="string" cy:type="String"/>
      <att name="NODE_CUSTOMGRAPHICS_POSITION_5" value="C,C,c,0.00,0.00" type="string" cy:type="String"/>
      <att name="NODE_BORDER_STROKE" value="SOLID" type="string" cy:type="String"/>
      <att name="NODE_LABEL_FONT_SIZE" value="12" type="string" cy:type="String"/>
      <att name="NODE_CUSTOMGRAPHICS_3" value="org.cytoscape.ding.customgraphics.NullCustomGraphics,0,[ Remove Graphics ]," type="string" cy:type="String"/>
      <att name="NODE_LABEL_COLOR" value="#000000" type="string" cy:type="String"/>
      <att name="NODE_VISIBLE" value="true" type="string" cy:type="String"/>
      <att name="NODE_LABEL_FONT_FACE" value="SansSerif.plain,plain,12" type="string" cy:type="String"/>
      <att name="NODE_SELECTED" value="false" type="string" cy:type="String"/>
      <att name="NODE_CUSTOMGRAPHICS_POSITION_9" value="C,C,c,0.00,0.00" type="string" cy:type="String"/>
      <att name="NODE_CUSTOMGRAPHICS_POSITION_1" value="C,C,c,0.00,0.00" type="string" cy:type="String"/>
      <att name="NODE_CUSTOMGRAPHICS_9" value="org.cytoscape.ding.customgraphics.NullCustomGraphics,0,[ Remove Graphics ]," type="string" cy:type="String"/>
      <att name="NODE_CUSTOMGRAPHICS_SIZE_9" value="35.0" type="string" cy:type="String"/>
      <att name="NODE_CUSTOMGRAPHICS_5" value="org.cytoscape.ding.customgraphics.NullCustomGraphics,0,[ Remove Graphics ]," type="string" cy:type="String"/>
      <att name="NODE_LABEL" value="" type="string" cy:type="String"/>
      <att name="NODE_CUSTOMGRAPHICS_SIZE_4" value="35.0" type="string" cy:type="String"/>
      <att name="NODE_CUSTOMGRAPHICS_POSITION_8" value="C,C,c,0.00,0.00" type="string" cy:type="String"/>
      <att name="NODE_LABEL_TRANSPARENCY" value="255" type="string" cy:type="String"/>
      <att name="NODE_CUSTOMGRAPHICS_8" value="org.cytoscape.ding.customgraphics.NullCustomGraphics,0,[ Remove Graphics ]," type="string" cy:type="String"/>
      <att name="NODE_CUSTOMGRAPHICS_SIZE_8" value="35.0" type="string" cy:type="String"/>
      <att name="NODE_CUSTOMGRAPHICS_SIZE_3" value="35.0" type="string" cy:type="String"/>
      <att name="NODE_CUSTOMGRAPHICS_1" value="org.cytoscape.ding.customgraphics.NullCustomGraphics,0,[ Remove Graphics ]," type="string" cy:type="String"/>
      <att name="NODE_CUSTOMGRAPHICS_SIZE_2" value="35.0" type="string" cy:type="String"/>
      <att name="COMPOUND_NODE_PADDING" value="10.0" type="string" cy:type="String"/>
      <att name="NODE_LABEL_POSITION" value="C,C,c,0.00,0.00" type="string" cy:type="String"/>
      <att name="COMPOUND_NODE_SHAPE" value="ROUND_RECTANGLE" type="string" cy:type="String"/>
      <att name="NODE_DEPTH" value="0.0" type="string" cy:type="String"/>
      <att name="NODE_LABEL_WIDTH" value="200.0" type="string" cy:type="String"/>
      <att name="NODE_CUSTOMGRAPHICS_POSITION_3" value="C,C,c,0.00,0.00" type="string" cy:type="String"/>
      <att name="NODE_CUSTOMGRAPHICS_2" value="org.cytoscape.ding.customgraphics.NullCustomGraphics,0,[ Remove Graphics ]," type="string" cy:type="String"/>
      <att name="NODE_NESTED_NETWORK_IMAGE_VISIBLE" value="true" type="string" cy:type="String"/>
      <att name="NODE_TRANSPARENCY" value="255" type="string" cy:type="String"/>
      <att name="NODE_CUSTOMGRAPHICS_4" value="org.cytoscape.ding.customgraphics.NullCustomGraphics,0,[ Remove Graphics ]," type="string" cy:type="String"/>
      <att name="NODE_SELECTED_PAINT" value="#FFFF00" type="string" cy:type="String"/>
      <att name="NODE_CUSTOMGRAPHICS_POSITION_2" value="C,C,c,0.00,0.00" type="string" cy:type="String"/>
      <att name="NODE_CUSTOMGRAPHICS_POSITION_4" value="C,C,c,0.00,0.00" type="string" cy:type="String"/>
      <att name="NODE_CUSTOMGRAPHICS_POSITION_6" value="C,C,c,0.00,0.00" type="string" cy:type="String"/>
      <att name="NODE_CUSTOMGRAPHICS_6" value="org.cytoscape.ding.customgraphics.NullCustomGraphics,0,[ Remove Graphics ]," type="string" cy:type="String"/>
      <att name="NODE_CUSTOMGRAPHICS_SIZE_6" value="35.0" type="string" cy:type="String"/>
    </graphics>
  </node>
  <node id="19143" label="K0EWH4">
    <att name="shared name" value="K0EWH4" type="string" cy:type="String"/>
    <att name="name" value="K0EWH4" type="string" cy:type="String"/>
    <att name="selected" value="0" type="boolean" cy:type="Boolean"/>
    <att name="Sequence Source" value="BLASTHIT" type="string" cy:type="String"/>
    <att name="Sequence Count Cluster Number" value="1" type="integer" cy:type="Integer"/>
    <att name="Node Count Cluster Number" value="1" type="integer" cy:type="Integer"/>
    <att name="Cluster Sequence Count" value="42" type="integer" cy:type="Integer"/>
    <att name="Cluster Node Count" value="42" type="integer" cy:type="Integer"/>
    <att name="node.fillColor" value="#FF0000" type="string" cy:type="String"/>
    <att name="Node Count Fill Color" value="#FF0000" type="string" cy:type="String"/>
    <att name="Present in ENA Database?" value="true" type="string" cy:type="String"/>
    <att name="Genome Neighbors in ENA Database?" value="true" type="string" cy:type="String"/>
    <att name="ENA Database Genome ID" value="CP003876" type="string" cy:type="String"/>
    <att name="Organism" value="Nocardia brasiliensis ATCC 700358." type="string" cy:type="String"/>
    <att name="Taxonomy ID" value="1133849" type="string" cy:type="String"/>
    <att name="UniProt Annotation Status" value="TrEMBL" type="string" cy:type="String"/>
    <att name="Description" type="list" cy:type="List" cy:elementType="String">
      <att name="Description" value="Uncharacterized protein" type="string" cy:type="String"/>
    </att>
    <att name="Swissprot Description" value="NA" type="string" cy:type="String"/>
    <att name="Sequence Length" value="291" type="integer" cy:type="Integer"/>
    <att name="Gene Name" value="O3I_019165" type="string" cy:type="String"/>
    <att name="NCBI IDs" type="list" cy:type="List" cy:elementType="String">
      <att name="NCBI IDs" value="GI:407307891" type="string" cy:type="String"/>
      <att name="NCBI IDs" value="EMBL-CDS:AFU01792.1" type="string" cy:type="String"/>
      <att name="NCBI IDs" value="REFSEQ:WP_014984647.1" type="string" cy:type="String"/>
    </att>
    <att name="Superkingdom" value="Bacteria" type="string" cy:type="String"/>
    <att name="Kingdom" value="Terrabacteria group" type="string" cy:type="String"/>
    <att name="Phylum" value="Actinobacteria" type="string" cy:type="String"/>
    <att name="Class" value="Actinobacteria" type="string" cy:type="String"/>
    <att name="Order" value="Corynebacteriales" type="string" cy:type="String"/>
    <att name="Family" value="Nocardiaceae" type="string" cy:type="String"/>
    <att name="Genus" value="Nocardia" type="string" cy:type="String"/>
    <att name="Species" value="Nocardia brasiliensis ATCC 700358" type="string" cy:type="String"/>
    <att name="EC" value="None" type="string" cy:type="String"/>
    <att name="PFAM" type="list" cy:type="List" cy:elementType="String">
      <att name="PFAM" value="None" type="string" cy:type="String"/>
    </att>
    <att name="PDB" type="list" cy:type="List" cy:elementType="String">
      <att name="PDB" value="None" type="string" cy:type="String"/>
    </att>
    <att name="InterPro (Domain)" value="None" type="string" cy:type="String"/>
    <att name="InterPro (Family)" value="None" type="string" cy:type="String"/>
    <att name="InterPro (Homologous Superfamily)" value="None" type="string" cy:type="String"/>
    <att name="InterPro (Other)" type="list" cy:type="List" cy:elementType="String">
      <att name="InterPro (Other)" value="None" type="string" cy:type="String"/>
    </att>
    <att name="BRENDA ID" value="None" type="string" cy:type="String"/>
    <att name="CAZY Name" type="list" cy:type="List" cy:elementType="String">
      <att name="CAZY Name" value="None" type="string" cy:type="String"/>
    </att>
    <att name="GO Term" type="list" cy:type="List" cy:elementType="String">
      <att name="GO Term" value="None" type="string" cy:type="String"/>
    </att>
    <att name="KEGG ID" value="nbr:O3I_019165" type="string" cy:type="String"/>
    <att name="PATRIC ID" value="None" type="string" cy:type="String"/>
    <att name="STRING ID" value="1133849.O3I_019165" type="string" cy:type="String"/>
    <att name="HMP Body Site" type="list" cy:type="List" cy:elementType="String">
      <att name="HMP Body Site" value="Not Specified" type="string" cy:type="String"/>
    </att>
    <att name="HMP Oxygen" value="Aerobe" type="string" cy:type="String"/>
    <att name="P01 gDNA" value="False" type="string" cy:type="String"/>
    <att name="Sequence Status" value="complete" type="string" cy:type="String"/>
    <att name="Neighborhood Connectivity" value="0.0" type="real" cy:type="Double"/>
    <att name="Neighbor Pfam Families" type="list" cy:type="List" cy:elementType="String">
      <att name="Neighbor Pfam Families" value="PF00005" type="string" cy:type="String"/>
      <att name="Neighbor Pfam Families" value="PF00107" type="string" cy:type="String"/>
      <att name="Neighbor Pfam Families" value="PF00126" type="string" cy:type="String"/>
      <att name="Neighbor Pfam Families" value="PF00196" type="string" cy:type="String"/>
      <att name="Neighbor Pfam Families" value="PF00198" type="string" cy:type="String"/>
      <att name="Neighbor Pfam Families" value="PF00296" type="string" cy:type="String"/>
      <att name="Neighbor Pfam Families" value="PF00364" type="string" cy:type="String"/>
      <att name="Neighbor Pfam Families" value="PF00501" type="string" cy:type="String"/>
      <att name="Neighbor Pfam Families" value="PF00550" type="string" cy:type="String"/>
      <att name="Neighbor Pfam Families" value="PF00561" type="string" cy:type="String"/>
      <att name="Neighbor Pfam Families" value="PF00676" type="string" cy:type="String"/>
      <att name="Neighbor Pfam Families" value="PF00975" type="string" cy:type="String"/>
      <att name="Neighbor Pfam Families" value="PF01028" type="string" cy:type="String"/>
      <att name="Neighbor Pfam Families" value="PF01041" type="string" cy:type="String"/>
      <att name="Neighbor Pfam Families" value="PF01266" type="string" cy:type="String"/>
      <att name="Neighbor Pfam Families" value="PF01276" type="string" cy:type="String"/>
      <att name="Neighbor Pfam Families" value="PF01928" type="string" cy:type="String"/>
      <att name="Neighbor Pfam Families" value="PF02464" type="string" cy:type="String"/>
      <att name="Neighbor Pfam Families" value="PF02779" type="string" cy:type="String"/>
      <att name="Neighbor Pfam Families" value="PF02780" type="string" cy:type="String"/>
      <att name="Neighbor Pfam Families" value="PF02817" type="string" cy:type="String"/>
      <att name="Neighbor Pfam Families" value="PF02852" type="string" cy:type="String"/>
      <att name="Neighbor Pfam Families" value="PF03167" type="string" cy:type="String"/>
      <att name="Neighbor Pfam Families" value="PF03358" type="string" cy:type="String"/>
      <att name="Neighbor Pfam Families" value="PF03364" type="string" cy:type="String"/>
      <att name="Neighbor Pfam Families" value="PF03466" type="string" cy:type="String"/>
      <att name="Neighbor Pfam Families" value="PF03606" type="string" cy:type="String"/>
      <att name="Neighbor Pfam Families" value="PF03711" type="string" cy:type="String"/>
      <att name="Neighbor Pfam Families" value="PF04107" type="string" cy:type="String"/>
      <att name="Neighbor Pfam Families" value="PF05235" type="string" cy:type="String"/>
      <att name="Neighbor Pfam Families" value="PF07690" type="string" cy:type="String"/>
      <att name="Neighbor Pfam Families" value="PF07992" type="string" cy:type="String"/>
      <att name="Neighbor Pfam Families" value="PF07993" type="string" cy:type="String"/>
      <att name="Neighbor Pfam Families" value="PF08240" type="string" cy:type="String"/>
      <att name="Neighbor Pfam Families" value="PF09678" type="string" cy:type="String"/>
      <att name="Neighbor Pfam Families" value="PF10604" type="string" cy:type="String"/>
      <att name="Neighbor Pfam Families" value="PF12146" type="string" cy:type="String"/>
      <att name="Neighbor Pfam Families" value="PF12697" type="string" cy:type="String"/>
      <att name="Neighbor Pfam Families" value="PF12840" type="string" cy:type="String"/>
      <att name="Neighbor Pfam Families" value="PF13191" type="string" cy:type="String"/>
      <att name="Neighbor Pfam Families" value="PF13466" type="string" cy:type="String"/>
      <att name="Neighbor Pfam Families" value="PF13556" type="string" cy:type="String"/>
      <att name="Neighbor Pfam Families" value="PF13561" type="string" cy:type="String"/>
      <att name="Neighbor Pfam Families" value="PF13823" type="string" cy:type="String"/>
      <att name="Neighbor Pfam Families" value="PF17853" type="string" cy:type="String"/>
    </att>
    <att name="Neighbor InterPro Families" type="list" cy:type="List" cy:elementType="String">
      <att name="Neighbor InterPro Families" value="IPR000073" type="string" cy:type="String"/>
      <att name="Neighbor InterPro Families" value="IPR000089" type="string" cy:type="String"/>
      <att name="Neighbor InterPro Families" value="IPR000310" type="string" cy:type="String"/>
      <att name="Neighbor InterPro Families" value="IPR000639" type="string" cy:type="String"/>
      <att name="Neighbor InterPro Families" value="IPR000653" type="string" cy:type="String"/>
      <att name="Neighbor InterPro Families" value="IPR000792" type="string" cy:type="String"/>
      <att name="Neighbor InterPro Families" value="IPR000847" type="string" cy:type="String"/>
      <att name="Neighbor InterPro Families" value="IPR000873" type="string" cy:type="String"/>
      <att name="Neighbor InterPro Families" value="IPR001017" type="string" cy:type="String"/>
      <att name="Neighbor InterPro Families" value="IPR001031" type="string" cy:type="String"/>
      <att name="Neighbor InterPro Families" value="IPR001078" type="string" cy:type="String"/>
      <att name="Neighbor InterPro Families" value="IPR001100" type="string" cy:type="String"/>
      <att name="Neighbor InterPro Families" value="IPR001631" type="string" cy:type="String"/>
      <att name="Neighbor InterPro Families" value="IPR001845" type="string" cy:type="String"/>
      <att name="Neighbor InterPro Families" value="IPR002347" type="string" cy:type="String"/>
      <att name="Neighbor InterPro Families" value="IPR002645" type="string" cy:type="String"/>
      <att name="Neighbor InterPro Families" value="IPR003439" type="string" cy:type="String"/>
      <att name="Neighbor InterPro Families" value="IPR003593" type="string" cy:type="String"/>
      <att name="Neighbor InterPro Families" value="IPR004099" type="string" cy:type="String"/>
      <att name="Neighbor InterPro Families" value="IPR004167" type="string" cy:type="String"/>
      <att name="Neighbor InterPro Families" value="IPR005025" type="string" cy:type="String"/>
      <att name="Neighbor InterPro Families" value="IPR005031" type="string" cy:type="String"/>
      <att name="Neighbor InterPro Families" value="IPR005119" type="string" cy:type="String"/>
      <att name="Neighbor InterPro Families" value="IPR005122" type="string" cy:type="String"/>
      <att name="Neighbor InterPro Families" value="IPR005273" type="string" cy:type="String"/>
      <att name="Neighbor InterPro Families" value="IPR005475" type="string" cy:type="String"/>
      <att name="Neighbor InterPro Families" value="IPR006076" type="string" cy:type="String"/>
      <att name="Neighbor InterPro Families" value="IPR006258" type="string" cy:type="String"/>
      <att name="Neighbor InterPro Families" value="IPR006336" type="string" cy:type="String"/>
      <att name="Neighbor InterPro Families" value="IPR007899" type="string" cy:type="String"/>
      <att name="Neighbor InterPro Families" value="IPR008136" type="string" cy:type="String"/>
      <att name="Neighbor InterPro Families" value="IPR008286" type="string" cy:type="String"/>
      <att name="Neighbor InterPro Families" value="IPR009014" type="string" cy:type="String"/>
      <att name="Neighbor InterPro Families" value="IPR009081" type="string" cy:type="String"/>
      <att name="Neighbor InterPro Families" value="IPR010080" type="string" cy:type="String"/>
      <att name="Neighbor InterPro Families" value="IPR011010" type="string" cy:type="String"/>
      <att name="Neighbor InterPro Families" value="IPR011032" type="string" cy:type="String"/>
      <att name="Neighbor InterPro Families" value="IPR011053" type="string" cy:type="String"/>
      <att name="Neighbor InterPro Families" value="IPR011251" type="string" cy:type="String"/>
      <att name="Neighbor InterPro Families" value="IPR011257" type="string" cy:type="String"/>
      <att name="Neighbor InterPro Families" value="IPR011701" type="string" cy:type="String"/>
      <att name="Neighbor InterPro Families" value="IPR011793" type="string" cy:type="String"/>
      <att name="Neighbor InterPro Families" value="IPR011990" type="string" cy:type="String"/>
      <att name="Neighbor InterPro Families" value="IPR011991" type="string" cy:type="String"/>
      <att name="Neighbor InterPro Families" value="IPR012223" type="string" cy:type="String"/>
      <att name="Neighbor InterPro Families" value="IPR013120" type="string" cy:type="String"/>
      <att name="Neighbor InterPro Families" value="IPR013149" type="string" cy:type="String"/>
      <att name="Neighbor InterPro Families" value="IPR013154" type="string" cy:type="String"/>
      <att name="Neighbor InterPro Families" value="IPR013500" type="string" cy:type="String"/>
      <att name="Neighbor InterPro Families" value="IPR014711" type="string" cy:type="String"/>
      <att name="Neighbor InterPro Families" value="IPR014746" type="string" cy:type="String"/>
      <att name="Neighbor InterPro Families" value="IPR015421" type="string" cy:type="String"/>
      <att name="Neighbor InterPro Families" value="IPR015422" type="string" cy:type="String"/>
      <att name="Neighbor InterPro Families" value="IPR015424" type="string" cy:type="String"/>
      <att name="Neighbor InterPro Families" value="IPR016032" type="string" cy:type="String"/>
      <att name="Neighbor InterPro Families" value="IPR016156" type="string" cy:type="String"/>
      <att name="Neighbor InterPro Families" value="IPR017597" type="string" cy:type="String"/>
      <att name="Neighbor InterPro Families" value="IPR018385" type="string" cy:type="String"/>
      <att name="Neighbor InterPro Families" value="IPR018387" type="string" cy:type="String"/>
      <att name="Neighbor InterPro Families" value="IPR019108" type="string" cy:type="String"/>
      <att name="Neighbor InterPro Families" value="IPR019587" type="string" cy:type="String"/>
      <att name="Neighbor InterPro Families" value="IPR019921" type="string" cy:type="String"/>
      <att name="Neighbor InterPro Families" value="IPR020806" type="string" cy:type="String"/>
      <att name="Neighbor InterPro Families" value="IPR020846" type="string" cy:type="String"/>
      <att name="Neighbor InterPro Families" value="IPR022742" type="string" cy:type="String"/>
      <att name="Neighbor InterPro Families" value="IPR023213" type="string" cy:type="String"/>
      <att name="Neighbor InterPro Families" value="IPR023393" type="string" cy:type="String"/>
      <att name="Neighbor InterPro Families" value="IPR023577" type="string" cy:type="String"/>
      <att name="Neighbor InterPro Families" value="IPR023753" type="string" cy:type="String"/>
      <att name="Neighbor InterPro Families" value="IPR025736" type="string" cy:type="String"/>
      <att name="Neighbor InterPro Families" value="IPR027110" type="string" cy:type="String"/>
      <att name="Neighbor InterPro Families" value="IPR027399" type="string" cy:type="String"/>
      <att name="Neighbor InterPro Families" value="IPR027417" type="string" cy:type="String"/>
      <att name="Neighbor InterPro Families" value="IPR029039" type="string" cy:type="String"/>
      <att name="Neighbor InterPro Families" value="IPR029058" type="string" cy:type="String"/>
      <att name="Neighbor InterPro Families" value="IPR029061" type="string" cy:type="String"/>
      <att name="Neighbor InterPro Families" value="IPR033248" type="string" cy:type="String"/>
      <att name="Neighbor InterPro Families" value="IPR033469" type="string" cy:type="String"/>
      <att name="Neighbor InterPro Families" value="IPR035447" type="string" cy:type="String"/>
      <att name="Neighbor InterPro Families" value="IPR036188" type="string" cy:type="String"/>
      <att name="Neighbor InterPro Families" value="IPR036259" type="string" cy:type="String"/>
      <att name="Neighbor InterPro Families" value="IPR036291" type="string" cy:type="String"/>
      <att name="Neighbor InterPro Families" value="IPR036388" type="string" cy:type="String"/>
      <att name="Neighbor InterPro Families" value="IPR036390" type="string" cy:type="String"/>
      <att name="Neighbor InterPro Families" value="IPR036513" type="string" cy:type="String"/>
      <att name="Neighbor InterPro Families" value="IPR036625" type="string" cy:type="String"/>
      <att name="Neighbor InterPro Families" value="IPR036633" type="string" cy:type="String"/>
      <att name="Neighbor InterPro Families" value="IPR036653" type="string" cy:type="String"/>
      <att name="Neighbor InterPro Families" value="IPR036661" type="string" cy:type="String"/>
      <att name="Neighbor InterPro Families" value="IPR036736" type="string" cy:type="String"/>
      <att name="Neighbor InterPro Families" value="IPR036895" type="string" cy:type="String"/>
      <att name="Neighbor InterPro Families" value="IPR038186" type="string" cy:type="String"/>
      <att name="Neighbor InterPro Families" value="IPR041522" type="string" cy:type="String"/>
      <att name="Neighbor InterPro Families" value="IPR041664" type="string" cy:type="String"/>
      <att name="Neighbor InterPro Families" value="IPR042070" type="string" cy:type="String"/>
      <att name="Neighbor InterPro Families" value="IPR042099" type="string" cy:type="String"/>
    </att>
    <att name="Singleton Number" type="integer" cy:type="Integer"/>
    <att name="Natural Product Cluster Type:" value="Micromonospora/Nocardia" type="string" cy:type="String"/>
    <graphics h="20.0" width="0.0" y="-135.88278853274093" x="100.36681476779862" w="20.0" type="ELLIPSE" z="0.0" outline="#CCCCCC" fill="#FF0000">
      <att name="NODE_CUSTOMGRAPHICS_7" value="org.cytoscape.ding.customgraphics.NullCustomGraphics,0,[ Remove Graphics ]," type="string" cy:type="String"/>
      <att name="NODE_CUSTOMGRAPHICS_SIZE_5" value="35.0" type="string" cy:type="String"/>
      <att name="NODE_BORDER_TRANSPARENCY" value="255" type="string" cy:type="String"/>
      <att name="NODE_TOOLTIP" value="" type="string" cy:type="String"/>
      <att name="NODE_CUSTOMGRAPHICS_POSITION_7" value="C,C,c,0.00,0.00" type="string" cy:type="String"/>
      <att name="NODE_CUSTOMGRAPHICS_SIZE_7" value="35.0" type="string" cy:type="String"/>
      <att name="NODE_CUSTOMGRAPHICS_SIZE_1" value="35.0" type="string" cy:type="String"/>
      <att name="NODE_CUSTOMGRAPHICS_POSITION_5" value="C,C,c,0.00,0.00" type="string" cy:type="String"/>
      <att name="NODE_BORDER_STROKE" value="SOLID" type="string" cy:type="String"/>
      <att name="NODE_LABEL_FONT_SIZE" value="12" type="string" cy:type="String"/>
      <att name="NODE_CUSTOMGRAPHICS_3" value="org.cytoscape.ding.customgraphics.NullCustomGraphics,0,[ Remove Graphics ]," type="string" cy:type="String"/>
      <att name="NODE_LABEL_COLOR" value="#000000" type="string" cy:type="String"/>
      <att name="NODE_VISIBLE" value="true" type="string" cy:type="String"/>
      <att name="NODE_LABEL_FONT_FACE" value="SansSerif.plain,plain,12" type="string" cy:type="String"/>
      <att name="NODE_SELECTED" value="false" type="string" cy:type="String"/>
      <att name="NODE_CUSTOMGRAPHICS_POSITION_9" value="C,C,c,0.00,0.00" type="string" cy:type="String"/>
      <att name="NODE_CUSTOMGRAPHICS_POSITION_1" value="C,C,c,0.00,0.00" type="string" cy:type="String"/>
      <att name="NODE_CUSTOMGRAPHICS_9" value="org.cytoscape.ding.customgraphics.NullCustomGraphics,0,[ Remove Graphics ]," type="string" cy:type="String"/>
      <att name="NODE_CUSTOMGRAPHICS_SIZE_9" value="35.0" type="string" cy:type="String"/>
      <att name="NODE_CUSTOMGRAPHICS_5" value="org.cytoscape.ding.customgraphics.NullCustomGraphics,0,[ Remove Graphics ]," type="string" cy:type="String"/>
      <att name="NODE_LABEL" value="" type="string" cy:type="String"/>
      <att name="NODE_CUSTOMGRAPHICS_SIZE_4" value="35.0" type="string" cy:type="String"/>
      <att name="NODE_CUSTOMGRAPHICS_POSITION_8" value="C,C,c,0.00,0.00" type="string" cy:type="String"/>
      <att name="NODE_LABEL_TRANSPARENCY" value="255" type="string" cy:type="String"/>
      <att name="NODE_CUSTOMGRAPHICS_8" value="org.cytoscape.ding.customgraphics.NullCustomGraphics,0,[ Remove Graphics ]," type="string" cy:type="String"/>
      <att name="NODE_CUSTOMGRAPHICS_SIZE_8" value="35.0" type="string" cy:type="String"/>
      <att name="NODE_CUSTOMGRAPHICS_SIZE_3" value="35.0" type="string" cy:type="String"/>
      <att name="NODE_CUSTOMGRAPHICS_1" value="org.cytoscape.ding.customgraphics.NullCustomGraphics,0,[ Remove Graphics ]," type="string" cy:type="String"/>
      <att name="NODE_CUSTOMGRAPHICS_SIZE_2" value="35.0" type="string" cy:type="String"/>
      <att name="COMPOUND_NODE_PADDING" value="10.0" type="string" cy:type="String"/>
      <att name="NODE_LABEL_POSITION" value="C,C,c,0.00,0.00" type="string" cy:type="String"/>
      <att name="COMPOUND_NODE_SHAPE" value="ROUND_RECTANGLE" type="string" cy:type="String"/>
      <att name="NODE_DEPTH" value="0.0" type="string" cy:type="String"/>
      <att name="NODE_LABEL_WIDTH" value="200.0" type="string" cy:type="String"/>
      <att name="NODE_CUSTOMGRAPHICS_POSITION_3" value="C,C,c,0.00,0.00" type="string" cy:type="String"/>
      <att name="NODE_CUSTOMGRAPHICS_2" value="org.cytoscape.ding.customgraphics.NullCustomGraphics,0,[ Remove Graphics ]," type="string" cy:type="String"/>
      <att name="NODE_NESTED_NETWORK_IMAGE_VISIBLE" value="true" type="string" cy:type="String"/>
      <att name="NODE_TRANSPARENCY" value="255" type="string" cy:type="String"/>
      <att name="NODE_CUSTOMGRAPHICS_4" value="org.cytoscape.ding.customgraphics.NullCustomGraphics,0,[ Remove Graphics ]," type="string" cy:type="String"/>
      <att name="NODE_SELECTED_PAINT" value="#FFFF00" type="string" cy:type="String"/>
      <att name="NODE_CUSTOMGRAPHICS_POSITION_2" value="C,C,c,0.00,0.00" type="string" cy:type="String"/>
      <att name="NODE_CUSTOMGRAPHICS_POSITION_4" value="C,C,c,0.00,0.00" type="string" cy:type="String"/>
      <att name="NODE_CUSTOMGRAPHICS_POSITION_6" value="C,C,c,0.00,0.00" type="string" cy:type="String"/>
      <att name="NODE_CUSTOMGRAPHICS_6" value="org.cytoscape.ding.customgraphics.NullCustomGraphics,0,[ Remove Graphics ]," type="string" cy:type="String"/>
      <att name="NODE_CUSTOMGRAPHICS_SIZE_6" value="35.0" type="string" cy:type="String"/>
    </graphics>
  </node>
  <node id="19142" label="I0L9S3">
    <att name="shared name" value="I0L9S3" type="string" cy:type="String"/>
    <att name="name" value="I0L9S3" type="string" cy:type="String"/>
    <att name="selected" value="0" type="boolean" cy:type="Boolean"/>
    <att name="Sequence Source" value="BLASTHIT" type="string" cy:type="String"/>
    <att name="Sequence Count Cluster Number" value="4" type="integer" cy:type="Integer"/>
    <att name="Node Count Cluster Number" value="4" type="integer" cy:type="Integer"/>
    <att name="Cluster Sequence Count" value="19" type="integer" cy:type="Integer"/>
    <att name="Cluster Node Count" value="19" type="integer" cy:type="Integer"/>
    <att name="node.fillColor" value="#008000" type="string" cy:type="String"/>
    <att name="Node Count Fill Color" value="#008000" type="string" cy:type="String"/>
    <att name="Present in ENA Database?" value="true" type="string" cy:type="String"/>
    <att name="Genome Neighbors in ENA Database?" value="true" type="string" cy:type="String"/>
    <att name="ENA Database Genome ID" value="CAIE01000039" type="string" cy:type="String"/>
    <att name="Organism" value="Micromonospora lupini str. Lupac 08." type="string" cy:type="String"/>
    <att name="Taxonomy ID" value="1150864" type="string" cy:type="String"/>
    <att name="UniProt Annotation Status" value="TrEMBL" type="string" cy:type="String"/>
    <att name="Description" type="list" cy:type="List" cy:elementType="String">
      <att name="Description" value="Uncharacterized protein" type="string" cy:type="String"/>
    </att>
    <att name="Swissprot Description" value="NA" type="string" cy:type="String"/>
    <att name="Sequence Length" value="284" type="integer" cy:type="Integer"/>
    <att name="Gene Name" value="MILUP08_45453" type="string" cy:type="String"/>
    <att name="NCBI IDs" type="list" cy:type="List" cy:elementType="String">
      <att name="NCBI IDs" value="EMBL-CDS:CCH20570.1" type="string" cy:type="String"/>
    </att>
    <att name="Superkingdom" value="Bacteria" type="string" cy:type="String"/>
    <att name="Kingdom" value="Terrabacteria group" type="string" cy:type="String"/>
    <att name="Phylum" value="Actinobacteria" type="string" cy:type="String"/>
    <att name="Class" value="Actinobacteria" type="string" cy:type="String"/>
    <att name="Order" value="Micromonosporales" type="string" cy:type="String"/>
    <att name="Family" value="Micromonosporaceae" type="string" cy:type="String"/>
    <att name="Genus" value="Micromonospora" type="string" cy:type="String"/>
    <att name="Species" value="Micromonospora lupini str. Lupac 08" type="string" cy:type="String"/>
    <att name="EC" value="None" type="string" cy:type="String"/>
    <att name="PFAM" type="list" cy:type="List" cy:elementType="String">
      <att name="PFAM" value="None" type="string" cy:type="String"/>
    </att>
    <att name="PDB" type="list" cy:type="List" cy:elementType="String">
      <att name="PDB" value="None" type="string" cy:type="String"/>
    </att>
    <att name="InterPro (Domain)" value="None" type="string" cy:type="String"/>
    <att name="InterPro (Family)" value="None" type="string" cy:type="String"/>
    <att name="InterPro (Homologous Superfamily)" value="None" type="string" cy:type="String"/>
    <att name="InterPro (Other)" type="list" cy:type="List" cy:elementType="String">
      <att name="InterPro (Other)" value="None" type="string" cy:type="String"/>
    </att>
    <att name="BRENDA ID" value="None" type="string" cy:type="String"/>
    <att name="CAZY Name" type="list" cy:type="List" cy:elementType="String">
      <att name="CAZY Name" value="None" type="string" cy:type="String"/>
    </att>
    <att name="GO Term" type="list" cy:type="List" cy:elementType="String">
      <att name="GO Term" value="None" type="string" cy:type="String"/>
    </att>
    <att name="KEGG ID" value="None" type="string" cy:type="String"/>
    <att name="PATRIC ID" value="None" type="string" cy:type="String"/>
    <att name="STRING ID" value="1150864.MILUP08_45453" type="string" cy:type="String"/>
    <att name="HMP Body Site" type="list" cy:type="List" cy:elementType="String">
      <att name="HMP Body Site" value="None" type="string" cy:type="String"/>
    </att>
    <att name="HMP Oxygen" value="None" type="string" cy:type="String"/>
    <att name="P01 gDNA" value="False" type="string" cy:type="String"/>
    <att name="Sequence Status" value="complete" type="string" cy:type="String"/>
    <att name="Neighborhood Connectivity" value="0.0" type="real" cy:type="Double"/>
    <att name="Neighbor Pfam Families" type="list" cy:type="List" cy:elementType="String">
      <att name="Neighbor Pfam Families" value="PF00072" type="string" cy:type="String"/>
      <att name="Neighbor Pfam Families" value="PF00196" type="string" cy:type="String"/>
      <att name="Neighbor Pfam Families" value="PF00206" type="string" cy:type="String"/>
      <att name="Neighbor Pfam Families" value="PF00288" type="string" cy:type="String"/>
      <att name="Neighbor Pfam Families" value="PF00291" type="string" cy:type="String"/>
      <att name="Neighbor Pfam Families" value="PF00440" type="string" cy:type="String"/>
      <att name="Neighbor Pfam Families" value="PF00456" type="string" cy:type="String"/>
      <att name="Neighbor Pfam Families" value="PF00486" type="string" cy:type="String"/>
      <att name="Neighbor Pfam Families" value="PF00501" type="string" cy:type="String"/>
      <att name="Neighbor Pfam Families" value="PF00550" type="string" cy:type="String"/>
      <att name="Neighbor Pfam Families" value="PF00668" type="string" cy:type="String"/>
      <att name="Neighbor Pfam Families" value="PF00696" type="string" cy:type="String"/>
      <att name="Neighbor Pfam Families" value="PF00931" type="string" cy:type="String"/>
      <att name="Neighbor Pfam Families" value="PF00975" type="string" cy:type="String"/>
      <att name="Neighbor Pfam Families" value="PF01022" type="string" cy:type="String"/>
      <att name="Neighbor Pfam Families" value="PF01118" type="string" cy:type="String"/>
      <att name="Neighbor Pfam Families" value="PF01177" type="string" cy:type="String"/>
      <att name="Neighbor Pfam Families" value="PF01212" type="string" cy:type="String"/>
      <att name="Neighbor Pfam Families" value="PF01546" type="string" cy:type="String"/>
      <att name="Neighbor Pfam Families" value="PF01872" type="string" cy:type="String"/>
      <att name="Neighbor Pfam Families" value="PF02779" type="string" cy:type="String"/>
      <att name="Neighbor Pfam Families" value="PF02780" type="string" cy:type="String"/>
      <att name="Neighbor Pfam Families" value="PF03621" type="string" cy:type="String"/>
      <att name="Neighbor Pfam Families" value="PF03704" type="string" cy:type="String"/>
      <att name="Neighbor Pfam Families" value="PF04542" type="string" cy:type="String"/>
      <att name="Neighbor Pfam Families" value="PF05368" type="string" cy:type="String"/>
      <att name="Neighbor Pfam Families" value="PF05685" type="string" cy:type="String"/>
      <att name="Neighbor Pfam Families" value="PF07690" type="string" cy:type="String"/>
      <att name="Neighbor Pfam Families" value="PF07992" type="string" cy:type="String"/>
      <att name="Neighbor Pfam Families" value="PF08241" type="string" cy:type="String"/>
      <att name="Neighbor Pfam Families" value="PF08281" type="string" cy:type="String"/>
      <att name="Neighbor Pfam Families" value="PF08327" type="string" cy:type="String"/>
      <att name="Neighbor Pfam Families" value="PF08443" type="string" cy:type="String"/>
      <att name="Neighbor Pfam Families" value="PF13193" type="string" cy:type="String"/>
      <att name="Neighbor Pfam Families" value="PF13469" type="string" cy:type="String"/>
      <att name="Neighbor Pfam Families" value="PF13535" type="string" cy:type="String"/>
      <att name="Neighbor Pfam Families" value="PF13561" type="string" cy:type="String"/>
      <att name="Neighbor Pfam Families" value="PF18130" type="string" cy:type="String"/>
      <att name="Neighbor Pfam Families" value="PF18603" type="string" cy:type="String"/>
    </att>
    <att name="Neighbor InterPro Families" type="list" cy:type="List" cy:elementType="String">
      <att name="Neighbor InterPro Families" value="IPR000086" type="string" cy:type="String"/>
      <att name="Neighbor InterPro Families" value="IPR000182" type="string" cy:type="String"/>
      <att name="Neighbor InterPro Families" value="IPR000362" type="string" cy:type="String"/>
      <att name="Neighbor InterPro Families" value="IPR000534" type="string" cy:type="String"/>
      <att name="Neighbor InterPro Families" value="IPR000706" type="string" cy:type="String"/>
      <att name="Neighbor InterPro Families" value="IPR000792" type="string" cy:type="String"/>
      <att name="Neighbor InterPro Families" value="IPR000873" type="string" cy:type="String"/>
      <att name="Neighbor InterPro Families" value="IPR001031" type="string" cy:type="String"/>
      <att name="Neighbor InterPro Families" value="IPR001048" type="string" cy:type="String"/>
      <att name="Neighbor InterPro Families" value="IPR001057" type="string" cy:type="String"/>
      <att name="Neighbor InterPro Families" value="IPR001242" type="string" cy:type="String"/>
      <att name="Neighbor InterPro Families" value="IPR001597" type="string" cy:type="String"/>
      <att name="Neighbor InterPro Families" value="IPR001647" type="string" cy:type="String"/>
      <att name="Neighbor InterPro Families" value="IPR001789" type="string" cy:type="String"/>
      <att name="Neighbor InterPro Families" value="IPR001845" type="string" cy:type="String"/>
      <att name="Neighbor InterPro Families" value="IPR001867" type="string" cy:type="String"/>
      <att name="Neighbor InterPro Families" value="IPR001920" type="string" cy:type="String"/>
      <att name="Neighbor InterPro Families" value="IPR001926" type="string" cy:type="String"/>
      <att name="Neighbor InterPro Families" value="IPR002182" type="string" cy:type="String"/>
      <att name="Neighbor InterPro Families" value="IPR002347" type="string" cy:type="String"/>
      <att name="Neighbor InterPro Families" value="IPR002734" type="string" cy:type="String"/>
      <att name="Neighbor InterPro Families" value="IPR002933" type="string" cy:type="String"/>
      <att name="Neighbor InterPro Families" value="IPR003593" type="string" cy:type="String"/>
      <att name="Neighbor InterPro Families" value="IPR004380" type="string" cy:type="String"/>
      <att name="Neighbor InterPro Families" value="IPR004662" type="string" cy:type="String"/>
      <att name="Neighbor InterPro Families" value="IPR004666" type="string" cy:type="String"/>
      <att name="Neighbor InterPro Families" value="IPR005153" type="string" cy:type="String"/>
      <att name="Neighbor InterPro Families" value="IPR005158" type="string" cy:type="String"/>
      <att name="Neighbor InterPro Families" value="IPR005474" type="string" cy:type="String"/>
      <att name="Neighbor InterPro Families" value="IPR005475" type="string" cy:type="String"/>
      <att name="Neighbor InterPro Families" value="IPR005906" type="string" cy:type="String"/>
      <att name="Neighbor InterPro Families" value="IPR006204" type="string" cy:type="String"/>
      <att name="Neighbor InterPro Families" value="IPR007627" type="string" cy:type="String"/>
      <att name="Neighbor InterPro Families" value="IPR008030" type="string" cy:type="String"/>
      <att name="Neighbor InterPro Families" value="IPR008538" type="string" cy:type="String"/>
      <att name="Neighbor InterPro Families" value="IPR008948" type="string" cy:type="String"/>
      <att name="Neighbor InterPro Families" value="IPR009014" type="string" cy:type="String"/>
      <att name="Neighbor InterPro Families" value="IPR009049" type="string" cy:type="String"/>
      <att name="Neighbor InterPro Families" value="IPR009057" type="string" cy:type="String"/>
      <att name="Neighbor InterPro Families" value="IPR009081" type="string" cy:type="String"/>
      <att name="Neighbor InterPro Families" value="IPR010071" type="string" cy:type="String"/>
      <att name="Neighbor InterPro Families" value="IPR010175" type="string" cy:type="String"/>
      <att name="Neighbor InterPro Families" value="IPR011006" type="string" cy:type="String"/>
      <att name="Neighbor InterPro Families" value="IPR011335" type="string" cy:type="String"/>
      <att name="Neighbor InterPro Families" value="IPR011701" type="string" cy:type="String"/>
      <att name="Neighbor InterPro Families" value="IPR011761" type="string" cy:type="String"/>
      <att name="Neighbor InterPro Families" value="IPR011990" type="string" cy:type="String"/>
      <att name="Neighbor InterPro Families" value="IPR011991" type="string" cy:type="String"/>
      <att name="Neighbor InterPro Families" value="IPR012363" type="string" cy:type="String"/>
      <att name="Neighbor InterPro Families" value="IPR013216" type="string" cy:type="String"/>
      <att name="Neighbor InterPro Families" value="IPR013249" type="string" cy:type="String"/>
      <att name="Neighbor InterPro Families" value="IPR013324" type="string" cy:type="String"/>
      <att name="Neighbor InterPro Families" value="IPR013325" type="string" cy:type="String"/>
      <att name="Neighbor InterPro Families" value="IPR013538" type="string" cy:type="String"/>
      <att name="Neighbor InterPro Families" value="IPR013651" type="string" cy:type="String"/>
      <att name="Neighbor InterPro Families" value="IPR013815" type="string" cy:type="String"/>
      <att name="Neighbor InterPro Families" value="IPR014284" type="string" cy:type="String"/>
      <att name="Neighbor InterPro Families" value="IPR014303" type="string" cy:type="String"/>
      <att name="Neighbor InterPro Families" value="IPR014721" type="string" cy:type="String"/>
      <att name="Neighbor InterPro Families" value="IPR015421" type="string" cy:type="String"/>
      <att name="Neighbor InterPro Families" value="IPR015422" type="string" cy:type="String"/>
      <att name="Neighbor InterPro Families" value="IPR015424" type="string" cy:type="String"/>
      <att name="Neighbor InterPro Families" value="IPR015797" type="string" cy:type="String"/>
      <att name="Neighbor InterPro Families" value="IPR015942" type="string" cy:type="String"/>
      <att name="Neighbor InterPro Families" value="IPR016032" type="string" cy:type="String"/>
      <att name="Neighbor InterPro Families" value="IPR016181" type="string" cy:type="String"/>
      <att name="Neighbor InterPro Families" value="IPR016185" type="string" cy:type="String"/>
      <att name="Neighbor InterPro Families" value="IPR017853" type="string" cy:type="String"/>
      <att name="Neighbor InterPro Families" value="IPR020459" type="string" cy:type="String"/>
      <att name="Neighbor InterPro Families" value="IPR020568" type="string" cy:type="String"/>
      <att name="Neighbor InterPro Families" value="IPR020802" type="string" cy:type="String"/>
      <att name="Neighbor InterPro Families" value="IPR020806" type="string" cy:type="String"/>
      <att name="Neighbor InterPro Families" value="IPR020846" type="string" cy:type="String"/>
      <att name="Neighbor InterPro Families" value="IPR022761" type="string" cy:type="String"/>
      <att name="Neighbor InterPro Families" value="IPR023213" type="string" cy:type="String"/>
      <att name="Neighbor InterPro Families" value="IPR023393" type="string" cy:type="String"/>
      <att name="Neighbor InterPro Families" value="IPR023603" type="string" cy:type="String"/>
      <att name="Neighbor InterPro Families" value="IPR023753" type="string" cy:type="String"/>
      <att name="Neighbor InterPro Families" value="IPR024072" type="string" cy:type="String"/>
      <att name="Neighbor InterPro Families" value="IPR025110" type="string" cy:type="String"/>
      <att name="Neighbor InterPro Families" value="IPR027417" type="string" cy:type="String"/>
      <att name="Neighbor InterPro Families" value="IPR029058" type="string" cy:type="String"/>
      <att name="Neighbor InterPro Families" value="IPR029061" type="string" cy:type="String"/>
      <att name="Neighbor InterPro Families" value="IPR029063" type="string" cy:type="String"/>
      <att name="Neighbor InterPro Families" value="IPR032710" type="string" cy:type="String"/>
      <att name="Neighbor InterPro Families" value="IPR033248" type="string" cy:type="String"/>
      <att name="Neighbor InterPro Families" value="IPR036052" type="string" cy:type="String"/>
      <att name="Neighbor InterPro Families" value="IPR036188" type="string" cy:type="String"/>
      <att name="Neighbor InterPro Families" value="IPR036259" type="string" cy:type="String"/>
      <att name="Neighbor InterPro Families" value="IPR036271" type="string" cy:type="String"/>
      <att name="Neighbor InterPro Families" value="IPR036291" type="string" cy:type="String"/>
      <att name="Neighbor InterPro Families" value="IPR036388" type="string" cy:type="String"/>
      <att name="Neighbor InterPro Families" value="IPR036390" type="string" cy:type="String"/>
      <att name="Neighbor InterPro Families" value="IPR036393" type="string" cy:type="String"/>
      <att name="Neighbor InterPro Families" value="IPR036736" type="string" cy:type="String"/>
      <att name="Neighbor InterPro Families" value="IPR037407" type="string" cy:type="String"/>
      <att name="Neighbor InterPro Families" value="IPR038020" type="string" cy:type="String"/>
      <att name="Neighbor InterPro Families" value="IPR039425" type="string" cy:type="String"/>
      <att name="Neighbor InterPro Families" value="IPR040570" type="string" cy:type="String"/>
      <att name="Neighbor InterPro Families" value="IPR041472" type="string" cy:type="String"/>
      <att name="Neighbor InterPro Families" value="IPR042099" type="string" cy:type="String"/>
    </att>
    <att name="Singleton Number" type="integer" cy:type="Integer"/>
    <att name="Natural Product Cluster Type:" value="Actinomadura/Streptomyces" type="string" cy:type="String"/>
    <graphics h="20.0" width="0.0" y="-121.88278853274093" x="340.3668147677986" w="20.0" type="ELLIPSE" z="0.0" outline="#CCCCCC" fill="#008000">
      <att name="NODE_CUSTOMGRAPHICS_7" value="org.cytoscape.ding.customgraphics.NullCustomGraphics,0,[ Remove Graphics ]," type="string" cy:type="String"/>
      <att name="NODE_CUSTOMGRAPHICS_SIZE_5" value="35.0" type="string" cy:type="String"/>
      <att name="NODE_BORDER_TRANSPARENCY" value="255" type="string" cy:type="String"/>
      <att name="NODE_TOOLTIP" value="" type="string" cy:type="String"/>
      <att name="NODE_CUSTOMGRAPHICS_POSITION_7" value="C,C,c,0.00,0.00" type="string" cy:type="String"/>
      <att name="NODE_CUSTOMGRAPHICS_SIZE_7" value="35.0" type="string" cy:type="String"/>
      <att name="NODE_CUSTOMGRAPHICS_SIZE_1" value="35.0" type="string" cy:type="String"/>
      <att name="NODE_CUSTOMGRAPHICS_POSITION_5" value="C,C,c,0.00,0.00" type="string" cy:type="String"/>
      <att name="NODE_BORDER_STROKE" value="SOLID" type="string" cy:type="String"/>
      <att name="NODE_LABEL_FONT_SIZE" value="12" type="string" cy:type="String"/>
      <att name="NODE_CUSTOMGRAPHICS_3" value="org.cytoscape.ding.customgraphics.NullCustomGraphics,0,[ Remove Graphics ]," type="string" cy:type="String"/>
      <att name="NODE_LABEL_COLOR" value="#000000" type="string" cy:type="String"/>
      <att name="NODE_VISIBLE" value="true" type="string" cy:type="String"/>
      <att name="NODE_LABEL_FONT_FACE" value="SansSerif.plain,plain,12" type="string" cy:type="String"/>
      <att name="NODE_SELECTED" value="false" type="string" cy:type="String"/>
      <att name="NODE_CUSTOMGRAPHICS_POSITION_9" value="C,C,c,0.00,0.00" type="string" cy:type="String"/>
      <att name="NODE_CUSTOMGRAPHICS_POSITION_1" value="C,C,c,0.00,0.00" type="string" cy:type="String"/>
      <att name="NODE_CUSTOMGRAPHICS_9" value="org.cytoscape.ding.customgraphics.NullCustomGraphics,0,[ Remove Graphics ]," type="string" cy:type="String"/>
      <att name="NODE_CUSTOMGRAPHICS_SIZE_9" value="35.0" type="string" cy:type="String"/>
      <att name="NODE_CUSTOMGRAPHICS_5" value="org.cytoscape.ding.customgraphics.NullCustomGraphics,0,[ Remove Graphics ]," type="string" cy:type="String"/>
      <att name="NODE_LABEL" value="" type="string" cy:type="String"/>
      <att name="NODE_CUSTOMGRAPHICS_SIZE_4" value="35.0" type="string" cy:type="String"/>
      <att name="NODE_CUSTOMGRAPHICS_POSITION_8" value="C,C,c,0.00,0.00" type="string" cy:type="String"/>
      <att name="NODE_LABEL_TRANSPARENCY" value="255" type="string" cy:type="String"/>
      <att name="NODE_CUSTOMGRAPHICS_8" value="org.cytoscape.ding.customgraphics.NullCustomGraphics,0,[ Remove Graphics ]," type="string" cy:type="String"/>
      <att name="NODE_CUSTOMGRAPHICS_SIZE_8" value="35.0" type="string" cy:type="String"/>
      <att name="NODE_CUSTOMGRAPHICS_SIZE_3" value="35.0" type="string" cy:type="String"/>
      <att name="NODE_CUSTOMGRAPHICS_1" value="org.cytoscape.ding.customgraphics.NullCustomGraphics,0,[ Remove Graphics ]," type="string" cy:type="String"/>
      <att name="NODE_CUSTOMGRAPHICS_SIZE_2" value="35.0" type="string" cy:type="String"/>
      <att name="COMPOUND_NODE_PADDING" value="10.0" type="string" cy:type="String"/>
      <att name="NODE_LABEL_POSITION" value="C,C,c,0.00,0.00" type="string" cy:type="String"/>
      <att name="COMPOUND_NODE_SHAPE" value="ROUND_RECTANGLE" type="string" cy:type="String"/>
      <att name="NODE_DEPTH" value="0.0" type="string" cy:type="String"/>
      <att name="NODE_LABEL_WIDTH" value="200.0" type="string" cy:type="String"/>
      <att name="NODE_CUSTOMGRAPHICS_POSITION_3" value="C,C,c,0.00,0.00" type="string" cy:type="String"/>
      <att name="NODE_CUSTOMGRAPHICS_2" value="org.cytoscape.ding.customgraphics.NullCustomGraphics,0,[ Remove Graphics ]," type="string" cy:type="String"/>
      <att name="NODE_NESTED_NETWORK_IMAGE_VISIBLE" value="true" type="string" cy:type="String"/>
      <att name="NODE_TRANSPARENCY" value="255" type="string" cy:type="String"/>
      <att name="NODE_CUSTOMGRAPHICS_4" value="org.cytoscape.ding.customgraphics.NullCustomGraphics,0,[ Remove Graphics ]," type="string" cy:type="String"/>
      <att name="NODE_SELECTED_PAINT" value="#FFFF00" type="string" cy:type="String"/>
      <att name="NODE_CUSTOMGRAPHICS_POSITION_2" value="C,C,c,0.00,0.00" type="string" cy:type="String"/>
      <att name="NODE_CUSTOMGRAPHICS_POSITION_4" value="C,C,c,0.00,0.00" type="string" cy:type="String"/>
      <att name="NODE_CUSTOMGRAPHICS_POSITION_6" value="C,C,c,0.00,0.00" type="string" cy:type="String"/>
      <att name="NODE_CUSTOMGRAPHICS_6" value="org.cytoscape.ding.customgraphics.NullCustomGraphics,0,[ Remove Graphics ]," type="string" cy:type="String"/>
      <att name="NODE_CUSTOMGRAPHICS_SIZE_6" value="35.0" type="string" cy:type="String"/>
    </graphics>
  </node>
  <node id="19141" label="H8MIW7">
    <att name="shared name" value="H8MIW7" type="string" cy:type="String"/>
    <att name="name" value="H8MIW7" type="string" cy:type="String"/>
    <att name="selected" value="0" type="boolean" cy:type="Boolean"/>
    <att name="Sequence Source" value="BLASTHIT" type="string" cy:type="String"/>
    <att name="Sequence Count Cluster Number" value="2" type="integer" cy:type="Integer"/>
    <att name="Node Count Cluster Number" value="2" type="integer" cy:type="Integer"/>
    <att name="Cluster Sequence Count" value="31" type="integer" cy:type="Integer"/>
    <att name="Cluster Node Count" value="31" type="integer" cy:type="Integer"/>
    <att name="node.fillColor" value="#0000FF" type="string" cy:type="String"/>
    <att name="Node Count Fill Color" value="#0000FF" type="string" cy:type="String"/>
    <att name="Present in ENA Database?" value="true" type="string" cy:type="String"/>
    <att name="Genome Neighbors in ENA Database?" value="true" type="string" cy:type="String"/>
    <att name="ENA Database Genome ID" value="CP003389" type="string" cy:type="String"/>
    <att name="Organism" value="Corallococcus coralloides  (strain ATCC 25202 / DSM 2259 / NBRC 100086 / M2)" type="string" cy:type="String"/>
    <att name="Taxonomy ID" value="1144275" type="string" cy:type="String"/>
    <att name="UniProt Annotation Status" value="TrEMBL" type="string" cy:type="String"/>
    <att name="Description" type="list" cy:type="List" cy:elementType="String">
      <att name="Description" value="Uncharacterized protein" type="string" cy:type="String"/>
    </att>
    <att name="Swissprot Description" value="NA" type="string" cy:type="String"/>
    <att name="Sequence Length" value="281" type="integer" cy:type="Integer"/>
    <att name="Gene Name" value="COCOR_02067" type="string" cy:type="String"/>
    <att name="NCBI IDs" type="list" cy:type="List" cy:elementType="String">
      <att name="NCBI IDs" value="GI:380728451" type="string" cy:type="String"/>
      <att name="NCBI IDs" value="EMBL-CDS:AFE04453.1" type="string" cy:type="String"/>
      <att name="NCBI IDs" value="REFSEQ:WP_014394900.1" type="string" cy:type="String"/>
    </att>
    <att name="Superkingdom" value="Bacteria" type="string" cy:type="String"/>
    <att name="Kingdom" value="NA" type="string" cy:type="String"/>
    <att name="Phylum" value="Proteobacteria" type="string" cy:type="String"/>
    <att name="Class" value="Deltaproteobacteria" type="string" cy:type="String"/>
    <att name="Order" value="Myxococcales" type="string" cy:type="String"/>
    <att name="Family" value="Myxococcaceae" type="string" cy:type="String"/>
    <att name="Genus" value="Corallococcus" type="string" cy:type="String"/>
    <att name="Species" value="Corallococcus coralloides DSM 2259" type="string" cy:type="String"/>
    <att name="EC" value="None" type="string" cy:type="String"/>
    <att name="PFAM" type="list" cy:type="List" cy:elementType="String">
      <att name="PFAM" value="PF05065" type="string" cy:type="String"/>
    </att>
    <att name="PDB" type="list" cy:type="List" cy:elementType="String">
      <att name="PDB" value="None" type="string" cy:type="String"/>
    </att>
    <att name="InterPro (Domain)" value="None" type="string" cy:type="String"/>
    <att name="InterPro (Family)" value="IPR024455" type="string" cy:type="String"/>
    <att name="InterPro (Homologous Superfamily)" value="None" type="string" cy:type="String"/>
    <att name="InterPro (Other)" type="list" cy:type="List" cy:elementType="String">
      <att name="InterPro (Other)" value="None" type="string" cy:type="String"/>
    </att>
    <att name="BRENDA ID" value="None" type="string" cy:type="String"/>
    <att name="CAZY Name" type="list" cy:type="List" cy:elementType="String">
      <att name="CAZY Name" value="None" type="string" cy:type="String"/>
    </att>
    <att name="GO Term" type="list" cy:type="List" cy:elementType="String">
      <att name="GO Term" value="None" type="string" cy:type="String"/>
    </att>
    <att name="KEGG ID" value="ccx:COCOR_02067" type="string" cy:type="String"/>
    <att name="PATRIC ID" value="None" type="string" cy:type="String"/>
    <att name="STRING ID" value="1144275.COCOR_02067" type="string" cy:type="String"/>
    <att name="HMP Body Site" type="list" cy:type="List" cy:elementType="String">
      <att name="HMP Body Site" value="None" type="string" cy:type="String"/>
    </att>
    <att name="HMP Oxygen" value="None" type="string" cy:type="String"/>
    <att name="P01 gDNA" value="False" type="string" cy:type="String"/>
    <att name="Sequence Status" value="complete" type="string" cy:type="String"/>
    <att name="Neighborhood Connectivity" value="0.0" type="real" cy:type="Double"/>
    <att name="Neighbor Pfam Families" type="list" cy:type="List" cy:elementType="String">
      <att name="Neighbor Pfam Families" value="PF00034" type="string" cy:type="String"/>
      <att name="Neighbor Pfam Families" value="PF00069" type="string" cy:type="String"/>
      <att name="Neighbor Pfam Families" value="PF00072" type="string" cy:type="String"/>
      <att name="Neighbor Pfam Families" value="PF00109" type="string" cy:type="String"/>
      <att name="Neighbor Pfam Families" value="PF00300" type="string" cy:type="String"/>
      <att name="Neighbor Pfam Families" value="PF00456" type="string" cy:type="String"/>
      <att name="Neighbor Pfam Families" value="PF00501" type="string" cy:type="String"/>
      <att name="Neighbor Pfam Families" value="PF00512" type="string" cy:type="String"/>
      <att name="Neighbor Pfam Families" value="PF00550" type="string" cy:type="String"/>
      <att name="Neighbor Pfam Families" value="PF00668" type="string" cy:type="String"/>
      <att name="Neighbor Pfam Families" value="PF00696" type="string" cy:type="String"/>
      <att name="Neighbor Pfam Families" value="PF00698" type="string" cy:type="String"/>
      <att name="Neighbor Pfam Families" value="PF00849" type="string" cy:type="String"/>
      <att name="Neighbor Pfam Families" value="PF00975" type="string" cy:type="String"/>
      <att name="Neighbor Pfam Families" value="PF01118" type="string" cy:type="String"/>
      <att name="Neighbor Pfam Families" value="PF01546" type="string" cy:type="String"/>
      <att name="Neighbor Pfam Families" value="PF01757" type="string" cy:type="String"/>
      <att name="Neighbor Pfam Families" value="PF02518" type="string" cy:type="String"/>
      <att name="Neighbor Pfam Families" value="PF02774" type="string" cy:type="String"/>
      <att name="Neighbor Pfam Families" value="PF02779" type="string" cy:type="String"/>
      <att name="Neighbor Pfam Families" value="PF02780" type="string" cy:type="String"/>
      <att name="Neighbor Pfam Families" value="PF02801" type="string" cy:type="String"/>
      <att name="Neighbor Pfam Families" value="PF03150" type="string" cy:type="String"/>
      <att name="Neighbor Pfam Families" value="PF03781" type="string" cy:type="String"/>
      <att name="Neighbor Pfam Families" value="PF03942" type="string" cy:type="String"/>
      <att name="Neighbor Pfam Families" value="PF04187" type="string" cy:type="String"/>
      <att name="Neighbor Pfam Families" value="PF04452" type="string" cy:type="String"/>
      <att name="Neighbor Pfam Families" value="PF05977" type="string" cy:type="String"/>
      <att name="Neighbor Pfam Families" value="PF08443" type="string" cy:type="String"/>
      <att name="Neighbor Pfam Families" value="PF11617" type="string" cy:type="String"/>
      <att name="Neighbor Pfam Families" value="PF13193" type="string" cy:type="String"/>
      <att name="Neighbor Pfam Families" value="PF13302" type="string" cy:type="String"/>
      <att name="Neighbor Pfam Families" value="PF13469" type="string" cy:type="String"/>
      <att name="Neighbor Pfam Families" value="PF13561" type="string" cy:type="String"/>
      <att name="Neighbor Pfam Families" value="PF14592" type="string" cy:type="String"/>
      <att name="Neighbor Pfam Families" value="PF14771" type="string" cy:type="String"/>
      <att name="Neighbor Pfam Families" value="PF16197" type="string" cy:type="String"/>
    </att>
    <att name="Neighbor InterPro Families" type="list" cy:type="List" cy:elementType="String">
      <att name="Neighbor InterPro Families" value="IPR000182" type="string" cy:type="String"/>
      <att name="Neighbor InterPro Families" value="IPR000534" type="string" cy:type="String"/>
      <att name="Neighbor InterPro Families" value="IPR000706" type="string" cy:type="String"/>
      <att name="Neighbor InterPro Families" value="IPR000719" type="string" cy:type="String"/>
      <att name="Neighbor InterPro Families" value="IPR000873" type="string" cy:type="String"/>
      <att name="Neighbor InterPro Families" value="IPR001031" type="string" cy:type="String"/>
      <att name="Neighbor InterPro Families" value="IPR001048" type="string" cy:type="String"/>
      <att name="Neighbor InterPro Families" value="IPR001057" type="string" cy:type="String"/>
      <att name="Neighbor InterPro Families" value="IPR001227" type="string" cy:type="String"/>
      <att name="Neighbor InterPro Families" value="IPR001242" type="string" cy:type="String"/>
      <att name="Neighbor InterPro Families" value="IPR001789" type="string" cy:type="String"/>
      <att name="Neighbor InterPro Families" value="IPR002347" type="string" cy:type="String"/>
      <att name="Neighbor InterPro Families" value="IPR002656" type="string" cy:type="String"/>
      <att name="Neighbor InterPro Families" value="IPR002933" type="string" cy:type="String"/>
      <att name="Neighbor InterPro Families" value="IPR002942" type="string" cy:type="String"/>
      <att name="Neighbor InterPro Families" value="IPR003594" type="string" cy:type="String"/>
      <att name="Neighbor InterPro Families" value="IPR003661" type="string" cy:type="String"/>
      <att name="Neighbor InterPro Families" value="IPR004358" type="string" cy:type="String"/>
      <att name="Neighbor InterPro Families" value="IPR004662" type="string" cy:type="String"/>
      <att name="Neighbor InterPro Families" value="IPR004666" type="string" cy:type="String"/>
      <att name="Neighbor InterPro Families" value="IPR004852" type="string" cy:type="String"/>
      <att name="Neighbor InterPro Families" value="IPR005467" type="string" cy:type="String"/>
      <att name="Neighbor InterPro Families" value="IPR005474" type="string" cy:type="String"/>
      <att name="Neighbor InterPro Families" value="IPR005475" type="string" cy:type="String"/>
      <att name="Neighbor InterPro Families" value="IPR005532" type="string" cy:type="String"/>
      <att name="Neighbor InterPro Families" value="IPR005636" type="string" cy:type="String"/>
      <att name="Neighbor InterPro Families" value="IPR005906" type="string" cy:type="String"/>
      <att name="Neighbor InterPro Families" value="IPR005952" type="string" cy:type="String"/>
      <att name="Neighbor InterPro Families" value="IPR006145" type="string" cy:type="String"/>
      <att name="Neighbor InterPro Families" value="IPR006225" type="string" cy:type="String"/>
      <att name="Neighbor InterPro Families" value="IPR006700" type="string" cy:type="String"/>
      <att name="Neighbor InterPro Families" value="IPR007111" type="string" cy:type="String"/>
      <att name="Neighbor InterPro Families" value="IPR007314" type="string" cy:type="String"/>
      <att name="Neighbor InterPro Families" value="IPR009014" type="string" cy:type="String"/>
      <att name="Neighbor InterPro Families" value="IPR009056" type="string" cy:type="String"/>
      <att name="Neighbor InterPro Families" value="IPR009081" type="string" cy:type="String"/>
      <att name="Neighbor InterPro Families" value="IPR010071" type="string" cy:type="String"/>
      <att name="Neighbor InterPro Families" value="IPR010175" type="string" cy:type="String"/>
      <att name="Neighbor InterPro Families" value="IPR010290" type="string" cy:type="String"/>
      <att name="Neighbor InterPro Families" value="IPR011006" type="string" cy:type="String"/>
      <att name="Neighbor InterPro Families" value="IPR011009" type="string" cy:type="String"/>
      <att name="Neighbor InterPro Families" value="IPR011050" type="string" cy:type="String"/>
      <att name="Neighbor InterPro Families" value="IPR011745" type="string" cy:type="String"/>
      <att name="Neighbor InterPro Families" value="IPR011761" type="string" cy:type="String"/>
      <att name="Neighbor InterPro Families" value="IPR012280" type="string" cy:type="String"/>
      <att name="Neighbor InterPro Families" value="IPR012334" type="string" cy:type="String"/>
      <att name="Neighbor InterPro Families" value="IPR013078" type="string" cy:type="String"/>
      <att name="Neighbor InterPro Families" value="IPR013324" type="string" cy:type="String"/>
      <att name="Neighbor InterPro Families" value="IPR013651" type="string" cy:type="String"/>
      <att name="Neighbor InterPro Families" value="IPR013815" type="string" cy:type="String"/>
      <att name="Neighbor InterPro Families" value="IPR014030" type="string" cy:type="String"/>
      <att name="Neighbor InterPro Families" value="IPR014031" type="string" cy:type="String"/>
      <att name="Neighbor InterPro Families" value="IPR014043" type="string" cy:type="String"/>
      <att name="Neighbor InterPro Families" value="IPR014284" type="string" cy:type="String"/>
      <att name="Neighbor InterPro Families" value="IPR016035" type="string" cy:type="String"/>
      <att name="Neighbor InterPro Families" value="IPR016036" type="string" cy:type="String"/>
      <att name="Neighbor InterPro Families" value="IPR016039" type="string" cy:type="String"/>
      <att name="Neighbor InterPro Families" value="IPR016181" type="string" cy:type="String"/>
      <att name="Neighbor InterPro Families" value="IPR016185" type="string" cy:type="String"/>
      <att name="Neighbor InterPro Families" value="IPR016187" type="string" cy:type="String"/>
      <att name="Neighbor InterPro Families" value="IPR016773" type="string" cy:type="String"/>
      <att name="Neighbor InterPro Families" value="IPR020103" type="string" cy:type="String"/>
      <att name="Neighbor InterPro Families" value="IPR020802" type="string" cy:type="String"/>
      <att name="Neighbor InterPro Families" value="IPR020806" type="string" cy:type="String"/>
      <att name="Neighbor InterPro Families" value="IPR020841" type="string" cy:type="String"/>
      <att name="Neighbor InterPro Families" value="IPR020846" type="string" cy:type="String"/>
      <att name="Neighbor InterPro Families" value="IPR023213" type="string" cy:type="String"/>
      <att name="Neighbor InterPro Families" value="IPR025110" type="string" cy:type="String"/>
      <att name="Neighbor InterPro Families" value="IPR026259" type="string" cy:type="String"/>
      <att name="Neighbor InterPro Families" value="IPR027417" type="string" cy:type="String"/>
      <att name="Neighbor InterPro Families" value="IPR028011" type="string" cy:type="String"/>
      <att name="Neighbor InterPro Families" value="IPR029016" type="string" cy:type="String"/>
      <att name="Neighbor InterPro Families" value="IPR029026" type="string" cy:type="String"/>
      <att name="Neighbor InterPro Families" value="IPR029028" type="string" cy:type="String"/>
      <att name="Neighbor InterPro Families" value="IPR029033" type="string" cy:type="String"/>
      <att name="Neighbor InterPro Families" value="IPR029058" type="string" cy:type="String"/>
      <att name="Neighbor InterPro Families" value="IPR029061" type="string" cy:type="String"/>
      <att name="Neighbor InterPro Families" value="IPR032821" type="string" cy:type="String"/>
      <att name="Neighbor InterPro Families" value="IPR033248" type="string" cy:type="String"/>
      <att name="Neighbor InterPro Families" value="IPR036097" type="string" cy:type="String"/>
      <att name="Neighbor InterPro Families" value="IPR036249" type="string" cy:type="String"/>
      <att name="Neighbor InterPro Families" value="IPR036259" type="string" cy:type="String"/>
      <att name="Neighbor InterPro Families" value="IPR036291" type="string" cy:type="String"/>
      <att name="Neighbor InterPro Families" value="IPR036388" type="string" cy:type="String"/>
      <att name="Neighbor InterPro Families" value="IPR036393" type="string" cy:type="String"/>
      <att name="Neighbor InterPro Families" value="IPR036736" type="string" cy:type="String"/>
      <att name="Neighbor InterPro Families" value="IPR036890" type="string" cy:type="String"/>
      <att name="Neighbor InterPro Families" value="IPR036909" type="string" cy:type="String"/>
      <att name="Neighbor InterPro Families" value="IPR036986" type="string" cy:type="String"/>
      <att name="Neighbor InterPro Families" value="IPR039262" type="string" cy:type="String"/>
      <att name="Neighbor InterPro Families" value="IPR039513" type="string" cy:type="String"/>
      <att name="Neighbor InterPro Families" value="IPR042095" type="string" cy:type="String"/>
      <att name="Neighbor InterPro Families" value="IPR042099" type="string" cy:type="String"/>
    </att>
    <att name="Singleton Number" type="integer" cy:type="Integer"/>
    <att name="Natural Product Cluster Type:" value="Corallococcus/Myxococcus (NRPS/PKS)" type="string" cy:type="String"/>
    <graphics h="20.0" width="0.0" y="144.11721146725907" x="-148.63318523220138" w="20.0" type="ELLIPSE" z="0.0" outline="#CCCCCC" fill="#0000FF">
      <att name="NODE_CUSTOMGRAPHICS_7" value="org.cytoscape.ding.customgraphics.NullCustomGraphics,0,[ Remove Graphics ]," type="string" cy:type="String"/>
      <att name="NODE_CUSTOMGRAPHICS_SIZE_5" value="35.0" type="string" cy:type="String"/>
      <att name="NODE_BORDER_TRANSPARENCY" value="255" type="string" cy:type="String"/>
      <att name="NODE_TOOLTIP" value="" type="string" cy:type="String"/>
      <att name="NODE_CUSTOMGRAPHICS_POSITION_7" value="C,C,c,0.00,0.00" type="string" cy:type="String"/>
      <att name="NODE_CUSTOMGRAPHICS_SIZE_7" value="35.0" type="string" cy:type="String"/>
      <att name="NODE_CUSTOMGRAPHICS_SIZE_1" value="35.0" type="string" cy:type="String"/>
      <att name="NODE_CUSTOMGRAPHICS_POSITION_5" value="C,C,c,0.00,0.00" type="string" cy:type="String"/>
      <att name="NODE_BORDER_STROKE" value="SOLID" type="string" cy:type="String"/>
      <att name="NODE_LABEL_FONT_SIZE" value="12" type="string" cy:type="String"/>
      <att name="NODE_CUSTOMGRAPHICS_3" value="org.cytoscape.ding.customgraphics.NullCustomGraphics,0,[ Remove Graphics ]," type="string" cy:type="String"/>
      <att name="NODE_LABEL_COLOR" value="#000000" type="string" cy:type="String"/>
      <att name="NODE_VISIBLE" value="true" type="string" cy:type="String"/>
      <att name="NODE_LABEL_FONT_FACE" value="SansSerif.plain,plain,12" type="string" cy:type="String"/>
      <att name="NODE_SELECTED" value="false" type="string" cy:type="String"/>
      <att name="NODE_CUSTOMGRAPHICS_POSITION_9" value="C,C,c,0.00,0.00" type="string" cy:type="String"/>
      <att name="NODE_CUSTOMGRAPHICS_POSITION_1" value="C,C,c,0.00,0.00" type="string" cy:type="String"/>
      <att name="NODE_CUSTOMGRAPHICS_9" value="org.cytoscape.ding.customgraphics.NullCustomGraphics,0,[ Remove Graphics ]," type="string" cy:type="String"/>
      <att name="NODE_CUSTOMGRAPHICS_SIZE_9" value="35.0" type="string" cy:type="String"/>
      <att name="NODE_CUSTOMGRAPHICS_5" value="org.cytoscape.ding.customgraphics.NullCustomGraphics,0,[ Remove Graphics ]," type="string" cy:type="String"/>
      <att name="NODE_LABEL" value="" type="string" cy:type="String"/>
      <att name="NODE_CUSTOMGRAPHICS_SIZE_4" value="35.0" type="string" cy:type="String"/>
      <att name="NODE_CUSTOMGRAPHICS_POSITION_8" value="C,C,c,0.00,0.00" type="string" cy:type="String"/>
      <att name="NODE_LABEL_TRANSPARENCY" value="255" type="string" cy:type="String"/>
      <att name="NODE_CUSTOMGRAPHICS_8" value="org.cytoscape.ding.customgraphics.NullCustomGraphics,0,[ Remove Graphics ]," type="string" cy:type="String"/>
      <att name="NODE_CUSTOMGRAPHICS_SIZE_8" value="35.0" type="string" cy:type="String"/>
      <att name="NODE_CUSTOMGRAPHICS_SIZE_3" value="35.0" type="string" cy:type="String"/>
      <att name="NODE_CUSTOMGRAPHICS_1" value="org.cytoscape.ding.customgraphics.NullCustomGraphics,0,[ Remove Graphics ]," type="string" cy:type="String"/>
      <att name="NODE_CUSTOMGRAPHICS_SIZE_2" value="35.0" type="string" cy:type="String"/>
      <att name="COMPOUND_NODE_PADDING" value="10.0" type="string" cy:type="String"/>
      <att name="NODE_LABEL_POSITION" value="C,C,c,0.00,0.00" type="string" cy:type="String"/>
      <att name="COMPOUND_NODE_SHAPE" value="ROUND_RECTANGLE" type="string" cy:type="String"/>
      <att name="NODE_DEPTH" value="0.0" type="string" cy:type="String"/>
      <att name="NODE_LABEL_WIDTH" value="200.0" type="string" cy:type="String"/>
      <att name="NODE_CUSTOMGRAPHICS_POSITION_3" value="C,C,c,0.00,0.00" type="string" cy:type="String"/>
      <att name="NODE_CUSTOMGRAPHICS_2" value="org.cytoscape.ding.customgraphics.NullCustomGraphics,0,[ Remove Graphics ]," type="string" cy:type="String"/>
      <att name="NODE_NESTED_NETWORK_IMAGE_VISIBLE" value="true" type="string" cy:type="String"/>
      <att name="NODE_TRANSPARENCY" value="255" type="string" cy:type="String"/>
      <att name="NODE_CUSTOMGRAPHICS_4" value="org.cytoscape.ding.customgraphics.NullCustomGraphics,0,[ Remove Graphics ]," type="string" cy:type="String"/>
      <att name="NODE_SELECTED_PAINT" value="#FFFF00" type="string" cy:type="String"/>
      <att name="NODE_CUSTOMGRAPHICS_POSITION_2" value="C,C,c,0.00,0.00" type="string" cy:type="String"/>
      <att name="NODE_CUSTOMGRAPHICS_POSITION_4" value="C,C,c,0.00,0.00" type="string" cy:type="String"/>
      <att name="NODE_CUSTOMGRAPHICS_POSITION_6" value="C,C,c,0.00,0.00" type="string" cy:type="String"/>
      <att name="NODE_CUSTOMGRAPHICS_6" value="org.cytoscape.ding.customgraphics.NullCustomGraphics,0,[ Remove Graphics ]," type="string" cy:type="String"/>
      <att name="NODE_CUSTOMGRAPHICS_SIZE_6" value="35.0" type="string" cy:type="String"/>
    </graphics>
  </node>
  <node id="19140" label="G2NKG2">
    <att name="shared name" value="G2NKG2" type="string" cy:type="String"/>
    <att name="name" value="G2NKG2" type="string" cy:type="String"/>
    <att name="selected" value="0" type="boolean" cy:type="Boolean"/>
    <att name="Sequence Source" value="BLASTHIT" type="string" cy:type="String"/>
    <att name="Sequence Count Cluster Number" value="4" type="integer" cy:type="Integer"/>
    <att name="Node Count Cluster Number" value="4" type="integer" cy:type="Integer"/>
    <att name="Cluster Sequence Count" value="19" type="integer" cy:type="Integer"/>
    <att name="Cluster Node Count" value="19" type="integer" cy:type="Integer"/>
    <att name="node.fillColor" value="#008000" type="string" cy:type="String"/>
    <att name="Node Count Fill Color" value="#008000" type="string" cy:type="String"/>
    <att name="Present in ENA Database?" value="true" type="string" cy:type="String"/>
    <att name="Genome Neighbors in ENA Database?" value="true" type="string" cy:type="String"/>
    <att name="ENA Database Genome ID" value="CP002993" type="string" cy:type="String"/>
    <att name="Organism" value="Streptomyces sp.  (strain SirexAA-E / ActE)" type="string" cy:type="String"/>
    <att name="Taxonomy ID" value="862751" type="string" cy:type="String"/>
    <att name="UniProt Annotation Status" value="TrEMBL" type="string" cy:type="String"/>
    <att name="Description" type="list" cy:type="List" cy:elementType="String">
      <att name="Description" value="Uncharacterized protein" type="string" cy:type="String"/>
    </att>
    <att name="Swissprot Description" value="NA" type="string" cy:type="String"/>
    <att name="Sequence Length" value="296" type="integer" cy:type="Integer"/>
    <att name="Gene Name" value="SACTE_1734" type="string" cy:type="String"/>
    <att name="NCBI IDs" type="list" cy:type="List" cy:elementType="String">
      <att name="NCBI IDs" value="GI:344314956" type="string" cy:type="String"/>
      <att name="NCBI IDs" value="EMBL-CDS:AEN09644.1" type="string" cy:type="String"/>
      <att name="NCBI IDs" value="REFSEQ:WP_014045631.1" type="string" cy:type="String"/>
    </att>
    <att name="Superkingdom" value="Bacteria" type="string" cy:type="String"/>
    <att name="Kingdom" value="Terrabacteria group" type="string" cy:type="String"/>
    <att name="Phylum" value="Actinobacteria" type="string" cy:type="String"/>
    <att name="Class" value="Actinobacteria" type="string" cy:type="String"/>
    <att name="Order" value="Streptomycetales" type="string" cy:type="String"/>
    <att name="Family" value="Streptomycetaceae" type="string" cy:type="String"/>
    <att name="Genus" value="Streptomyces" type="string" cy:type="String"/>
    <att name="Species" value="Streptomyces sp. SirexAA-E" type="string" cy:type="String"/>
    <att name="EC" value="None" type="string" cy:type="String"/>
    <att name="PFAM" type="list" cy:type="List" cy:elementType="String">
      <att name="PFAM" value="None" type="string" cy:type="String"/>
    </att>
    <att name="PDB" type="list" cy:type="List" cy:elementType="String">
      <att name="PDB" value="None" type="string" cy:type="String"/>
    </att>
    <att name="InterPro (Domain)" value="None" type="string" cy:type="String"/>
    <att name="InterPro (Family)" value="None" type="string" cy:type="String"/>
    <att name="InterPro (Homologous Superfamily)" value="None" type="string" cy:type="String"/>
    <att name="InterPro (Other)" type="list" cy:type="List" cy:elementType="String">
      <att name="InterPro (Other)" value="None" type="string" cy:type="String"/>
    </att>
    <att name="BRENDA ID" value="None" type="string" cy:type="String"/>
    <att name="CAZY Name" type="list" cy:type="List" cy:elementType="String">
      <att name="CAZY Name" value="None" type="string" cy:type="String"/>
    </att>
    <att name="GO Term" type="list" cy:type="List" cy:elementType="String">
      <att name="GO Term" value="None" type="string" cy:type="String"/>
    </att>
    <att name="KEGG ID" value="ssx:SACTE_1734" type="string" cy:type="String"/>
    <att name="PATRIC ID" value="fig|862751.12.peg.1810" type="string" cy:type="String"/>
    <att name="STRING ID" value="862751.SACTE_1734" type="string" cy:type="String"/>
    <att name="HMP Body Site" type="list" cy:type="List" cy:elementType="String">
      <att name="HMP Body Site" value="None" type="string" cy:type="String"/>
    </att>
    <att name="HMP Oxygen" value="None" type="string" cy:type="String"/>
    <att name="P01 gDNA" value="False" type="string" cy:type="String"/>
    <att name="Sequence Status" value="complete" type="string" cy:type="String"/>
    <att name="Neighborhood Connectivity" value="0.0" type="real" cy:type="Double"/>
    <att name="Neighbor Pfam Families" type="list" cy:type="List" cy:elementType="String">
      <att name="Neighbor Pfam Families" value="PF00009" type="string" cy:type="String"/>
      <att name="Neighbor Pfam Families" value="PF00069" type="string" cy:type="String"/>
      <att name="Neighbor Pfam Families" value="PF00072" type="string" cy:type="String"/>
      <att name="Neighbor Pfam Families" value="PF00106" type="string" cy:type="String"/>
      <att name="Neighbor Pfam Families" value="PF00117" type="string" cy:type="String"/>
      <att name="Neighbor Pfam Families" value="PF00126" type="string" cy:type="String"/>
      <att name="Neighbor Pfam Families" value="PF00196" type="string" cy:type="String"/>
      <att name="Neighbor Pfam Families" value="PF00425" type="string" cy:type="String"/>
      <att name="Neighbor Pfam Families" value="PF00440" type="string" cy:type="String"/>
      <att name="Neighbor Pfam Families" value="PF00441" type="string" cy:type="String"/>
      <att name="Neighbor Pfam Families" value="PF00456" type="string" cy:type="String"/>
      <att name="Neighbor Pfam Families" value="PF00497" type="string" cy:type="String"/>
      <att name="Neighbor Pfam Families" value="PF00501" type="string" cy:type="String"/>
      <att name="Neighbor Pfam Families" value="PF00550" type="string" cy:type="String"/>
      <att name="Neighbor Pfam Families" value="PF00696" type="string" cy:type="String"/>
      <att name="Neighbor Pfam Families" value="PF00793" type="string" cy:type="String"/>
      <att name="Neighbor Pfam Families" value="PF00857" type="string" cy:type="String"/>
      <att name="Neighbor Pfam Families" value="PF00881" type="string" cy:type="String"/>
      <att name="Neighbor Pfam Families" value="PF00932" type="string" cy:type="String"/>
      <att name="Neighbor Pfam Families" value="PF01118" type="string" cy:type="String"/>
      <att name="Neighbor Pfam Families" value="PF01494" type="string" cy:type="String"/>
      <att name="Neighbor Pfam Families" value="PF01507" type="string" cy:type="String"/>
      <att name="Neighbor Pfam Families" value="PF01546" type="string" cy:type="String"/>
      <att name="Neighbor Pfam Families" value="PF01583" type="string" cy:type="String"/>
      <att name="Neighbor Pfam Families" value="PF01979" type="string" cy:type="String"/>
      <att name="Neighbor Pfam Families" value="PF02624" type="string" cy:type="String"/>
      <att name="Neighbor Pfam Families" value="PF02770" type="string" cy:type="String"/>
      <att name="Neighbor Pfam Families" value="PF02771" type="string" cy:type="String"/>
      <att name="Neighbor Pfam Families" value="PF02779" type="string" cy:type="String"/>
      <att name="Neighbor Pfam Families" value="PF02780" type="string" cy:type="String"/>
      <att name="Neighbor Pfam Families" value="PF03466" type="string" cy:type="String"/>
      <att name="Neighbor Pfam Families" value="PF07336" type="string" cy:type="String"/>
      <att name="Neighbor Pfam Families" value="PF07690" type="string" cy:type="String"/>
      <att name="Neighbor Pfam Families" value="PF07730" type="string" cy:type="String"/>
      <att name="Neighbor Pfam Families" value="PF08443" type="string" cy:type="String"/>
      <att name="Neighbor Pfam Families" value="PF08541" type="string" cy:type="String"/>
      <att name="Neighbor Pfam Families" value="PF08545" type="string" cy:type="String"/>
      <att name="Neighbor Pfam Families" value="PF09423" type="string" cy:type="String"/>
      <att name="Neighbor Pfam Families" value="PF11706" type="string" cy:type="String"/>
      <att name="Neighbor Pfam Families" value="PF12697" type="string" cy:type="String"/>
      <att name="Neighbor Pfam Families" value="PF13193" type="string" cy:type="String"/>
      <att name="Neighbor Pfam Families" value="PF13302" type="string" cy:type="String"/>
      <att name="Neighbor Pfam Families" value="PF13376" type="string" cy:type="String"/>
      <att name="Neighbor Pfam Families" value="PF13469" type="string" cy:type="String"/>
      <att name="Neighbor Pfam Families" value="PF13508" type="string" cy:type="String"/>
      <att name="Neighbor Pfam Families" value="PF13561" type="string" cy:type="String"/>
      <att name="Neighbor Pfam Families" value="PF13641" type="string" cy:type="String"/>
      <att name="Neighbor Pfam Families" value="PF16655" type="string" cy:type="String"/>
      <att name="Neighbor Pfam Families" value="PF16859" type="string" cy:type="String"/>
    </att>
    <att name="Neighbor InterPro Families" type="list" cy:type="List" cy:elementType="String">
      <att name="Neighbor InterPro Families" value="IPR000073" type="string" cy:type="String"/>
      <att name="Neighbor InterPro Families" value="IPR000182" type="string" cy:type="String"/>
      <att name="Neighbor InterPro Families" value="IPR000415" type="string" cy:type="String"/>
      <att name="Neighbor InterPro Families" value="IPR000534" type="string" cy:type="String"/>
      <att name="Neighbor InterPro Families" value="IPR000706" type="string" cy:type="String"/>
      <att name="Neighbor InterPro Families" value="IPR000719" type="string" cy:type="String"/>
      <att name="Neighbor InterPro Families" value="IPR000792" type="string" cy:type="String"/>
      <att name="Neighbor InterPro Families" value="IPR000795" type="string" cy:type="String"/>
      <att name="Neighbor InterPro Families" value="IPR000847" type="string" cy:type="String"/>
      <att name="Neighbor InterPro Families" value="IPR000868" type="string" cy:type="String"/>
      <att name="Neighbor InterPro Families" value="IPR000873" type="string" cy:type="String"/>
      <att name="Neighbor InterPro Families" value="IPR001048" type="string" cy:type="String"/>
      <att name="Neighbor InterPro Families" value="IPR001322" type="string" cy:type="String"/>
      <att name="Neighbor InterPro Families" value="IPR001638" type="string" cy:type="String"/>
      <att name="Neighbor InterPro Families" value="IPR001647" type="string" cy:type="String"/>
      <att name="Neighbor InterPro Families" value="IPR001789" type="string" cy:type="String"/>
      <att name="Neighbor InterPro Families" value="IPR002347" type="string" cy:type="String"/>
      <att name="Neighbor InterPro Families" value="IPR002500" type="string" cy:type="String"/>
      <att name="Neighbor InterPro Families" value="IPR002891" type="string" cy:type="String"/>
      <att name="Neighbor InterPro Families" value="IPR002933" type="string" cy:type="String"/>
      <att name="Neighbor InterPro Families" value="IPR002938" type="string" cy:type="String"/>
      <att name="Neighbor InterPro Families" value="IPR003560" type="string" cy:type="String"/>
      <att name="Neighbor InterPro Families" value="IPR003776" type="string" cy:type="String"/>
      <att name="Neighbor InterPro Families" value="IPR004666" type="string" cy:type="String"/>
      <att name="Neighbor InterPro Families" value="IPR005119" type="string" cy:type="String"/>
      <att name="Neighbor InterPro Families" value="IPR005474" type="string" cy:type="String"/>
      <att name="Neighbor InterPro Families" value="IPR005475" type="string" cy:type="String"/>
      <att name="Neighbor InterPro Families" value="IPR005801" type="string" cy:type="String"/>
      <att name="Neighbor InterPro Families" value="IPR006091" type="string" cy:type="String"/>
      <att name="Neighbor InterPro Families" value="IPR006218" type="string" cy:type="String"/>
      <att name="Neighbor InterPro Families" value="IPR006219" type="string" cy:type="String"/>
      <att name="Neighbor InterPro Families" value="IPR006221" type="string" cy:type="String"/>
      <att name="Neighbor InterPro Families" value="IPR006680" type="string" cy:type="String"/>
      <att name="Neighbor InterPro Families" value="IPR008963" type="string" cy:type="String"/>
      <att name="Neighbor InterPro Families" value="IPR009000" type="string" cy:type="String"/>
      <att name="Neighbor InterPro Families" value="IPR009001" type="string" cy:type="String"/>
      <att name="Neighbor InterPro Families" value="IPR009014" type="string" cy:type="String"/>
      <att name="Neighbor InterPro Families" value="IPR009057" type="string" cy:type="String"/>
      <att name="Neighbor InterPro Families" value="IPR009075" type="string" cy:type="String"/>
      <att name="Neighbor InterPro Families" value="IPR009081" type="string" cy:type="String"/>
      <att name="Neighbor InterPro Families" value="IPR009100" type="string" cy:type="String"/>
      <att name="Neighbor InterPro Families" value="IPR010071" type="string" cy:type="String"/>
      <att name="Neighbor InterPro Families" value="IPR010175" type="string" cy:type="String"/>
      <att name="Neighbor InterPro Families" value="IPR010852" type="string" cy:type="String"/>
      <att name="Neighbor InterPro Families" value="IPR011006" type="string" cy:type="String"/>
      <att name="Neighbor InterPro Families" value="IPR011009" type="string" cy:type="String"/>
      <att name="Neighbor InterPro Families" value="IPR011059" type="string" cy:type="String"/>
      <att name="Neighbor InterPro Families" value="IPR011075" type="string" cy:type="String"/>
      <att name="Neighbor InterPro Families" value="IPR011701" type="string" cy:type="String"/>
      <att name="Neighbor InterPro Families" value="IPR011712" type="string" cy:type="String"/>
      <att name="Neighbor InterPro Families" value="IPR011761" type="string" cy:type="String"/>
      <att name="Neighbor InterPro Families" value="IPR011779" type="string" cy:type="String"/>
      <att name="Neighbor InterPro Families" value="IPR011784" type="string" cy:type="String"/>
      <att name="Neighbor InterPro Families" value="IPR013651" type="string" cy:type="String"/>
      <att name="Neighbor InterPro Families" value="IPR013747" type="string" cy:type="String"/>
      <att name="Neighbor InterPro Families" value="IPR013751" type="string" cy:type="String"/>
      <att name="Neighbor InterPro Families" value="IPR013785" type="string" cy:type="String"/>
      <att name="Neighbor InterPro Families" value="IPR013786" type="string" cy:type="String"/>
      <att name="Neighbor InterPro Families" value="IPR013815" type="string" cy:type="String"/>
      <att name="Neighbor InterPro Families" value="IPR014729" type="string" cy:type="String"/>
      <att name="Neighbor InterPro Families" value="IPR015890" type="string" cy:type="String"/>
      <att name="Neighbor InterPro Families" value="IPR016032" type="string" cy:type="String"/>
      <att name="Neighbor InterPro Families" value="IPR016039" type="string" cy:type="String"/>
      <att name="Neighbor InterPro Families" value="IPR016181" type="string" cy:type="String"/>
      <att name="Neighbor InterPro Families" value="IPR016185" type="string" cy:type="String"/>
      <att name="Neighbor InterPro Families" value="IPR016291" type="string" cy:type="String"/>
      <att name="Neighbor InterPro Families" value="IPR017926" type="string" cy:type="String"/>
      <att name="Neighbor InterPro Families" value="IPR018946" type="string" cy:type="String"/>
      <att name="Neighbor InterPro Families" value="IPR020051" type="string" cy:type="String"/>
      <att name="Neighbor InterPro Families" value="IPR020806" type="string" cy:type="String"/>
      <att name="Neighbor InterPro Families" value="IPR020846" type="string" cy:type="String"/>
      <att name="Neighbor InterPro Families" value="IPR021005" type="string" cy:type="String"/>
      <att name="Neighbor InterPro Families" value="IPR022291" type="string" cy:type="String"/>
      <att name="Neighbor InterPro Families" value="IPR023286" type="string" cy:type="String"/>
      <att name="Neighbor InterPro Families" value="IPR025110" type="string" cy:type="String"/>
      <att name="Neighbor InterPro Families" value="IPR027417" type="string" cy:type="String"/>
      <att name="Neighbor InterPro Families" value="IPR027624" type="string" cy:type="String"/>
      <att name="Neighbor InterPro Families" value="IPR029044" type="string" cy:type="String"/>
      <att name="Neighbor InterPro Families" value="IPR029058" type="string" cy:type="String"/>
      <att name="Neighbor InterPro Families" value="IPR029061" type="string" cy:type="String"/>
      <att name="Neighbor InterPro Families" value="IPR029062" type="string" cy:type="String"/>
      <att name="Neighbor InterPro Families" value="IPR029479" type="string" cy:type="String"/>
      <att name="Neighbor InterPro Families" value="IPR032093" type="string" cy:type="String"/>
      <att name="Neighbor InterPro Families" value="IPR032466" type="string" cy:type="String"/>
      <att name="Neighbor InterPro Families" value="IPR033248" type="string" cy:type="String"/>
      <att name="Neighbor InterPro Families" value="IPR036188" type="string" cy:type="String"/>
      <att name="Neighbor InterPro Families" value="IPR036250" type="string" cy:type="String"/>
      <att name="Neighbor InterPro Families" value="IPR036259" type="string" cy:type="String"/>
      <att name="Neighbor InterPro Families" value="IPR036271" type="string" cy:type="String"/>
      <att name="Neighbor InterPro Families" value="IPR036291" type="string" cy:type="String"/>
      <att name="Neighbor InterPro Families" value="IPR036380" type="string" cy:type="String"/>
      <att name="Neighbor InterPro Families" value="IPR036388" type="string" cy:type="String"/>
      <att name="Neighbor InterPro Families" value="IPR036390" type="string" cy:type="String"/>
      <att name="Neighbor InterPro Families" value="IPR036393" type="string" cy:type="String"/>
      <att name="Neighbor InterPro Families" value="IPR036415" type="string" cy:type="String"/>
      <att name="Neighbor InterPro Families" value="IPR036736" type="string" cy:type="String"/>
      <att name="Neighbor InterPro Families" value="IPR036890" type="string" cy:type="String"/>
      <att name="Neighbor InterPro Families" value="IPR037069" type="string" cy:type="String"/>
      <att name="Neighbor InterPro Families" value="IPR038607" type="string" cy:type="String"/>
      <att name="Neighbor InterPro Families" value="IPR041757" type="string" cy:type="String"/>
      <att name="Neighbor InterPro Families" value="IPR042099" type="string" cy:type="String"/>
      <att name="Neighbor InterPro Families" value="IPR044138" type="string" cy:type="String"/>
      <att name="Neighbor InterPro Families" value="IPR044139" type="string" cy:type="String"/>
    </att>
    <att name="Singleton Number" type="integer" cy:type="Integer"/>
    <att name="Natural Product Cluster Type:" value="Actinomadura/Streptomyces" type="string" cy:type="String"/>
    <graphics h="20.0" width="0.0" y="-139.88278853274093" x="273.3668147677986" w="20.0" type="ELLIPSE" z="0.0" outline="#CCCCCC" fill="#008000">
      <att name="NODE_CUSTOMGRAPHICS_7" value="org.cytoscape.ding.customgraphics.NullCustomGraphics,0,[ Remove Graphics ]," type="string" cy:type="String"/>
      <att name="NODE_CUSTOMGRAPHICS_SIZE_5" value="35.0" type="string" cy:type="String"/>
      <att name="NODE_BORDER_TRANSPARENCY" value="255" type="string" cy:type="String"/>
      <att name="NODE_TOOLTIP" value="" type="string" cy:type="String"/>
      <att name="NODE_CUSTOMGRAPHICS_POSITION_7" value="C,C,c,0.00,0.00" type="string" cy:type="String"/>
      <att name="NODE_CUSTOMGRAPHICS_SIZE_7" value="35.0" type="string" cy:type="String"/>
      <att name="NODE_CUSTOMGRAPHICS_SIZE_1" value="35.0" type="string" cy:type="String"/>
      <att name="NODE_CUSTOMGRAPHICS_POSITION_5" value="C,C,c,0.00,0.00" type="string" cy:type="String"/>
      <att name="NODE_BORDER_STROKE" value="SOLID" type="string" cy:type="String"/>
      <att name="NODE_LABEL_FONT_SIZE" value="12" type="string" cy:type="String"/>
      <att name="NODE_CUSTOMGRAPHICS_3" value="org.cytoscape.ding.customgraphics.NullCustomGraphics,0,[ Remove Graphics ]," type="string" cy:type="String"/>
      <att name="NODE_LABEL_COLOR" value="#000000" type="string" cy:type="String"/>
      <att name="NODE_VISIBLE" value="true" type="string" cy:type="String"/>
      <att name="NODE_LABEL_FONT_FACE" value="SansSerif.plain,plain,12" type="string" cy:type="String"/>
      <att name="NODE_SELECTED" value="false" type="string" cy:type="String"/>
      <att name="NODE_CUSTOMGRAPHICS_POSITION_9" value="C,C,c,0.00,0.00" type="string" cy:type="String"/>
      <att name="NODE_CUSTOMGRAPHICS_POSITION_1" value="C,C,c,0.00,0.00" type="string" cy:type="String"/>
      <att name="NODE_CUSTOMGRAPHICS_9" value="org.cytoscape.ding.customgraphics.NullCustomGraphics,0,[ Remove Graphics ]," type="string" cy:type="String"/>
      <att name="NODE_CUSTOMGRAPHICS_SIZE_9" value="35.0" type="string" cy:type="String"/>
      <att name="NODE_CUSTOMGRAPHICS_5" value="org.cytoscape.ding.customgraphics.NullCustomGraphics,0,[ Remove Graphics ]," type="string" cy:type="String"/>
      <att name="NODE_LABEL" value="" type="string" cy:type="String"/>
      <att name="NODE_CUSTOMGRAPHICS_SIZE_4" value="35.0" type="string" cy:type="String"/>
      <att name="NODE_CUSTOMGRAPHICS_POSITION_8" value="C,C,c,0.00,0.00" type="string" cy:type="String"/>
      <att name="NODE_LABEL_TRANSPARENCY" value="255" type="string" cy:type="String"/>
      <att name="NODE_CUSTOMGRAPHICS_8" value="org.cytoscape.ding.customgraphics.NullCustomGraphics,0,[ Remove Graphics ]," type="string" cy:type="String"/>
      <att name="NODE_CUSTOMGRAPHICS_SIZE_8" value="35.0" type="string" cy:type="String"/>
      <att name="NODE_CUSTOMGRAPHICS_SIZE_3" value="35.0" type="string" cy:type="String"/>
      <att name="NODE_CUSTOMGRAPHICS_1" value="org.cytoscape.ding.customgraphics.NullCustomGraphics,0,[ Remove Graphics ]," type="string" cy:type="String"/>
      <att name="NODE_CUSTOMGRAPHICS_SIZE_2" value="35.0" type="string" cy:type="String"/>
      <att name="COMPOUND_NODE_PADDING" value="10.0" type="string" cy:type="String"/>
      <att name="NODE_LABEL_POSITION" value="C,C,c,0.00,0.00" type="string" cy:type="String"/>
      <att name="COMPOUND_NODE_SHAPE" value="ROUND_RECTANGLE" type="string" cy:type="String"/>
      <att name="NODE_DEPTH" value="0.0" type="string" cy:type="String"/>
      <att name="NODE_LABEL_WIDTH" value="200.0" type="string" cy:type="String"/>
      <att name="NODE_CUSTOMGRAPHICS_POSITION_3" value="C,C,c,0.00,0.00" type="string" cy:type="String"/>
      <att name="NODE_CUSTOMGRAPHICS_2" value="org.cytoscape.ding.customgraphics.NullCustomGraphics,0,[ Remove Graphics ]," type="string" cy:type="String"/>
      <att name="NODE_NESTED_NETWORK_IMAGE_VISIBLE" value="true" type="string" cy:type="String"/>
      <att name="NODE_TRANSPARENCY" value="255" type="string" cy:type="String"/>
      <att name="NODE_CUSTOMGRAPHICS_4" value="org.cytoscape.ding.customgraphics.NullCustomGraphics,0,[ Remove Graphics ]," type="string" cy:type="String"/>
      <att name="NODE_SELECTED_PAINT" value="#FFFF00" type="string" cy:type="String"/>
      <att name="NODE_CUSTOMGRAPHICS_POSITION_2" value="C,C,c,0.00,0.00" type="string" cy:type="String"/>
      <att name="NODE_CUSTOMGRAPHICS_POSITION_4" value="C,C,c,0.00,0.00" type="string" cy:type="String"/>
      <att name="NODE_CUSTOMGRAPHICS_POSITION_6" value="C,C,c,0.00,0.00" type="string" cy:type="String"/>
      <att name="NODE_CUSTOMGRAPHICS_6" value="org.cytoscape.ding.customgraphics.NullCustomGraphics,0,[ Remove Graphics ]," type="string" cy:type="String"/>
      <att name="NODE_CUSTOMGRAPHICS_SIZE_6" value="35.0" type="string" cy:type="String"/>
    </graphics>
  </node>
  <node id="19139" label="D9T914">
    <att name="shared name" value="D9T914" type="string" cy:type="String"/>
    <att name="name" value="D9T914" type="string" cy:type="String"/>
    <att name="selected" value="0" type="boolean" cy:type="Boolean"/>
    <att name="Sequence Source" value="BLASTHIT" type="string" cy:type="String"/>
    <att name="Sequence Count Cluster Number" value="1" type="integer" cy:type="Integer"/>
    <att name="Node Count Cluster Number" value="1" type="integer" cy:type="Integer"/>
    <att name="Cluster Sequence Count" value="42" type="integer" cy:type="Integer"/>
    <att name="Cluster Node Count" value="42" type="integer" cy:type="Integer"/>
    <att name="node.fillColor" value="#FF0000" type="string" cy:type="String"/>
    <att name="Node Count Fill Color" value="#FF0000" type="string" cy:type="String"/>
    <att name="Present in ENA Database?" value="true" type="string" cy:type="String"/>
    <att name="Genome Neighbors in ENA Database?" value="true" type="string" cy:type="String"/>
    <att name="ENA Database Genome ID" value="CP002162" type="string" cy:type="String"/>
    <att name="Organism" value="Micromonospora aurantiaca  (strain ATCC 27029 / DSM 43813 / BCRC 12538 / CBS129.76 / JCM 10878 / NBRC 16125 / NRRL B-16091 / INA 9442)" type="string" cy:type="String"/>
    <att name="Taxonomy ID" value="644283" type="string" cy:type="String"/>
    <att name="UniProt Annotation Status" value="TrEMBL" type="string" cy:type="String"/>
    <att name="Description" type="list" cy:type="List" cy:elementType="String">
      <att name="Description" value="Uncharacterized protein" type="string" cy:type="String"/>
    </att>
    <att name="Swissprot Description" value="NA" type="string" cy:type="String"/>
    <att name="Sequence Length" value="292" type="integer" cy:type="Integer"/>
    <att name="Gene Name" value="Micau_2700" type="string" cy:type="String"/>
    <att name="NCBI IDs" type="list" cy:type="List" cy:elementType="String">
      <att name="NCBI IDs" value="GI:302570034" type="string" cy:type="String"/>
      <att name="NCBI IDs" value="EMBL-CDS:ADL46236.1" type="string" cy:type="String"/>
      <att name="NCBI IDs" value="REFSEQ:WP_013285863.1" type="string" cy:type="String"/>
    </att>
    <att name="Superkingdom" value="Bacteria" type="string" cy:type="String"/>
    <att name="Kingdom" value="Terrabacteria group" type="string" cy:type="String"/>
    <att name="Phylum" value="Actinobacteria" type="string" cy:type="String"/>
    <att name="Class" value="Actinobacteria" type="string" cy:type="String"/>
    <att name="Order" value="Micromonosporales" type="string" cy:type="String"/>
    <att name="Family" value="Micromonosporaceae" type="string" cy:type="String"/>
    <att name="Genus" value="Micromonospora" type="string" cy:type="String"/>
    <att name="Species" value="Micromonospora aurantiaca ATCC 27029" type="string" cy:type="String"/>
    <att name="EC" value="None" type="string" cy:type="String"/>
    <att name="PFAM" type="list" cy:type="List" cy:elementType="String">
      <att name="PFAM" value="None" type="string" cy:type="String"/>
    </att>
    <att name="PDB" type="list" cy:type="List" cy:elementType="String">
      <att name="PDB" value="None" type="string" cy:type="String"/>
    </att>
    <att name="InterPro (Domain)" value="None" type="string" cy:type="String"/>
    <att name="InterPro (Family)" value="None" type="string" cy:type="String"/>
    <att name="InterPro (Homologous Superfamily)" value="None" type="string" cy:type="String"/>
    <att name="InterPro (Other)" type="list" cy:type="List" cy:elementType="String">
      <att name="InterPro (Other)" value="None" type="string" cy:type="String"/>
    </att>
    <att name="BRENDA ID" value="None" type="string" cy:type="String"/>
    <att name="CAZY Name" type="list" cy:type="List" cy:elementType="String">
      <att name="CAZY Name" value="None" type="string" cy:type="String"/>
    </att>
    <att name="GO Term" type="list" cy:type="List" cy:elementType="String">
      <att name="GO Term" value="None" type="string" cy:type="String"/>
    </att>
    <att name="KEGG ID" value="mau:Micau_2700" type="string" cy:type="String"/>
    <att name="PATRIC ID" value="None" type="string" cy:type="String"/>
    <att name="STRING ID" value="644283.Micau_2700" type="string" cy:type="String"/>
    <att name="HMP Body Site" type="list" cy:type="List" cy:elementType="String">
      <att name="HMP Body Site" value="None" type="string" cy:type="String"/>
    </att>
    <att name="HMP Oxygen" value="None" type="string" cy:type="String"/>
    <att name="P01 gDNA" value="False" type="string" cy:type="String"/>
    <att name="Sequence Status" value="complete" type="string" cy:type="String"/>
    <att name="Neighborhood Connectivity" value="0.0" type="real" cy:type="Double"/>
    <att name="Neighbor Pfam Families" type="list" cy:type="List" cy:elementType="String">
      <att name="Neighbor Pfam Families" value="PF00004" type="string" cy:type="String"/>
      <att name="Neighbor Pfam Families" value="PF00111" type="string" cy:type="String"/>
      <att name="Neighbor Pfam Families" value="PF00120" type="string" cy:type="String"/>
      <att name="Neighbor Pfam Families" value="PF00175" type="string" cy:type="String"/>
      <att name="Neighbor Pfam Families" value="PF00348" type="string" cy:type="String"/>
      <att name="Neighbor Pfam Families" value="PF00356" type="string" cy:type="String"/>
      <att name="Neighbor Pfam Families" value="PF00441" type="string" cy:type="String"/>
      <att name="Neighbor Pfam Families" value="PF00487" type="string" cy:type="String"/>
      <att name="Neighbor Pfam Families" value="PF00534" type="string" cy:type="String"/>
      <att name="Neighbor Pfam Families" value="PF00553" type="string" cy:type="String"/>
      <att name="Neighbor Pfam Families" value="PF00685" type="string" cy:type="String"/>
      <att name="Neighbor Pfam Families" value="PF00733" type="string" cy:type="String"/>
      <att name="Neighbor Pfam Families" value="PF00970" type="string" cy:type="String"/>
      <att name="Neighbor Pfam Families" value="PF01041" type="string" cy:type="String"/>
      <att name="Neighbor Pfam Families" value="PF01266" type="string" cy:type="String"/>
      <att name="Neighbor Pfam Families" value="PF01381" type="string" cy:type="String"/>
      <att name="Neighbor Pfam Families" value="PF01411" type="string" cy:type="String"/>
      <att name="Neighbor Pfam Families" value="PF01909" type="string" cy:type="String"/>
      <att name="Neighbor Pfam Families" value="PF02585" type="string" cy:type="String"/>
      <att name="Neighbor Pfam Families" value="PF02770" type="string" cy:type="String"/>
      <att name="Neighbor Pfam Families" value="PF02771" type="string" cy:type="String"/>
      <att name="Neighbor Pfam Families" value="PF03422" type="string" cy:type="String"/>
      <att name="Neighbor Pfam Families" value="PF03951" type="string" cy:type="String"/>
      <att name="Neighbor Pfam Families" value="PF04107" type="string" cy:type="String"/>
      <att name="Neighbor Pfam Families" value="PF04616" type="string" cy:type="String"/>
      <att name="Neighbor Pfam Families" value="PF05270" type="string" cy:type="String"/>
      <att name="Neighbor Pfam Families" value="PF07690" type="string" cy:type="String"/>
      <att name="Neighbor Pfam Families" value="PF12418" type="string" cy:type="String"/>
      <att name="Neighbor Pfam Families" value="PF12806" type="string" cy:type="String"/>
      <att name="Neighbor Pfam Families" value="PF13023" type="string" cy:type="String"/>
      <att name="Neighbor Pfam Families" value="PF13377" type="string" cy:type="String"/>
      <att name="Neighbor Pfam Families" value="PF13424" type="string" cy:type="String"/>
      <att name="Neighbor Pfam Families" value="PF13439" type="string" cy:type="String"/>
      <att name="Neighbor Pfam Families" value="PF13537" type="string" cy:type="String"/>
      <att name="Neighbor Pfam Families" value="PF13556" type="string" cy:type="String"/>
      <att name="Neighbor Pfam Families" value="PF13561" type="string" cy:type="String"/>
      <att name="Neighbor Pfam Families" value="PF13847" type="string" cy:type="String"/>
      <att name="Neighbor Pfam Families" value="PF14498" type="string" cy:type="String"/>
    </att>
    <att name="Neighbor InterPro Families" type="list" cy:type="List" cy:elementType="String">
      <att name="Neighbor InterPro Families" value="IPR000092" type="string" cy:type="String"/>
      <att name="Neighbor InterPro Families" value="IPR000182" type="string" cy:type="String"/>
      <att name="Neighbor InterPro Families" value="IPR000415" type="string" cy:type="String"/>
      <att name="Neighbor InterPro Families" value="IPR000653" type="string" cy:type="String"/>
      <att name="Neighbor InterPro Families" value="IPR000719" type="string" cy:type="String"/>
      <att name="Neighbor InterPro Families" value="IPR000843" type="string" cy:type="String"/>
      <att name="Neighbor InterPro Families" value="IPR000863" type="string" cy:type="String"/>
      <att name="Neighbor InterPro Families" value="IPR001041" type="string" cy:type="String"/>
      <att name="Neighbor InterPro Families" value="IPR001296" type="string" cy:type="String"/>
      <att name="Neighbor InterPro Families" value="IPR001387" type="string" cy:type="String"/>
      <att name="Neighbor InterPro Families" value="IPR001433" type="string" cy:type="String"/>
      <att name="Neighbor InterPro Families" value="IPR001919" type="string" cy:type="String"/>
      <att name="Neighbor InterPro Families" value="IPR001962" type="string" cy:type="String"/>
      <att name="Neighbor InterPro Families" value="IPR002318" type="string" cy:type="String"/>
      <att name="Neighbor InterPro Families" value="IPR002347" type="string" cy:type="String"/>
      <att name="Neighbor InterPro Families" value="IPR002934" type="string" cy:type="String"/>
      <att name="Neighbor InterPro Families" value="IPR003593" type="string" cy:type="String"/>
      <att name="Neighbor InterPro Families" value="IPR003607" type="string" cy:type="String"/>
      <att name="Neighbor InterPro Families" value="IPR003737" type="string" cy:type="String"/>
      <att name="Neighbor InterPro Families" value="IPR003959" type="string" cy:type="String"/>
      <att name="Neighbor InterPro Families" value="IPR004809" type="string" cy:type="String"/>
      <att name="Neighbor InterPro Families" value="IPR005084" type="string" cy:type="String"/>
      <att name="Neighbor InterPro Families" value="IPR005804" type="string" cy:type="String"/>
      <att name="Neighbor InterPro Families" value="IPR006076" type="string" cy:type="String"/>
      <att name="Neighbor InterPro Families" value="IPR006091" type="string" cy:type="String"/>
      <att name="Neighbor InterPro Families" value="IPR006336" type="string" cy:type="String"/>
      <att name="Neighbor InterPro Families" value="IPR006426" type="string" cy:type="String"/>
      <att name="Neighbor InterPro Families" value="IPR006584" type="string" cy:type="String"/>
      <att name="Neighbor InterPro Families" value="IPR006674" type="string" cy:type="String"/>
      <att name="Neighbor InterPro Families" value="IPR006710" type="string" cy:type="String"/>
      <att name="Neighbor InterPro Families" value="IPR007934" type="string" cy:type="String"/>
      <att name="Neighbor InterPro Families" value="IPR008146" type="string" cy:type="String"/>
      <att name="Neighbor InterPro Families" value="IPR008147" type="string" cy:type="String"/>
      <att name="Neighbor InterPro Families" value="IPR008333" type="string" cy:type="String"/>
      <att name="Neighbor InterPro Families" value="IPR008928" type="string" cy:type="String"/>
      <att name="Neighbor InterPro Families" value="IPR008949" type="string" cy:type="String"/>
      <att name="Neighbor InterPro Families" value="IPR008965" type="string" cy:type="String"/>
      <att name="Neighbor InterPro Families" value="IPR008979" type="string" cy:type="String"/>
      <att name="Neighbor InterPro Families" value="IPR009075" type="string" cy:type="String"/>
      <att name="Neighbor InterPro Families" value="IPR009100" type="string" cy:type="String"/>
      <att name="Neighbor InterPro Families" value="IPR010982" type="string" cy:type="String"/>
      <att name="Neighbor InterPro Families" value="IPR011009" type="string" cy:type="String"/>
      <att name="Neighbor InterPro Families" value="IPR011701" type="string" cy:type="String"/>
      <att name="Neighbor InterPro Families" value="IPR011793" type="string" cy:type="String"/>
      <att name="Neighbor InterPro Families" value="IPR011990" type="string" cy:type="String"/>
      <att name="Neighbor InterPro Families" value="IPR012291" type="string" cy:type="String"/>
      <att name="Neighbor InterPro Families" value="IPR012341" type="string" cy:type="String"/>
      <att name="Neighbor InterPro Families" value="IPR012675" type="string" cy:type="String"/>
      <att name="Neighbor InterPro Families" value="IPR013026" type="string" cy:type="String"/>
      <att name="Neighbor InterPro Families" value="IPR013780" type="string" cy:type="String"/>
      <att name="Neighbor InterPro Families" value="IPR013786" type="string" cy:type="String"/>
      <att name="Neighbor InterPro Families" value="IPR014746" type="string" cy:type="String"/>
      <att name="Neighbor InterPro Families" value="IPR015421" type="string" cy:type="String"/>
      <att name="Neighbor InterPro Families" value="IPR015422" type="string" cy:type="String"/>
      <att name="Neighbor InterPro Families" value="IPR015424" type="string" cy:type="String"/>
      <att name="Neighbor InterPro Families" value="IPR016181" type="string" cy:type="String"/>
      <att name="Neighbor InterPro Families" value="IPR017535" type="string" cy:type="String"/>
      <att name="Neighbor InterPro Families" value="IPR017927" type="string" cy:type="String"/>
      <att name="Neighbor InterPro Families" value="IPR017932" type="string" cy:type="String"/>
      <att name="Neighbor InterPro Families" value="IPR017938" type="string" cy:type="String"/>
      <att name="Neighbor InterPro Families" value="IPR018162" type="string" cy:type="String"/>
      <att name="Neighbor InterPro Families" value="IPR018164" type="string" cy:type="String"/>
      <att name="Neighbor InterPro Families" value="IPR018165" type="string" cy:type="String"/>
      <att name="Neighbor InterPro Families" value="IPR020846" type="string" cy:type="String"/>
      <att name="Neighbor InterPro Families" value="IPR020953" type="string" cy:type="String"/>
      <att name="Neighbor InterPro Families" value="IPR023296" type="string" cy:type="String"/>
      <att name="Neighbor InterPro Families" value="IPR024078" type="string" cy:type="String"/>
      <att name="Neighbor InterPro Families" value="IPR025714" type="string" cy:type="String"/>
      <att name="Neighbor InterPro Families" value="IPR025736" type="string" cy:type="String"/>
      <att name="Neighbor InterPro Families" value="IPR025878" type="string" cy:type="String"/>
      <att name="Neighbor InterPro Families" value="IPR027414" type="string" cy:type="String"/>
      <att name="Neighbor InterPro Families" value="IPR027417" type="string" cy:type="String"/>
      <att name="Neighbor InterPro Families" value="IPR028082" type="string" cy:type="String"/>
      <att name="Neighbor InterPro Families" value="IPR028098" type="string" cy:type="String"/>
      <att name="Neighbor InterPro Families" value="IPR029055" type="string" cy:type="String"/>
      <att name="Neighbor InterPro Families" value="IPR029058" type="string" cy:type="String"/>
      <att name="Neighbor InterPro Families" value="IPR029063" type="string" cy:type="String"/>
      <att name="Neighbor InterPro Families" value="IPR033738" type="string" cy:type="String"/>
      <att name="Neighbor InterPro Families" value="IPR034429" type="string" cy:type="String"/>
      <att name="Neighbor InterPro Families" value="IPR036010" type="string" cy:type="String"/>
      <att name="Neighbor InterPro Families" value="IPR036188" type="string" cy:type="String"/>
      <att name="Neighbor InterPro Families" value="IPR036195" type="string" cy:type="String"/>
      <att name="Neighbor InterPro Families" value="IPR036250" type="string" cy:type="String"/>
      <att name="Neighbor InterPro Families" value="IPR036259" type="string" cy:type="String"/>
      <att name="Neighbor InterPro Families" value="IPR036291" type="string" cy:type="String"/>
      <att name="Neighbor InterPro Families" value="IPR036651" type="string" cy:type="String"/>
      <att name="Neighbor InterPro Families" value="IPR036913" type="string" cy:type="String"/>
      <att name="Neighbor InterPro Families" value="IPR037069" type="string" cy:type="String"/>
      <att name="Neighbor InterPro Families" value="IPR039261" type="string" cy:type="String"/>
      <att name="Neighbor InterPro Families" value="IPR039356" type="string" cy:type="String"/>
      <att name="Neighbor InterPro Families" value="IPR039968" type="string" cy:type="String"/>
      <att name="Neighbor InterPro Families" value="IPR042070" type="string" cy:type="String"/>
      <att name="Neighbor InterPro Families" value="IPR042099" type="string" cy:type="String"/>
      <att name="Neighbor InterPro Families" value="IPR043519" type="string" cy:type="String"/>
      <att name="Neighbor InterPro Families" value="IPR043595" type="string" cy:type="String"/>
    </att>
    <att name="Singleton Number" type="integer" cy:type="Integer"/>
    <att name="Natural Product Cluster Type:" value="Micromonospora/Nocardia" type="string" cy:type="String"/>
    <graphics h="20.0" width="0.0" y="-132.88278853274093" x="47.366814767798616" w="20.0" type="ELLIPSE" z="0.0" outline="#CCCCCC" fill="#FF0000">
      <att name="NODE_CUSTOMGRAPHICS_7" value="org.cytoscape.ding.customgraphics.NullCustomGraphics,0,[ Remove Graphics ]," type="string" cy:type="String"/>
      <att name="NODE_CUSTOMGRAPHICS_SIZE_5" value="35.0" type="string" cy:type="String"/>
      <att name="NODE_BORDER_TRANSPARENCY" value="255" type="string" cy:type="String"/>
      <att name="NODE_TOOLTIP" value="" type="string" cy:type="String"/>
      <att name="NODE_CUSTOMGRAPHICS_POSITION_7" value="C,C,c,0.00,0.00" type="string" cy:type="String"/>
      <att name="NODE_CUSTOMGRAPHICS_SIZE_7" value="35.0" type="string" cy:type="String"/>
      <att name="NODE_CUSTOMGRAPHICS_SIZE_1" value="35.0" type="string" cy:type="String"/>
      <att name="NODE_CUSTOMGRAPHICS_POSITION_5" value="C,C,c,0.00,0.00" type="string" cy:type="String"/>
      <att name="NODE_BORDER_STROKE" value="SOLID" type="string" cy:type="String"/>
      <att name="NODE_LABEL_FONT_SIZE" value="12" type="string" cy:type="String"/>
      <att name="NODE_CUSTOMGRAPHICS_3" value="org.cytoscape.ding.customgraphics.NullCustomGraphics,0,[ Remove Graphics ]," type="string" cy:type="String"/>
      <att name="NODE_LABEL_COLOR" value="#000000" type="string" cy:type="String"/>
      <att name="NODE_VISIBLE" value="true" type="string" cy:type="String"/>
      <att name="NODE_LABEL_FONT_FACE" value="SansSerif.plain,plain,12" type="string" cy:type="String"/>
      <att name="NODE_SELECTED" value="false" type="string" cy:type="String"/>
      <att name="NODE_CUSTOMGRAPHICS_POSITION_9" value="C,C,c,0.00,0.00" type="string" cy:type="String"/>
      <att name="NODE_CUSTOMGRAPHICS_POSITION_1" value="C,C,c,0.00,0.00" type="string" cy:type="String"/>
      <att name="NODE_CUSTOMGRAPHICS_9" value="org.cytoscape.ding.customgraphics.NullCustomGraphics,0,[ Remove Graphics ]," type="string" cy:type="String"/>
      <att name="NODE_CUSTOMGRAPHICS_SIZE_9" value="35.0" type="string" cy:type="String"/>
      <att name="NODE_CUSTOMGRAPHICS_5" value="org.cytoscape.ding.customgraphics.NullCustomGraphics,0,[ Remove Graphics ]," type="string" cy:type="String"/>
      <att name="NODE_LABEL" value="" type="string" cy:type="String"/>
      <att name="NODE_CUSTOMGRAPHICS_SIZE_4" value="35.0" type="string" cy:type="String"/>
      <att name="NODE_CUSTOMGRAPHICS_POSITION_8" value="C,C,c,0.00,0.00" type="string" cy:type="String"/>
      <att name="NODE_LABEL_TRANSPARENCY" value="255" type="string" cy:type="String"/>
      <att name="NODE_CUSTOMGRAPHICS_8" value="org.cytoscape.ding.customgraphics.NullCustomGraphics,0,[ Remove Graphics ]," type="string" cy:type="String"/>
      <att name="NODE_CUSTOMGRAPHICS_SIZE_8" value="35.0" type="string" cy:type="String"/>
      <att name="NODE_CUSTOMGRAPHICS_SIZE_3" value="35.0" type="string" cy:type="String"/>
      <att name="NODE_CUSTOMGRAPHICS_1" value="org.cytoscape.ding.customgraphics.NullCustomGraphics,0,[ Remove Graphics ]," type="string" cy:type="String"/>
      <att name="NODE_CUSTOMGRAPHICS_SIZE_2" value="35.0" type="string" cy:type="String"/>
      <att name="COMPOUND_NODE_PADDING" value="10.0" type="string" cy:type="String"/>
      <att name="NODE_LABEL_POSITION" value="C,C,c,0.00,0.00" type="string" cy:type="String"/>
      <att name="COMPOUND_NODE_SHAPE" value="ROUND_RECTANGLE" type="string" cy:type="String"/>
      <att name="NODE_DEPTH" value="0.0" type="string" cy:type="String"/>
      <att name="NODE_LABEL_WIDTH" value="200.0" type="string" cy:type="String"/>
      <att name="NODE_CUSTOMGRAPHICS_POSITION_3" value="C,C,c,0.00,0.00" type="string" cy:type="String"/>
      <att name="NODE_CUSTOMGRAPHICS_2" value="org.cytoscape.ding.customgraphics.NullCustomGraphics,0,[ Remove Graphics ]," type="string" cy:type="String"/>
      <att name="NODE_NESTED_NETWORK_IMAGE_VISIBLE" value="true" type="string" cy:type="String"/>
      <att name="NODE_TRANSPARENCY" value="255" type="string" cy:type="String"/>
      <att name="NODE_CUSTOMGRAPHICS_4" value="org.cytoscape.ding.customgraphics.NullCustomGraphics,0,[ Remove Graphics ]," type="string" cy:type="String"/>
      <att name="NODE_SELECTED_PAINT" value="#FFFF00" type="string" cy:type="String"/>
      <att name="NODE_CUSTOMGRAPHICS_POSITION_2" value="C,C,c,0.00,0.00" type="string" cy:type="String"/>
      <att name="NODE_CUSTOMGRAPHICS_POSITION_4" value="C,C,c,0.00,0.00" type="string" cy:type="String"/>
      <att name="NODE_CUSTOMGRAPHICS_POSITION_6" value="C,C,c,0.00,0.00" type="string" cy:type="String"/>
      <att name="NODE_CUSTOMGRAPHICS_6" value="org.cytoscape.ding.customgraphics.NullCustomGraphics,0,[ Remove Graphics ]," type="string" cy:type="String"/>
      <att name="NODE_CUSTOMGRAPHICS_SIZE_6" value="35.0" type="string" cy:type="String"/>
    </graphics>
  </node>
  <node id="19138" label="D2BAE9">
    <att name="shared name" value="D2BAE9" type="string" cy:type="String"/>
    <att name="name" value="D2BAE9" type="string" cy:type="String"/>
    <att name="selected" value="0" type="boolean" cy:type="Boolean"/>
    <att name="Sequence Source" value="BLASTHIT" type="string" cy:type="String"/>
    <att name="Sequence Count Cluster Number" value="1" type="integer" cy:type="Integer"/>
    <att name="Node Count Cluster Number" value="1" type="integer" cy:type="Integer"/>
    <att name="Cluster Sequence Count" value="42" type="integer" cy:type="Integer"/>
    <att name="Cluster Node Count" value="42" type="integer" cy:type="Integer"/>
    <att name="node.fillColor" value="#FF0000" type="string" cy:type="String"/>
    <att name="Node Count Fill Color" value="#FF0000" type="string" cy:type="String"/>
    <att name="Present in ENA Database?" value="true" type="string" cy:type="String"/>
    <att name="Genome Neighbors in ENA Database?" value="true" type="string" cy:type="String"/>
    <att name="ENA Database Genome ID" value="CP001814" type="string" cy:type="String"/>
    <att name="Organism" value="Streptosporangium roseum  (strain ATCC 12428 / DSM 43021 / JCM 3005 / NI9100)" type="string" cy:type="String"/>
    <att name="Taxonomy ID" value="479432" type="string" cy:type="String"/>
    <att name="UniProt Annotation Status" value="TrEMBL" type="string" cy:type="String"/>
    <att name="Description" type="list" cy:type="List" cy:elementType="String">
      <att name="Description" value="Uncharacterized protein" type="string" cy:type="String"/>
    </att>
    <att name="Swissprot Description" value="NA" type="string" cy:type="String"/>
    <att name="Sequence Length" value="291" type="integer" cy:type="Integer"/>
    <att name="Gene Name" value="Sros_5200" type="string" cy:type="String"/>
    <att name="NCBI IDs" type="list" cy:type="List" cy:elementType="String">
      <att name="NCBI IDs" value="GI:270509696" type="string" cy:type="String"/>
      <att name="NCBI IDs" value="EMBL-CDS:ACZ87974.1" type="string" cy:type="String"/>
      <att name="NCBI IDs" value="REFSEQ:WP_012891711.1" type="string" cy:type="String"/>
    </att>
    <att name="Superkingdom" value="Bacteria" type="string" cy:type="String"/>
    <att name="Kingdom" value="Terrabacteria group" type="string" cy:type="String"/>
    <att name="Phylum" value="Actinobacteria" type="string" cy:type="String"/>
    <att name="Class" value="Actinobacteria" type="string" cy:type="String"/>
    <att name="Order" value="Streptosporangiales" type="string" cy:type="String"/>
    <att name="Family" value="Streptosporangiaceae" type="string" cy:type="String"/>
    <att name="Genus" value="Streptosporangium" type="string" cy:type="String"/>
    <att name="Species" value="Streptosporangium roseum DSM 43021" type="string" cy:type="String"/>
    <att name="EC" value="None" type="string" cy:type="String"/>
    <att name="PFAM" type="list" cy:type="List" cy:elementType="String">
      <att name="PFAM" value="None" type="string" cy:type="String"/>
    </att>
    <att name="PDB" type="list" cy:type="List" cy:elementType="String">
      <att name="PDB" value="None" type="string" cy:type="String"/>
    </att>
    <att name="InterPro (Domain)" value="None" type="string" cy:type="String"/>
    <att name="InterPro (Family)" value="None" type="string" cy:type="String"/>
    <att name="InterPro (Homologous Superfamily)" value="None" type="string" cy:type="String"/>
    <att name="InterPro (Other)" type="list" cy:type="List" cy:elementType="String">
      <att name="InterPro (Other)" value="None" type="string" cy:type="String"/>
    </att>
    <att name="BRENDA ID" value="None" type="string" cy:type="String"/>
    <att name="CAZY Name" type="list" cy:type="List" cy:elementType="String">
      <att name="CAZY Name" value="None" type="string" cy:type="String"/>
    </att>
    <att name="GO Term" type="list" cy:type="List" cy:elementType="String">
      <att name="GO Term" value="None" type="string" cy:type="String"/>
    </att>
    <att name="KEGG ID" value="sro:Sros_5200" type="string" cy:type="String"/>
    <att name="PATRIC ID" value="None" type="string" cy:type="String"/>
    <att name="STRING ID" value="479432.Sros_5200" type="string" cy:type="String"/>
    <att name="HMP Body Site" type="list" cy:type="List" cy:elementType="String">
      <att name="HMP Body Site" value="None" type="string" cy:type="String"/>
    </att>
    <att name="HMP Oxygen" value="None" type="string" cy:type="String"/>
    <att name="P01 gDNA" value="True" type="string" cy:type="String"/>
    <att name="Sequence Status" value="complete" type="string" cy:type="String"/>
    <att name="Neighborhood Connectivity" value="0.0" type="real" cy:type="Double"/>
    <att name="Neighbor Pfam Families" type="list" cy:type="List" cy:elementType="String">
      <att name="Neighbor Pfam Families" value="PF00082" type="string" cy:type="String"/>
      <att name="Neighbor Pfam Families" value="PF00171" type="string" cy:type="String"/>
      <att name="Neighbor Pfam Families" value="PF00266" type="string" cy:type="String"/>
      <att name="Neighbor Pfam Families" value="PF00296" type="string" cy:type="String"/>
      <att name="Neighbor Pfam Families" value="PF00392" type="string" cy:type="String"/>
      <att name="Neighbor Pfam Families" value="PF00440" type="string" cy:type="String"/>
      <att name="Neighbor Pfam Families" value="PF00459" type="string" cy:type="String"/>
      <att name="Neighbor Pfam Families" value="PF00561" type="string" cy:type="String"/>
      <att name="Neighbor Pfam Families" value="PF01041" type="string" cy:type="String"/>
      <att name="Neighbor Pfam Families" value="PF01266" type="string" cy:type="String"/>
      <att name="Neighbor Pfam Families" value="PF01494" type="string" cy:type="String"/>
      <att name="Neighbor Pfam Families" value="PF01636" type="string" cy:type="String"/>
      <att name="Neighbor Pfam Families" value="PF01925" type="string" cy:type="String"/>
      <att name="Neighbor Pfam Families" value="PF01978" type="string" cy:type="String"/>
      <att name="Neighbor Pfam Families" value="PF02082" type="string" cy:type="String"/>
      <att name="Neighbor Pfam Families" value="PF02225" type="string" cy:type="String"/>
      <att name="Neighbor Pfam Families" value="PF02517" type="string" cy:type="String"/>
      <att name="Neighbor Pfam Families" value="PF02624" type="string" cy:type="String"/>
      <att name="Neighbor Pfam Families" value="PF03033" type="string" cy:type="String"/>
      <att name="Neighbor Pfam Families" value="PF03795" type="string" cy:type="String"/>
      <att name="Neighbor Pfam Families" value="PF05729" type="string" cy:type="String"/>
      <att name="Neighbor Pfam Families" value="PF06441" type="string" cy:type="String"/>
      <att name="Neighbor Pfam Families" value="PF07690" type="string" cy:type="String"/>
      <att name="Neighbor Pfam Families" value="PF07729" type="string" cy:type="String"/>
      <att name="Neighbor Pfam Families" value="PF08240" type="string" cy:type="String"/>
      <att name="Neighbor Pfam Families" value="PF08241" type="string" cy:type="String"/>
      <att name="Neighbor Pfam Families" value="PF12833" type="string" cy:type="String"/>
      <att name="Neighbor Pfam Families" value="PF12852" type="string" cy:type="String"/>
      <att name="Neighbor Pfam Families" value="PF13365" type="string" cy:type="String"/>
      <att name="Neighbor Pfam Families" value="PF13460" type="string" cy:type="String"/>
      <att name="Neighbor Pfam Families" value="PF13469" type="string" cy:type="String"/>
      <att name="Neighbor Pfam Families" value="PF13561" type="string" cy:type="String"/>
      <att name="Neighbor Pfam Families" value="PF13602" type="string" cy:type="String"/>
      <att name="Neighbor Pfam Families" value="PF13649" type="string" cy:type="String"/>
      <att name="Neighbor Pfam Families" value="PF13977" type="string" cy:type="String"/>
      <att name="Neighbor Pfam Families" value="PF17766" type="string" cy:type="String"/>
      <att name="Neighbor Pfam Families" value="PF17926" type="string" cy:type="String"/>
    </att>
    <att name="Neighbor InterPro Families" type="list" cy:type="List" cy:elementType="String">
      <att name="Neighbor InterPro Families" value="IPR000073" type="string" cy:type="String"/>
      <att name="Neighbor InterPro Families" value="IPR000192" type="string" cy:type="String"/>
      <att name="Neighbor InterPro Families" value="IPR000209" type="string" cy:type="String"/>
      <att name="Neighbor InterPro Families" value="IPR000212" type="string" cy:type="String"/>
      <att name="Neighbor InterPro Families" value="IPR000524" type="string" cy:type="String"/>
      <att name="Neighbor InterPro Families" value="IPR000639" type="string" cy:type="String"/>
      <att name="Neighbor InterPro Families" value="IPR000653" type="string" cy:type="String"/>
      <att name="Neighbor InterPro Families" value="IPR000760" type="string" cy:type="String"/>
      <att name="Neighbor InterPro Families" value="IPR000792" type="string" cy:type="String"/>
      <att name="Neighbor InterPro Families" value="IPR000944" type="string" cy:type="String"/>
      <att name="Neighbor InterPro Families" value="IPR001647" type="string" cy:type="String"/>
      <att name="Neighbor InterPro Families" value="IPR002347" type="string" cy:type="String"/>
      <att name="Neighbor InterPro Families" value="IPR002575" type="string" cy:type="String"/>
      <att name="Neighbor InterPro Families" value="IPR002781" type="string" cy:type="String"/>
      <att name="Neighbor InterPro Families" value="IPR002831" type="string" cy:type="String"/>
      <att name="Neighbor InterPro Families" value="IPR002938" type="string" cy:type="String"/>
      <att name="Neighbor InterPro Families" value="IPR003137" type="string" cy:type="String"/>
      <att name="Neighbor InterPro Families" value="IPR003675" type="string" cy:type="String"/>
      <att name="Neighbor InterPro Families" value="IPR003776" type="string" cy:type="String"/>
      <att name="Neighbor InterPro Families" value="IPR004276" type="string" cy:type="String"/>
      <att name="Neighbor InterPro Families" value="IPR005545" type="string" cy:type="String"/>
      <att name="Neighbor InterPro Families" value="IPR006076" type="string" cy:type="String"/>
      <att name="Neighbor InterPro Families" value="IPR007111" type="string" cy:type="String"/>
      <att name="Neighbor InterPro Families" value="IPR008920" type="string" cy:type="String"/>
      <att name="Neighbor InterPro Families" value="IPR009003" type="string" cy:type="String"/>
      <att name="Neighbor InterPro Families" value="IPR009057" type="string" cy:type="String"/>
      <att name="Neighbor InterPro Families" value="IPR010497" type="string" cy:type="String"/>
      <att name="Neighbor InterPro Families" value="IPR011008" type="string" cy:type="String"/>
      <att name="Neighbor InterPro Families" value="IPR011009" type="string" cy:type="String"/>
      <att name="Neighbor InterPro Families" value="IPR011032" type="string" cy:type="String"/>
      <att name="Neighbor InterPro Families" value="IPR011051" type="string" cy:type="String"/>
      <att name="Neighbor InterPro Families" value="IPR011251" type="string" cy:type="String"/>
      <att name="Neighbor InterPro Families" value="IPR011701" type="string" cy:type="String"/>
      <att name="Neighbor InterPro Families" value="IPR011711" type="string" cy:type="String"/>
      <att name="Neighbor InterPro Families" value="IPR013154" type="string" cy:type="String"/>
      <att name="Neighbor InterPro Families" value="IPR013216" type="string" cy:type="String"/>
      <att name="Neighbor InterPro Families" value="IPR014016" type="string" cy:type="String"/>
      <att name="Neighbor InterPro Families" value="IPR015421" type="string" cy:type="String"/>
      <att name="Neighbor InterPro Families" value="IPR015422" type="string" cy:type="String"/>
      <att name="Neighbor InterPro Families" value="IPR015424" type="string" cy:type="String"/>
      <att name="Neighbor InterPro Families" value="IPR015500" type="string" cy:type="String"/>
      <att name="Neighbor InterPro Families" value="IPR015590" type="string" cy:type="String"/>
      <att name="Neighbor InterPro Families" value="IPR016032" type="string" cy:type="String"/>
      <att name="Neighbor InterPro Families" value="IPR016040" type="string" cy:type="String"/>
      <att name="Neighbor InterPro Families" value="IPR016161" type="string" cy:type="String"/>
      <att name="Neighbor InterPro Families" value="IPR016162" type="string" cy:type="String"/>
      <att name="Neighbor InterPro Families" value="IPR016163" type="string" cy:type="String"/>
      <att name="Neighbor InterPro Families" value="IPR016292" type="string" cy:type="String"/>
      <att name="Neighbor InterPro Families" value="IPR018060" type="string" cy:type="String"/>
      <att name="Neighbor InterPro Families" value="IPR019921" type="string" cy:type="String"/>
      <att name="Neighbor InterPro Families" value="IPR020449" type="string" cy:type="String"/>
      <att name="Neighbor InterPro Families" value="IPR020843" type="string" cy:type="String"/>
      <att name="Neighbor InterPro Families" value="IPR020846" type="string" cy:type="String"/>
      <att name="Neighbor InterPro Families" value="IPR024079" type="string" cy:type="String"/>
      <att name="Neighbor InterPro Families" value="IPR027417" type="string" cy:type="String"/>
      <att name="Neighbor InterPro Families" value="IPR029033" type="string" cy:type="String"/>
      <att name="Neighbor InterPro Families" value="IPR029058" type="string" cy:type="String"/>
      <att name="Neighbor InterPro Families" value="IPR029063" type="string" cy:type="String"/>
      <att name="Neighbor InterPro Families" value="IPR032783" type="string" cy:type="String"/>
      <att name="Neighbor InterPro Families" value="IPR034197" type="string" cy:type="String"/>
      <att name="Neighbor InterPro Families" value="IPR036188" type="string" cy:type="String"/>
      <att name="Neighbor InterPro Families" value="IPR036259" type="string" cy:type="String"/>
      <att name="Neighbor InterPro Families" value="IPR036271" type="string" cy:type="String"/>
      <att name="Neighbor InterPro Families" value="IPR036291" type="string" cy:type="String"/>
      <att name="Neighbor InterPro Families" value="IPR036388" type="string" cy:type="String"/>
      <att name="Neighbor InterPro Families" value="IPR036390" type="string" cy:type="String"/>
      <att name="Neighbor InterPro Families" value="IPR036661" type="string" cy:type="String"/>
      <att name="Neighbor InterPro Families" value="IPR036852" type="string" cy:type="String"/>
      <att name="Neighbor InterPro Families" value="IPR039538" type="string" cy:type="String"/>
      <att name="Neighbor InterPro Families" value="IPR041467" type="string" cy:type="String"/>
      <att name="Neighbor InterPro Families" value="IPR041469" type="string" cy:type="String"/>
      <att name="Neighbor InterPro Families" value="IPR041698" type="string" cy:type="String"/>
      <att name="Neighbor InterPro Families" value="IPR043504" type="string" cy:type="String"/>
    </att>
    <att name="Singleton Number" type="integer" cy:type="Integer"/>
    <att name="Natural Product Cluster Type:" value="Micromonospora/Nocardia" type="string" cy:type="String"/>
    <graphics h="20.0" width="0.0" y="-93.88278853274093" x="98.36681476779862" w="20.0" type="ELLIPSE" z="0.0" outline="#CCCCCC" fill="#FF0000">
      <att name="NODE_CUSTOMGRAPHICS_7" value="org.cytoscape.ding.customgraphics.NullCustomGraphics,0,[ Remove Graphics ]," type="string" cy:type="String"/>
      <att name="NODE_CUSTOMGRAPHICS_SIZE_5" value="35.0" type="string" cy:type="String"/>
      <att name="NODE_BORDER_TRANSPARENCY" value="255" type="string" cy:type="String"/>
      <att name="NODE_TOOLTIP" value="" type="string" cy:type="String"/>
      <att name="NODE_CUSTOMGRAPHICS_POSITION_7" value="C,C,c,0.00,0.00" type="string" cy:type="String"/>
      <att name="NODE_CUSTOMGRAPHICS_SIZE_7" value="35.0" type="string" cy:type="String"/>
      <att name="NODE_CUSTOMGRAPHICS_SIZE_1" value="35.0" type="string" cy:type="String"/>
      <att name="NODE_CUSTOMGRAPHICS_POSITION_5" value="C,C,c,0.00,0.00" type="string" cy:type="String"/>
      <att name="NODE_BORDER_STROKE" value="SOLID" type="string" cy:type="String"/>
      <att name="NODE_LABEL_FONT_SIZE" value="12" type="string" cy:type="String"/>
      <att name="NODE_CUSTOMGRAPHICS_3" value="org.cytoscape.ding.customgraphics.NullCustomGraphics,0,[ Remove Graphics ]," type="string" cy:type="String"/>
      <att name="NODE_LABEL_COLOR" value="#000000" type="string" cy:type="String"/>
      <att name="NODE_VISIBLE" value="true" type="string" cy:type="String"/>
      <att name="NODE_LABEL_FONT_FACE" value="SansSerif.plain,plain,12" type="string" cy:type="String"/>
      <att name="NODE_SELECTED" value="false" type="string" cy:type="String"/>
      <att name="NODE_CUSTOMGRAPHICS_POSITION_9" value="C,C,c,0.00,0.00" type="string" cy:type="String"/>
      <att name="NODE_CUSTOMGRAPHICS_POSITION_1" value="C,C,c,0.00,0.00" type="string" cy:type="String"/>
      <att name="NODE_CUSTOMGRAPHICS_9" value="org.cytoscape.ding.customgraphics.NullCustomGraphics,0,[ Remove Graphics ]," type="string" cy:type="String"/>
      <att name="NODE_CUSTOMGRAPHICS_SIZE_9" value="35.0" type="string" cy:type="String"/>
      <att name="NODE_CUSTOMGRAPHICS_5" value="org.cytoscape.ding.customgraphics.NullCustomGraphics,0,[ Remove Graphics ]," type="string" cy:type="String"/>
      <att name="NODE_LABEL" value="" type="string" cy:type="String"/>
      <att name="NODE_CUSTOMGRAPHICS_SIZE_4" value="35.0" type="string" cy:type="String"/>
      <att name="NODE_CUSTOMGRAPHICS_POSITION_8" value="C,C,c,0.00,0.00" type="string" cy:type="String"/>
      <att name="NODE_LABEL_TRANSPARENCY" value="255" type="string" cy:type="String"/>
      <att name="NODE_CUSTOMGRAPHICS_8" value="org.cytoscape.ding.customgraphics.NullCustomGraphics,0,[ Remove Graphics ]," type="string" cy:type="String"/>
      <att name="NODE_CUSTOMGRAPHICS_SIZE_8" value="35.0" type="string" cy:type="String"/>
      <att name="NODE_CUSTOMGRAPHICS_SIZE_3" value="35.0" type="string" cy:type="String"/>
      <att name="NODE_CUSTOMGRAPHICS_1" value="org.cytoscape.ding.customgraphics.NullCustomGraphics,0,[ Remove Graphics ]," type="string" cy:type="String"/>
      <att name="NODE_CUSTOMGRAPHICS_SIZE_2" value="35.0" type="string" cy:type="String"/>
      <att name="COMPOUND_NODE_PADDING" value="10.0" type="string" cy:type="String"/>
      <att name="NODE_LABEL_POSITION" value="C,C,c,0.00,0.00" type="string" cy:type="String"/>
      <att name="COMPOUND_NODE_SHAPE" value="ROUND_RECTANGLE" type="string" cy:type="String"/>
      <att name="NODE_DEPTH" value="0.0" type="string" cy:type="String"/>
      <att name="NODE_LABEL_WIDTH" value="200.0" type="string" cy:type="String"/>
      <att name="NODE_CUSTOMGRAPHICS_POSITION_3" value="C,C,c,0.00,0.00" type="string" cy:type="String"/>
      <att name="NODE_CUSTOMGRAPHICS_2" value="org.cytoscape.ding.customgraphics.NullCustomGraphics,0,[ Remove Graphics ]," type="string" cy:type="String"/>
      <att name="NODE_NESTED_NETWORK_IMAGE_VISIBLE" value="true" type="string" cy:type="String"/>
      <att name="NODE_TRANSPARENCY" value="255" type="string" cy:type="String"/>
      <att name="NODE_CUSTOMGRAPHICS_4" value="org.cytoscape.ding.customgraphics.NullCustomGraphics,0,[ Remove Graphics ]," type="string" cy:type="String"/>
      <att name="NODE_SELECTED_PAINT" value="#FFFF00" type="string" cy:type="String"/>
      <att name="NODE_CUSTOMGRAPHICS_POSITION_2" value="C,C,c,0.00,0.00" type="string" cy:type="String"/>
      <att name="NODE_CUSTOMGRAPHICS_POSITION_4" value="C,C,c,0.00,0.00" type="string" cy:type="String"/>
      <att name="NODE_CUSTOMGRAPHICS_POSITION_6" value="C,C,c,0.00,0.00" type="string" cy:type="String"/>
      <att name="NODE_CUSTOMGRAPHICS_6" value="org.cytoscape.ding.customgraphics.NullCustomGraphics,0,[ Remove Graphics ]," type="string" cy:type="String"/>
      <att name="NODE_CUSTOMGRAPHICS_SIZE_6" value="35.0" type="string" cy:type="String"/>
    </graphics>
  </node>
  <node id="19137" label="C4REU1">
    <att name="shared name" value="C4REU1" type="string" cy:type="String"/>
    <att name="name" value="C4REU1" type="string" cy:type="String"/>
    <att name="selected" value="0" type="boolean" cy:type="Boolean"/>
    <att name="Sequence Source" value="BLASTHIT" type="string" cy:type="String"/>
    <att name="Sequence Count Cluster Number" value="1" type="integer" cy:type="Integer"/>
    <att name="Node Count Cluster Number" value="1" type="integer" cy:type="Integer"/>
    <att name="Cluster Sequence Count" value="42" type="integer" cy:type="Integer"/>
    <att name="Cluster Node Count" value="42" type="integer" cy:type="Integer"/>
    <att name="node.fillColor" value="#FF0000" type="string" cy:type="String"/>
    <att name="Node Count Fill Color" value="#FF0000" type="string" cy:type="String"/>
    <att name="Present in ENA Database?" value="true" type="string" cy:type="String"/>
    <att name="Genome Neighbors in ENA Database?" value="true" type="string" cy:type="String"/>
    <att name="ENA Database Genome ID" value="GG657738" type="string" cy:type="String"/>
    <att name="Organism" value="Micromonospora sp.  (strain ATCC 39149 / NRRL 15099 / SCC 1413)" type="string" cy:type="String"/>
    <att name="Taxonomy ID" value="219305" type="string" cy:type="String"/>
    <att name="UniProt Annotation Status" value="TrEMBL" type="string" cy:type="String"/>
    <att name="Description" type="list" cy:type="List" cy:elementType="String">
      <att name="Description" value="Uncharacterized protein" type="string" cy:type="String"/>
    </att>
    <att name="Swissprot Description" value="NA" type="string" cy:type="String"/>
    <att name="Sequence Length" value="294" type="integer" cy:type="Integer"/>
    <att name="Gene Name" value="MCAG_00447" type="string" cy:type="String"/>
    <att name="NCBI IDs" type="list" cy:type="List" cy:elementType="String">
      <att name="NCBI IDs" value="GI:237881292" type="string" cy:type="String"/>
      <att name="NCBI IDs" value="EMBL-CDS:EEP70120.1" type="string" cy:type="String"/>
    </att>
    <att name="Superkingdom" value="Bacteria" type="string" cy:type="String"/>
    <att name="Kingdom" value="Terrabacteria group" type="string" cy:type="String"/>
    <att name="Phylum" value="Actinobacteria" type="string" cy:type="String"/>
    <att name="Class" value="Actinobacteria" type="string" cy:type="String"/>
    <att name="Order" value="Micromonosporales" type="string" cy:type="String"/>
    <att name="Family" value="Micromonosporaceae" type="string" cy:type="String"/>
    <att name="Genus" value="Micromonospora" type="string" cy:type="String"/>
    <att name="Species" value="Micromonospora sp. ATCC 39149" type="string" cy:type="String"/>
    <att name="EC" value="None" type="string" cy:type="String"/>
    <att name="PFAM" type="list" cy:type="List" cy:elementType="String">
      <att name="PFAM" value="None" type="string" cy:type="String"/>
    </att>
    <att name="PDB" type="list" cy:type="List" cy:elementType="String">
      <att name="PDB" value="None" type="string" cy:type="String"/>
    </att>
    <att name="InterPro (Domain)" value="None" type="string" cy:type="String"/>
    <att name="InterPro (Family)" value="None" type="string" cy:type="String"/>
    <att name="InterPro (Homologous Superfamily)" value="None" type="string" cy:type="String"/>
    <att name="InterPro (Other)" type="list" cy:type="List" cy:elementType="String">
      <att name="InterPro (Other)" value="None" type="string" cy:type="String"/>
    </att>
    <att name="BRENDA ID" value="None" type="string" cy:type="String"/>
    <att name="CAZY Name" type="list" cy:type="List" cy:elementType="String">
      <att name="CAZY Name" value="None" type="string" cy:type="String"/>
    </att>
    <att name="GO Term" type="list" cy:type="List" cy:elementType="String">
      <att name="GO Term" value="None" type="string" cy:type="String"/>
    </att>
    <att name="KEGG ID" value="None" type="string" cy:type="String"/>
    <att name="PATRIC ID" value="None" type="string" cy:type="String"/>
    <att name="STRING ID" value="219305.MCAG_00447" type="string" cy:type="String"/>
    <att name="HMP Body Site" type="list" cy:type="List" cy:elementType="String">
      <att name="HMP Body Site" value="None" type="string" cy:type="String"/>
    </att>
    <att name="HMP Oxygen" value="None" type="string" cy:type="String"/>
    <att name="P01 gDNA" value="False" type="string" cy:type="String"/>
    <att name="Sequence Status" value="complete" type="string" cy:type="String"/>
    <att name="Neighborhood Connectivity" value="0.0" type="real" cy:type="Double"/>
    <att name="Neighbor Pfam Families" type="list" cy:type="List" cy:elementType="String">
      <att name="Neighbor Pfam Families" value="PF00005" type="string" cy:type="String"/>
      <att name="Neighbor Pfam Families" value="PF00069" type="string" cy:type="String"/>
      <att name="Neighbor Pfam Families" value="PF00072" type="string" cy:type="String"/>
      <att name="Neighbor Pfam Families" value="PF00120" type="string" cy:type="String"/>
      <att name="Neighbor Pfam Families" value="PF00196" type="string" cy:type="String"/>
      <att name="Neighbor Pfam Families" value="PF00278" type="string" cy:type="String"/>
      <att name="Neighbor Pfam Families" value="PF00282" type="string" cy:type="String"/>
      <att name="Neighbor Pfam Families" value="PF00342" type="string" cy:type="String"/>
      <att name="Neighbor Pfam Families" value="PF00376" type="string" cy:type="String"/>
      <att name="Neighbor Pfam Families" value="PF00685" type="string" cy:type="String"/>
      <att name="Neighbor Pfam Families" value="PF00781" type="string" cy:type="String"/>
      <att name="Neighbor Pfam Families" value="PF00925" type="string" cy:type="String"/>
      <att name="Neighbor Pfam Families" value="PF01032" type="string" cy:type="String"/>
      <att name="Neighbor Pfam Families" value="PF01041" type="string" cy:type="String"/>
      <att name="Neighbor Pfam Families" value="PF01242" type="string" cy:type="String"/>
      <att name="Neighbor Pfam Families" value="PF01266" type="string" cy:type="String"/>
      <att name="Neighbor Pfam Families" value="PF01425" type="string" cy:type="String"/>
      <att name="Neighbor Pfam Families" value="PF01497" type="string" cy:type="String"/>
      <att name="Neighbor Pfam Families" value="PF01872" type="string" cy:type="String"/>
      <att name="Neighbor Pfam Families" value="PF02737" type="string" cy:type="String"/>
      <att name="Neighbor Pfam Families" value="PF02784" type="string" cy:type="String"/>
      <att name="Neighbor Pfam Families" value="PF03358" type="string" cy:type="String"/>
      <att name="Neighbor Pfam Families" value="PF03706" type="string" cy:type="String"/>
      <att name="Neighbor Pfam Families" value="PF04183" type="string" cy:type="String"/>
      <att name="Neighbor Pfam Families" value="PF04616" type="string" cy:type="String"/>
      <att name="Neighbor Pfam Families" value="PF04954" type="string" cy:type="String"/>
      <att name="Neighbor Pfam Families" value="PF05147" type="string" cy:type="String"/>
      <att name="Neighbor Pfam Families" value="PF06276" type="string" cy:type="String"/>
      <att name="Neighbor Pfam Families" value="PF06441" type="string" cy:type="String"/>
      <att name="Neighbor Pfam Families" value="PF07690" type="string" cy:type="String"/>
      <att name="Neighbor Pfam Families" value="PF08021" type="string" cy:type="String"/>
      <att name="Neighbor Pfam Families" value="PF09423" type="string" cy:type="String"/>
      <att name="Neighbor Pfam Families" value="PF12802" type="string" cy:type="String"/>
      <att name="Neighbor Pfam Families" value="PF13385" type="string" cy:type="String"/>
      <att name="Neighbor Pfam Families" value="PF13411" type="string" cy:type="String"/>
      <att name="Neighbor Pfam Families" value="PF13434" type="string" cy:type="String"/>
      <att name="Neighbor Pfam Families" value="PF13561" type="string" cy:type="String"/>
      <att name="Neighbor Pfam Families" value="PF13649" type="string" cy:type="String"/>
      <att name="Neighbor Pfam Families" value="PF13847" type="string" cy:type="String"/>
      <att name="Neighbor Pfam Families" value="PF16655" type="string" cy:type="String"/>
    </att>
    <att name="Neighbor InterPro Families" type="list" cy:type="List" cy:elementType="String">
      <att name="Neighbor InterPro Families" value="IPR000120" type="string" cy:type="String"/>
      <att name="Neighbor InterPro Families" value="IPR000183" type="string" cy:type="String"/>
      <att name="Neighbor InterPro Families" value="IPR000522" type="string" cy:type="String"/>
      <att name="Neighbor InterPro Families" value="IPR000551" type="string" cy:type="String"/>
      <att name="Neighbor InterPro Families" value="IPR000639" type="string" cy:type="String"/>
      <att name="Neighbor InterPro Families" value="IPR000653" type="string" cy:type="String"/>
      <att name="Neighbor InterPro Families" value="IPR000719" type="string" cy:type="String"/>
      <att name="Neighbor InterPro Families" value="IPR000792" type="string" cy:type="String"/>
      <att name="Neighbor InterPro Families" value="IPR000835" type="string" cy:type="String"/>
      <att name="Neighbor InterPro Families" value="IPR000863" type="string" cy:type="String"/>
      <att name="Neighbor InterPro Families" value="IPR000926" type="string" cy:type="String"/>
      <att name="Neighbor InterPro Families" value="IPR001206" type="string" cy:type="String"/>
      <att name="Neighbor InterPro Families" value="IPR001672" type="string" cy:type="String"/>
      <att name="Neighbor InterPro Families" value="IPR001789" type="string" cy:type="String"/>
      <att name="Neighbor InterPro Families" value="IPR002129" type="string" cy:type="String"/>
      <att name="Neighbor InterPro Families" value="IPR002347" type="string" cy:type="String"/>
      <att name="Neighbor InterPro Families" value="IPR002433" type="string" cy:type="String"/>
      <att name="Neighbor InterPro Families" value="IPR002491" type="string" cy:type="String"/>
      <att name="Neighbor InterPro Families" value="IPR002734" type="string" cy:type="String"/>
      <att name="Neighbor InterPro Families" value="IPR003439" type="string" cy:type="String"/>
      <att name="Neighbor InterPro Families" value="IPR003593" type="string" cy:type="String"/>
      <att name="Neighbor InterPro Families" value="IPR005025" type="string" cy:type="String"/>
      <att name="Neighbor InterPro Families" value="IPR006076" type="string" cy:type="String"/>
      <att name="Neighbor InterPro Families" value="IPR006176" type="string" cy:type="String"/>
      <att name="Neighbor InterPro Families" value="IPR006710" type="string" cy:type="String"/>
      <att name="Neighbor InterPro Families" value="IPR007037" type="string" cy:type="String"/>
      <att name="Neighbor InterPro Families" value="IPR007115" type="string" cy:type="String"/>
      <att name="Neighbor InterPro Families" value="IPR007310" type="string" cy:type="String"/>
      <att name="Neighbor InterPro Families" value="IPR007822" type="string" cy:type="String"/>
      <att name="Neighbor InterPro Families" value="IPR008146" type="string" cy:type="String"/>
      <att name="Neighbor InterPro Families" value="IPR008963" type="string" cy:type="String"/>
      <att name="Neighbor InterPro Families" value="IPR009006" type="string" cy:type="String"/>
      <att name="Neighbor InterPro Families" value="IPR009061" type="string" cy:type="String"/>
      <att name="Neighbor InterPro Families" value="IPR010497" type="string" cy:type="String"/>
      <att name="Neighbor InterPro Families" value="IPR011006" type="string" cy:type="String"/>
      <att name="Neighbor InterPro Families" value="IPR011009" type="string" cy:type="String"/>
      <att name="Neighbor InterPro Families" value="IPR011032" type="string" cy:type="String"/>
      <att name="Neighbor InterPro Families" value="IPR011701" type="string" cy:type="String"/>
      <att name="Neighbor InterPro Families" value="IPR013113" type="string" cy:type="String"/>
      <att name="Neighbor InterPro Families" value="IPR013320" type="string" cy:type="String"/>
      <att name="Neighbor InterPro Families" value="IPR014746" type="string" cy:type="String"/>
      <att name="Neighbor InterPro Families" value="IPR015421" type="string" cy:type="String"/>
      <att name="Neighbor InterPro Families" value="IPR015422" type="string" cy:type="String"/>
      <att name="Neighbor InterPro Families" value="IPR015424" type="string" cy:type="String"/>
      <att name="Neighbor InterPro Families" value="IPR015947" type="string" cy:type="String"/>
      <att name="Neighbor InterPro Families" value="IPR016032" type="string" cy:type="String"/>
      <att name="Neighbor InterPro Families" value="IPR016064" type="string" cy:type="String"/>
      <att name="Neighbor InterPro Families" value="IPR016292" type="string" cy:type="String"/>
      <att name="Neighbor InterPro Families" value="IPR017438" type="string" cy:type="String"/>
      <att name="Neighbor InterPro Families" value="IPR017850" type="string" cy:type="String"/>
      <att name="Neighbor InterPro Families" value="IPR017927" type="string" cy:type="String"/>
      <att name="Neighbor InterPro Families" value="IPR017938" type="string" cy:type="String"/>
      <att name="Neighbor InterPro Families" value="IPR018946" type="string" cy:type="String"/>
      <att name="Neighbor InterPro Families" value="IPR020846" type="string" cy:type="String"/>
      <att name="Neighbor InterPro Families" value="IPR022643" type="string" cy:type="String"/>
      <att name="Neighbor InterPro Families" value="IPR022644" type="string" cy:type="String"/>
      <att name="Neighbor InterPro Families" value="IPR022770" type="string" cy:type="String"/>
      <att name="Neighbor InterPro Families" value="IPR022791" type="string" cy:type="String"/>
      <att name="Neighbor InterPro Families" value="IPR023096" type="string" cy:type="String"/>
      <att name="Neighbor InterPro Families" value="IPR023296" type="string" cy:type="String"/>
      <att name="Neighbor InterPro Families" value="IPR023631" type="string" cy:type="String"/>
      <att name="Neighbor InterPro Families" value="IPR024072" type="string" cy:type="String"/>
      <att name="Neighbor InterPro Families" value="IPR025700" type="string" cy:type="String"/>
      <att name="Neighbor InterPro Families" value="IPR025714" type="string" cy:type="String"/>
      <att name="Neighbor InterPro Families" value="IPR027417" type="string" cy:type="String"/>
      <att name="Neighbor InterPro Families" value="IPR029039" type="string" cy:type="String"/>
      <att name="Neighbor InterPro Families" value="IPR029058" type="string" cy:type="String"/>
      <att name="Neighbor InterPro Families" value="IPR029063" type="string" cy:type="String"/>
      <att name="Neighbor InterPro Families" value="IPR029066" type="string" cy:type="String"/>
      <att name="Neighbor InterPro Families" value="IPR032093" type="string" cy:type="String"/>
      <att name="Neighbor InterPro Families" value="IPR032677" type="string" cy:type="String"/>
      <att name="Neighbor InterPro Families" value="IPR035476" type="string" cy:type="String"/>
      <att name="Neighbor InterPro Families" value="IPR035482" type="string" cy:type="String"/>
      <att name="Neighbor InterPro Families" value="IPR036144" type="string" cy:type="String"/>
      <att name="Neighbor InterPro Families" value="IPR036188" type="string" cy:type="String"/>
      <att name="Neighbor InterPro Families" value="IPR036259" type="string" cy:type="String"/>
      <att name="Neighbor InterPro Families" value="IPR036291" type="string" cy:type="String"/>
      <att name="Neighbor InterPro Families" value="IPR036388" type="string" cy:type="String"/>
      <att name="Neighbor InterPro Families" value="IPR036390" type="string" cy:type="String"/>
      <att name="Neighbor InterPro Families" value="IPR036651" type="string" cy:type="String"/>
      <att name="Neighbor InterPro Families" value="IPR036928" type="string" cy:type="String"/>
      <att name="Neighbor InterPro Families" value="IPR037294" type="string" cy:type="String"/>
      <att name="Neighbor InterPro Families" value="IPR037455" type="string" cy:type="String"/>
      <att name="Neighbor InterPro Families" value="IPR038418" type="string" cy:type="String"/>
      <att name="Neighbor InterPro Families" value="IPR038607" type="string" cy:type="String"/>
      <att name="Neighbor InterPro Families" value="IPR039261" type="string" cy:type="String"/>
      <att name="Neighbor InterPro Families" value="IPR039374" type="string" cy:type="String"/>
      <att name="Neighbor InterPro Families" value="IPR041698" type="string" cy:type="String"/>
    </att>
    <att name="Singleton Number" type="integer" cy:type="Integer"/>
    <att name="Natural Product Cluster Type:" value="Micromonospora/Nocardia" type="string" cy:type="String"/>
    <graphics h="20.0" width="0.0" y="-184.88278853274093" x="-6.6331852322013845" w="20.0" type="ELLIPSE" z="0.0" outline="#CCCCCC" fill="#FF0000">
      <att name="NODE_CUSTOMGRAPHICS_7" value="org.cytoscape.ding.customgraphics.NullCustomGraphics,0,[ Remove Graphics ]," type="string" cy:type="String"/>
      <att name="NODE_CUSTOMGRAPHICS_SIZE_5" value="35.0" type="string" cy:type="String"/>
      <att name="NODE_BORDER_TRANSPARENCY" value="255" type="string" cy:type="String"/>
      <att name="NODE_TOOLTIP" value="" type="string" cy:type="String"/>
      <att name="NODE_CUSTOMGRAPHICS_POSITION_7" value="C,C,c,0.00,0.00" type="string" cy:type="String"/>
      <att name="NODE_CUSTOMGRAPHICS_SIZE_7" value="35.0" type="string" cy:type="String"/>
      <att name="NODE_CUSTOMGRAPHICS_SIZE_1" value="35.0" type="string" cy:type="String"/>
      <att name="NODE_CUSTOMGRAPHICS_POSITION_5" value="C,C,c,0.00,0.00" type="string" cy:type="String"/>
      <att name="NODE_BORDER_STROKE" value="SOLID" type="string" cy:type="String"/>
      <att name="NODE_LABEL_FONT_SIZE" value="12" type="string" cy:type="String"/>
      <att name="NODE_CUSTOMGRAPHICS_3" value="org.cytoscape.ding.customgraphics.NullCustomGraphics,0,[ Remove Graphics ]," type="string" cy:type="String"/>
      <att name="NODE_LABEL_COLOR" value="#000000" type="string" cy:type="String"/>
      <att name="NODE_VISIBLE" value="true" type="string" cy:type="String"/>
      <att name="NODE_LABEL_FONT_FACE" value="SansSerif.plain,plain,12" type="string" cy:type="String"/>
      <att name="NODE_SELECTED" value="false" type="string" cy:type="String"/>
      <att name="NODE_CUSTOMGRAPHICS_POSITION_9" value="C,C,c,0.00,0.00" type="string" cy:type="String"/>
      <att name="NODE_CUSTOMGRAPHICS_POSITION_1" value="C,C,c,0.00,0.00" type="string" cy:type="String"/>
      <att name="NODE_CUSTOMGRAPHICS_9" value="org.cytoscape.ding.customgraphics.NullCustomGraphics,0,[ Remove Graphics ]," type="string" cy:type="String"/>
      <att name="NODE_CUSTOMGRAPHICS_SIZE_9" value="35.0" type="string" cy:type="String"/>
      <att name="NODE_CUSTOMGRAPHICS_5" value="org.cytoscape.ding.customgraphics.NullCustomGraphics,0,[ Remove Graphics ]," type="string" cy:type="String"/>
      <att name="NODE_LABEL" value="" type="string" cy:type="String"/>
      <att name="NODE_CUSTOMGRAPHICS_SIZE_4" value="35.0" type="string" cy:type="String"/>
      <att name="NODE_CUSTOMGRAPHICS_POSITION_8" value="C,C,c,0.00,0.00" type="string" cy:type="String"/>
      <att name="NODE_LABEL_TRANSPARENCY" value="255" type="string" cy:type="String"/>
      <att name="NODE_CUSTOMGRAPHICS_8" value="org.cytoscape.ding.customgraphics.NullCustomGraphics,0,[ Remove Graphics ]," type="string" cy:type="String"/>
      <att name="NODE_CUSTOMGRAPHICS_SIZE_8" value="35.0" type="string" cy:type="String"/>
      <att name="NODE_CUSTOMGRAPHICS_SIZE_3" value="35.0" type="string" cy:type="String"/>
      <att name="NODE_CUSTOMGRAPHICS_1" value="org.cytoscape.ding.customgraphics.NullCustomGraphics,0,[ Remove Graphics ]," type="string" cy:type="String"/>
      <att name="NODE_CUSTOMGRAPHICS_SIZE_2" value="35.0" type="string" cy:type="String"/>
      <att name="COMPOUND_NODE_PADDING" value="10.0" type="string" cy:type="String"/>
      <att name="NODE_LABEL_POSITION" value="C,C,c,0.00,0.00" type="string" cy:type="String"/>
      <att name="COMPOUND_NODE_SHAPE" value="ROUND_RECTANGLE" type="string" cy:type="String"/>
      <att name="NODE_DEPTH" value="0.0" type="string" cy:type="String"/>
      <att name="NODE_LABEL_WIDTH" value="200.0" type="string" cy:type="String"/>
      <att name="NODE_CUSTOMGRAPHICS_POSITION_3" value="C,C,c,0.00,0.00" type="string" cy:type="String"/>
      <att name="NODE_CUSTOMGRAPHICS_2" value="org.cytoscape.ding.customgraphics.NullCustomGraphics,0,[ Remove Graphics ]," type="string" cy:type="String"/>
      <att name="NODE_NESTED_NETWORK_IMAGE_VISIBLE" value="true" type="string" cy:type="String"/>
      <att name="NODE_TRANSPARENCY" value="255" type="string" cy:type="String"/>
      <att name="NODE_CUSTOMGRAPHICS_4" value="org.cytoscape.ding.customgraphics.NullCustomGraphics,0,[ Remove Graphics ]," type="string" cy:type="String"/>
      <att name="NODE_SELECTED_PAINT" value="#FFFF00" type="string" cy:type="String"/>
      <att name="NODE_CUSTOMGRAPHICS_POSITION_2" value="C,C,c,0.00,0.00" type="string" cy:type="String"/>
      <att name="NODE_CUSTOMGRAPHICS_POSITION_4" value="C,C,c,0.00,0.00" type="string" cy:type="String"/>
      <att name="NODE_CUSTOMGRAPHICS_POSITION_6" value="C,C,c,0.00,0.00" type="string" cy:type="String"/>
      <att name="NODE_CUSTOMGRAPHICS_6" value="org.cytoscape.ding.customgraphics.NullCustomGraphics,0,[ Remove Graphics ]," type="string" cy:type="String"/>
      <att name="NODE_CUSTOMGRAPHICS_SIZE_6" value="35.0" type="string" cy:type="String"/>
    </graphics>
  </node>
  <node id="19136" label="A0A7D8B8J2">
    <att name="shared name" value="A0A7D8B8J2" type="string" cy:type="String"/>
    <att name="name" value="A0A7D8B8J2" type="string" cy:type="String"/>
    <att name="selected" value="0" type="boolean" cy:type="Boolean"/>
    <att name="Sequence Source" value="BLASTHIT" type="string" cy:type="String"/>
    <att name="Sequence Count Cluster Number" value="9" type="integer" cy:type="Integer"/>
    <att name="Node Count Cluster Number" value="9" type="integer" cy:type="Integer"/>
    <att name="Cluster Sequence Count" value="2" type="integer" cy:type="Integer"/>
    <att name="Cluster Node Count" value="2" type="integer" cy:type="Integer"/>
    <att name="node.fillColor" value="#808000" type="string" cy:type="String"/>
    <att name="Node Count Fill Color" value="#808000" type="string" cy:type="String"/>
    <att name="Present in ENA Database?" value="false" type="string" cy:type="String"/>
    <att name="Genome Neighbors in ENA Database?" value="n/a" type="string" cy:type="String"/>
    <att name="ENA Database Genome ID" value="" type="string" cy:type="String"/>
    <att name="Organism" value="Streptomyces lincolnensis." type="string" cy:type="String"/>
    <att name="Taxonomy ID" value="1915" type="string" cy:type="String"/>
    <att name="UniProt Annotation Status" value="TrEMBL" type="string" cy:type="String"/>
    <att name="Description" type="list" cy:type="List" cy:elementType="String">
      <att name="Description" value="Uncharacterized protein" type="string" cy:type="String"/>
    </att>
    <att name="Swissprot Description" value="NA" type="string" cy:type="String"/>
    <att name="Sequence Length" value="233" type="integer" cy:type="Integer"/>
    <att name="Gene Name" value="GJU35_36575" type="string" cy:type="String"/>
    <att name="NCBI IDs" type="list" cy:type="List" cy:elementType="String">
      <att name="NCBI IDs" value="EMBL-CDS:QMV12674.1" type="string" cy:type="String"/>
    </att>
    <att name="Superkingdom" value="Bacteria" type="string" cy:type="String"/>
    <att name="Kingdom" value="Terrabacteria group" type="string" cy:type="String"/>
    <att name="Phylum" value="Actinobacteria" type="string" cy:type="String"/>
    <att name="Class" value="Actinobacteria" type="string" cy:type="String"/>
    <att name="Order" value="Streptomycetales" type="string" cy:type="String"/>
    <att name="Family" value="Streptomycetaceae" type="string" cy:type="String"/>
    <att name="Genus" value="Streptomyces" type="string" cy:type="String"/>
    <att name="Species" value="Streptomyces lincolnensis" type="string" cy:type="String"/>
    <att name="EC" value="None" type="string" cy:type="String"/>
    <att name="PFAM" type="list" cy:type="List" cy:elementType="String">
      <att name="PFAM" value="None" type="string" cy:type="String"/>
    </att>
    <att name="PDB" type="list" cy:type="List" cy:elementType="String">
      <att name="PDB" value="None" type="string" cy:type="String"/>
    </att>
    <att name="InterPro (Domain)" value="None" type="string" cy:type="String"/>
    <att name="InterPro (Family)" value="None" type="string" cy:type="String"/>
    <att name="InterPro (Homologous Superfamily)" value="None" type="string" cy:type="String"/>
    <att name="InterPro (Other)" type="list" cy:type="List" cy:elementType="String">
      <att name="InterPro (Other)" value="None" type="string" cy:type="String"/>
    </att>
    <att name="BRENDA ID" value="None" type="string" cy:type="String"/>
    <att name="CAZY Name" type="list" cy:type="List" cy:elementType="String">
      <att name="CAZY Name" value="None" type="string" cy:type="String"/>
    </att>
    <att name="GO Term" type="list" cy:type="List" cy:elementType="String">
      <att name="GO Term" value="None" type="string" cy:type="String"/>
    </att>
    <att name="KEGG ID" value="None" type="string" cy:type="String"/>
    <att name="PATRIC ID" value="None" type="string" cy:type="String"/>
    <att name="STRING ID" value="None" type="string" cy:type="String"/>
    <att name="HMP Body Site" type="list" cy:type="List" cy:elementType="String">
      <att name="HMP Body Site" value="None" type="string" cy:type="String"/>
    </att>
    <att name="HMP Oxygen" value="None" type="string" cy:type="String"/>
    <att name="P01 gDNA" value="False" type="string" cy:type="String"/>
    <att name="Sequence Status" value="complete" type="string" cy:type="String"/>
    <att name="Neighborhood Connectivity" value="0.0" type="real" cy:type="Double"/>
    <att name="Neighbor Pfam Families" type="list" cy:type="List" cy:elementType="String">
    </att>
    <att name="Neighbor InterPro Families" type="list" cy:type="List" cy:elementType="String">
    </att>
    <att name="Singleton Number" type="integer" cy:type="Integer"/>
    <att name="Natural Product Cluster Type:" value="Actinomadura/Streptomyces" type="string" cy:type="String"/>
    <graphics h="20.0" width="0.0" y="154.11721146725907" x="316.3668147677986" w="20.0" type="ELLIPSE" z="0.0" outline="#CCCCCC" fill="#008000">
      <att name="NODE_CUSTOMGRAPHICS_7" value="org.cytoscape.ding.customgraphics.NullCustomGraphics,0,[ Remove Graphics ]," type="string" cy:type="String"/>
      <att name="NODE_CUSTOMGRAPHICS_SIZE_5" value="35.0" type="string" cy:type="String"/>
      <att name="NODE_BORDER_TRANSPARENCY" value="255" type="string" cy:type="String"/>
      <att name="NODE_TOOLTIP" value="" type="string" cy:type="String"/>
      <att name="NODE_CUSTOMGRAPHICS_POSITION_7" value="C,C,c,0.00,0.00" type="string" cy:type="String"/>
      <att name="NODE_CUSTOMGRAPHICS_SIZE_7" value="35.0" type="string" cy:type="String"/>
      <att name="NODE_CUSTOMGRAPHICS_SIZE_1" value="35.0" type="string" cy:type="String"/>
      <att name="NODE_CUSTOMGRAPHICS_POSITION_5" value="C,C,c,0.00,0.00" type="string" cy:type="String"/>
      <att name="NODE_BORDER_STROKE" value="SOLID" type="string" cy:type="String"/>
      <att name="NODE_LABEL_FONT_SIZE" value="12" type="string" cy:type="String"/>
      <att name="NODE_CUSTOMGRAPHICS_3" value="org.cytoscape.ding.customgraphics.NullCustomGraphics,0,[ Remove Graphics ]," type="string" cy:type="String"/>
      <att name="NODE_LABEL_COLOR" value="#000000" type="string" cy:type="String"/>
      <att name="NODE_VISIBLE" value="true" type="string" cy:type="String"/>
      <att name="NODE_LABEL_FONT_FACE" value="SansSerif.plain,plain,12" type="string" cy:type="String"/>
      <att name="NODE_SELECTED" value="false" type="string" cy:type="String"/>
      <att name="NODE_CUSTOMGRAPHICS_POSITION_9" value="C,C,c,0.00,0.00" type="string" cy:type="String"/>
      <att name="NODE_CUSTOMGRAPHICS_POSITION_1" value="C,C,c,0.00,0.00" type="string" cy:type="String"/>
      <att name="NODE_CUSTOMGRAPHICS_9" value="org.cytoscape.ding.customgraphics.NullCustomGraphics,0,[ Remove Graphics ]," type="string" cy:type="String"/>
      <att name="NODE_CUSTOMGRAPHICS_SIZE_9" value="35.0" type="string" cy:type="String"/>
      <att name="NODE_CUSTOMGRAPHICS_5" value="org.cytoscape.ding.customgraphics.NullCustomGraphics,0,[ Remove Graphics ]," type="string" cy:type="String"/>
      <att name="NODE_LABEL" value="" type="string" cy:type="String"/>
      <att name="NODE_CUSTOMGRAPHICS_SIZE_4" value="35.0" type="string" cy:type="String"/>
      <att name="NODE_CUSTOMGRAPHICS_POSITION_8" value="C,C,c,0.00,0.00" type="string" cy:type="String"/>
      <att name="NODE_LABEL_TRANSPARENCY" value="255" type="string" cy:type="String"/>
      <att name="NODE_CUSTOMGRAPHICS_8" value="org.cytoscape.ding.customgraphics.NullCustomGraphics,0,[ Remove Graphics ]," type="string" cy:type="String"/>
      <att name="NODE_CUSTOMGRAPHICS_SIZE_8" value="35.0" type="string" cy:type="String"/>
      <att name="NODE_CUSTOMGRAPHICS_SIZE_3" value="35.0" type="string" cy:type="String"/>
      <att name="NODE_CUSTOMGRAPHICS_1" value="org.cytoscape.ding.customgraphics.NullCustomGraphics,0,[ Remove Graphics ]," type="string" cy:type="String"/>
      <att name="NODE_CUSTOMGRAPHICS_SIZE_2" value="35.0" type="string" cy:type="String"/>
      <att name="COMPOUND_NODE_PADDING" value="10.0" type="string" cy:type="String"/>
      <att name="NODE_LABEL_POSITION" value="C,C,c,0.00,0.00" type="string" cy:type="String"/>
      <att name="COMPOUND_NODE_SHAPE" value="ROUND_RECTANGLE" type="string" cy:type="String"/>
      <att name="NODE_DEPTH" value="0.0" type="string" cy:type="String"/>
      <att name="NODE_LABEL_WIDTH" value="200.0" type="string" cy:type="String"/>
      <att name="NODE_CUSTOMGRAPHICS_POSITION_3" value="C,C,c,0.00,0.00" type="string" cy:type="String"/>
      <att name="NODE_CUSTOMGRAPHICS_2" value="org.cytoscape.ding.customgraphics.NullCustomGraphics,0,[ Remove Graphics ]," type="string" cy:type="String"/>
      <att name="NODE_NESTED_NETWORK_IMAGE_VISIBLE" value="true" type="string" cy:type="String"/>
      <att name="NODE_TRANSPARENCY" value="255" type="string" cy:type="String"/>
      <att name="NODE_CUSTOMGRAPHICS_4" value="org.cytoscape.ding.customgraphics.NullCustomGraphics,0,[ Remove Graphics ]," type="string" cy:type="String"/>
      <att name="NODE_SELECTED_PAINT" value="#FFFF00" type="string" cy:type="String"/>
      <att name="NODE_CUSTOMGRAPHICS_POSITION_2" value="C,C,c,0.00,0.00" type="string" cy:type="String"/>
      <att name="NODE_CUSTOMGRAPHICS_POSITION_4" value="C,C,c,0.00,0.00" type="string" cy:type="String"/>
      <att name="NODE_CUSTOMGRAPHICS_POSITION_6" value="C,C,c,0.00,0.00" type="string" cy:type="String"/>
      <att name="NODE_CUSTOMGRAPHICS_6" value="org.cytoscape.ding.customgraphics.NullCustomGraphics,0,[ Remove Graphics ]," type="string" cy:type="String"/>
      <att name="NODE_CUSTOMGRAPHICS_SIZE_6" value="35.0" type="string" cy:type="String"/>
    </graphics>
  </node>
  <node id="19135" label="A0A7D6R8F0">
    <att name="shared name" value="A0A7D6R8F0" type="string" cy:type="String"/>
    <att name="name" value="A0A7D6R8F0" type="string" cy:type="String"/>
    <att name="selected" value="0" type="boolean" cy:type="Boolean"/>
    <att name="Sequence Source" value="BLASTHIT" type="string" cy:type="String"/>
    <att name="Sequence Count Cluster Number" value="1" type="integer" cy:type="Integer"/>
    <att name="Node Count Cluster Number" value="1" type="integer" cy:type="Integer"/>
    <att name="Cluster Sequence Count" value="42" type="integer" cy:type="Integer"/>
    <att name="Cluster Node Count" value="42" type="integer" cy:type="Integer"/>
    <att name="node.fillColor" value="#FF0000" type="string" cy:type="String"/>
    <att name="Node Count Fill Color" value="#FF0000" type="string" cy:type="String"/>
    <att name="Present in ENA Database?" value="false" type="string" cy:type="String"/>
    <att name="Genome Neighbors in ENA Database?" value="n/a" type="string" cy:type="String"/>
    <att name="ENA Database Genome ID" value="" type="string" cy:type="String"/>
    <att name="Organism" value="Micromonospora sp. 28ISP2-46." type="string" cy:type="String"/>
    <att name="Taxonomy ID" value="2749844" type="string" cy:type="String"/>
    <att name="UniProt Annotation Status" value="TrEMBL" type="string" cy:type="String"/>
    <att name="Description" type="list" cy:type="List" cy:elementType="String">
      <att name="Description" value="Uncharacterized protein" type="string" cy:type="String"/>
    </att>
    <att name="Swissprot Description" value="NA" type="string" cy:type="String"/>
    <att name="Sequence Length" value="292" type="integer" cy:type="Integer"/>
    <att name="Gene Name" value="H1D33_18665" type="string" cy:type="String"/>
    <att name="NCBI IDs" type="list" cy:type="List" cy:elementType="String">
      <att name="NCBI IDs" value="EMBL-CDS:QLQ35411.1" type="string" cy:type="String"/>
    </att>
    <att name="Superkingdom" value="Bacteria" type="string" cy:type="String"/>
    <att name="Kingdom" value="Terrabacteria group" type="string" cy:type="String"/>
    <att name="Phylum" value="Actinobacteria" type="string" cy:type="String"/>
    <att name="Class" value="Actinobacteria" type="string" cy:type="String"/>
    <att name="Order" value="Micromonosporales" type="string" cy:type="String"/>
    <att name="Family" value="Micromonosporaceae" type="string" cy:type="String"/>
    <att name="Genus" value="Micromonospora" type="string" cy:type="String"/>
    <att name="Species" value="Micromonospora sp. 28ISP2-46" type="string" cy:type="String"/>
    <att name="EC" value="None" type="string" cy:type="String"/>
    <att name="PFAM" type="list" cy:type="List" cy:elementType="String">
      <att name="PFAM" value="None" type="string" cy:type="String"/>
    </att>
    <att name="PDB" type="list" cy:type="List" cy:elementType="String">
      <att name="PDB" value="None" type="string" cy:type="String"/>
    </att>
    <att name="InterPro (Domain)" value="None" type="string" cy:type="String"/>
    <att name="InterPro (Family)" value="None" type="string" cy:type="String"/>
    <att name="InterPro (Homologous Superfamily)" value="None" type="string" cy:type="String"/>
    <att name="InterPro (Other)" type="list" cy:type="List" cy:elementType="String">
      <att name="InterPro (Other)" value="None" type="string" cy:type="String"/>
    </att>
    <att name="BRENDA ID" value="None" type="string" cy:type="String"/>
    <att name="CAZY Name" type="list" cy:type="List" cy:elementType="String">
      <att name="CAZY Name" value="None" type="string" cy:type="String"/>
    </att>
    <att name="GO Term" type="list" cy:type="List" cy:elementType="String">
      <att name="GO Term" value="None" type="string" cy:type="String"/>
    </att>
    <att name="KEGG ID" value="None" type="string" cy:type="String"/>
    <att name="PATRIC ID" value="None" type="string" cy:type="String"/>
    <att name="STRING ID" value="None" type="string" cy:type="String"/>
    <att name="HMP Body Site" type="list" cy:type="List" cy:elementType="String">
      <att name="HMP Body Site" value="None" type="string" cy:type="String"/>
    </att>
    <att name="HMP Oxygen" value="None" type="string" cy:type="String"/>
    <att name="P01 gDNA" value="False" type="string" cy:type="String"/>
    <att name="Sequence Status" value="complete" type="string" cy:type="String"/>
    <att name="Neighborhood Connectivity" value="0.0" type="real" cy:type="Double"/>
    <att name="Neighbor Pfam Families" type="list" cy:type="List" cy:elementType="String">
    </att>
    <att name="Neighbor InterPro Families" type="list" cy:type="List" cy:elementType="String">
    </att>
    <att name="Singleton Number" type="integer" cy:type="Integer"/>
    <att name="Natural Product Cluster Type:" value="Micromonospora/Nocardia" type="string" cy:type="String"/>
    <graphics h="20.0" width="0.0" y="-71.88278853274093" x="34.366814767798616" w="20.0" type="ELLIPSE" z="0.0" outline="#CCCCCC" fill="#FF0000">
      <att name="NODE_CUSTOMGRAPHICS_7" value="org.cytoscape.ding.customgraphics.NullCustomGraphics,0,[ Remove Graphics ]," type="string" cy:type="String"/>
      <att name="NODE_CUSTOMGRAPHICS_SIZE_5" value="35.0" type="string" cy:type="String"/>
      <att name="NODE_BORDER_TRANSPARENCY" value="255" type="string" cy:type="String"/>
      <att name="NODE_TOOLTIP" value="" type="string" cy:type="String"/>
      <att name="NODE_CUSTOMGRAPHICS_POSITION_7" value="C,C,c,0.00,0.00" type="string" cy:type="String"/>
      <att name="NODE_CUSTOMGRAPHICS_SIZE_7" value="35.0" type="string" cy:type="String"/>
      <att name="NODE_CUSTOMGRAPHICS_SIZE_1" value="35.0" type="string" cy:type="String"/>
      <att name="NODE_CUSTOMGRAPHICS_POSITION_5" value="C,C,c,0.00,0.00" type="string" cy:type="String"/>
      <att name="NODE_BORDER_STROKE" value="SOLID" type="string" cy:type="String"/>
      <att name="NODE_LABEL_FONT_SIZE" value="12" type="string" cy:type="String"/>
      <att name="NODE_CUSTOMGRAPHICS_3" value="org.cytoscape.ding.customgraphics.NullCustomGraphics,0,[ Remove Graphics ]," type="string" cy:type="String"/>
      <att name="NODE_LABEL_COLOR" value="#000000" type="string" cy:type="String"/>
      <att name="NODE_VISIBLE" value="true" type="string" cy:type="String"/>
      <att name="NODE_LABEL_FONT_FACE" value="SansSerif.plain,plain,12" type="string" cy:type="String"/>
      <att name="NODE_SELECTED" value="false" type="string" cy:type="String"/>
      <att name="NODE_CUSTOMGRAPHICS_POSITION_9" value="C,C,c,0.00,0.00" type="string" cy:type="String"/>
      <att name="NODE_CUSTOMGRAPHICS_POSITION_1" value="C,C,c,0.00,0.00" type="string" cy:type="String"/>
      <att name="NODE_CUSTOMGRAPHICS_9" value="org.cytoscape.ding.customgraphics.NullCustomGraphics,0,[ Remove Graphics ]," type="string" cy:type="String"/>
      <att name="NODE_CUSTOMGRAPHICS_SIZE_9" value="35.0" type="string" cy:type="String"/>
      <att name="NODE_CUSTOMGRAPHICS_5" value="org.cytoscape.ding.customgraphics.NullCustomGraphics,0,[ Remove Graphics ]," type="string" cy:type="String"/>
      <att name="NODE_LABEL" value="" type="string" cy:type="String"/>
      <att name="NODE_CUSTOMGRAPHICS_SIZE_4" value="35.0" type="string" cy:type="String"/>
      <att name="NODE_CUSTOMGRAPHICS_POSITION_8" value="C,C,c,0.00,0.00" type="string" cy:type="String"/>
      <att name="NODE_LABEL_TRANSPARENCY" value="255" type="string" cy:type="String"/>
      <att name="NODE_CUSTOMGRAPHICS_8" value="org.cytoscape.ding.customgraphics.NullCustomGraphics,0,[ Remove Graphics ]," type="string" cy:type="String"/>
      <att name="NODE_CUSTOMGRAPHICS_SIZE_8" value="35.0" type="string" cy:type="String"/>
      <att name="NODE_CUSTOMGRAPHICS_SIZE_3" value="35.0" type="string" cy:type="String"/>
      <att name="NODE_CUSTOMGRAPHICS_1" value="org.cytoscape.ding.customgraphics.NullCustomGraphics,0,[ Remove Graphics ]," type="string" cy:type="String"/>
      <att name="NODE_CUSTOMGRAPHICS_SIZE_2" value="35.0" type="string" cy:type="String"/>
      <att name="COMPOUND_NODE_PADDING" value="10.0" type="string" cy:type="String"/>
      <att name="NODE_LABEL_POSITION" value="C,C,c,0.00,0.00" type="string" cy:type="String"/>
      <att name="COMPOUND_NODE_SHAPE" value="ROUND_RECTANGLE" type="string" cy:type="String"/>
      <att name="NODE_DEPTH" value="0.0" type="string" cy:type="String"/>
      <att name="NODE_LABEL_WIDTH" value="200.0" type="string" cy:type="String"/>
      <att name="NODE_CUSTOMGRAPHICS_POSITION_3" value="C,C,c,0.00,0.00" type="string" cy:type="String"/>
      <att name="NODE_CUSTOMGRAPHICS_2" value="org.cytoscape.ding.customgraphics.NullCustomGraphics,0,[ Remove Graphics ]," type="string" cy:type="String"/>
      <att name="NODE_NESTED_NETWORK_IMAGE_VISIBLE" value="true" type="string" cy:type="String"/>
      <att name="NODE_TRANSPARENCY" value="255" type="string" cy:type="String"/>
      <att name="NODE_CUSTOMGRAPHICS_4" value="org.cytoscape.ding.customgraphics.NullCustomGraphics,0,[ Remove Graphics ]," type="string" cy:type="String"/>
      <att name="NODE_SELECTED_PAINT" value="#FFFF00" type="string" cy:type="String"/>
      <att name="NODE_CUSTOMGRAPHICS_POSITION_2" value="C,C,c,0.00,0.00" type="string" cy:type="String"/>
      <att name="NODE_CUSTOMGRAPHICS_POSITION_4" value="C,C,c,0.00,0.00" type="string" cy:type="String"/>
      <att name="NODE_CUSTOMGRAPHICS_POSITION_6" value="C,C,c,0.00,0.00" type="string" cy:type="String"/>
      <att name="NODE_CUSTOMGRAPHICS_6" value="org.cytoscape.ding.customgraphics.NullCustomGraphics,0,[ Remove Graphics ]," type="string" cy:type="String"/>
      <att name="NODE_CUSTOMGRAPHICS_SIZE_6" value="35.0" type="string" cy:type="String"/>
    </graphics>
  </node>
  <node id="19134" label="A0A7D5Y6H5">
    <att name="shared name" value="A0A7D5Y6H5" type="string" cy:type="String"/>
    <att name="name" value="A0A7D5Y6H5" type="string" cy:type="String"/>
    <att name="selected" value="0" type="boolean" cy:type="Boolean"/>
    <att name="Sequence Source" value="BLASTHIT" type="string" cy:type="String"/>
    <att name="Sequence Count Cluster Number" value="1" type="integer" cy:type="Integer"/>
    <att name="Node Count Cluster Number" value="1" type="integer" cy:type="Integer"/>
    <att name="Cluster Sequence Count" value="42" type="integer" cy:type="Integer"/>
    <att name="Cluster Node Count" value="42" type="integer" cy:type="Integer"/>
    <att name="node.fillColor" value="#FF0000" type="string" cy:type="String"/>
    <att name="Node Count Fill Color" value="#FF0000" type="string" cy:type="String"/>
    <att name="Present in ENA Database?" value="false" type="string" cy:type="String"/>
    <att name="Genome Neighbors in ENA Database?" value="n/a" type="string" cy:type="String"/>
    <att name="ENA Database Genome ID" value="" type="string" cy:type="String"/>
    <att name="Organism" value="Micromonospora carbonacea." type="string" cy:type="String"/>
    <att name="Taxonomy ID" value="47853" type="string" cy:type="String"/>
    <att name="UniProt Annotation Status" value="TrEMBL" type="string" cy:type="String"/>
    <att name="Description" type="list" cy:type="List" cy:elementType="String">
      <att name="Description" value="Uncharacterized protein" type="string" cy:type="String"/>
    </att>
    <att name="Swissprot Description" value="NA" type="string" cy:type="String"/>
    <att name="Sequence Length" value="291" type="integer" cy:type="Integer"/>
    <att name="Gene Name" value="HZU44_16615" type="string" cy:type="String"/>
    <att name="NCBI IDs" type="list" cy:type="List" cy:elementType="String">
      <att name="NCBI IDs" value="EMBL-CDS:QLJ96561.1" type="string" cy:type="String"/>
    </att>
    <att name="Superkingdom" value="Bacteria" type="string" cy:type="String"/>
    <att name="Kingdom" value="Terrabacteria group" type="string" cy:type="String"/>
    <att name="Phylum" value="Actinobacteria" type="string" cy:type="String"/>
    <att name="Class" value="Actinobacteria" type="string" cy:type="String"/>
    <att name="Order" value="Micromonosporales" type="string" cy:type="String"/>
    <att name="Family" value="Micromonosporaceae" type="string" cy:type="String"/>
    <att name="Genus" value="Micromonospora" type="string" cy:type="String"/>
    <att name="Species" value="Micromonospora carbonacea" type="string" cy:type="String"/>
    <att name="EC" value="None" type="string" cy:type="String"/>
    <att name="PFAM" type="list" cy:type="List" cy:elementType="String">
      <att name="PFAM" value="None" type="string" cy:type="String"/>
    </att>
    <att name="PDB" type="list" cy:type="List" cy:elementType="String">
      <att name="PDB" value="None" type="string" cy:type="String"/>
    </att>
    <att name="InterPro (Domain)" value="None" type="string" cy:type="String"/>
    <att name="InterPro (Family)" value="None" type="string" cy:type="String"/>
    <att name="InterPro (Homologous Superfamily)" value="None" type="string" cy:type="String"/>
    <att name="InterPro (Other)" type="list" cy:type="List" cy:elementType="String">
      <att name="InterPro (Other)" value="None" type="string" cy:type="String"/>
    </att>
    <att name="BRENDA ID" value="None" type="string" cy:type="String"/>
    <att name="CAZY Name" type="list" cy:type="List" cy:elementType="String">
      <att name="CAZY Name" value="None" type="string" cy:type="String"/>
    </att>
    <att name="GO Term" type="list" cy:type="List" cy:elementType="String">
      <att name="GO Term" value="None" type="string" cy:type="String"/>
    </att>
    <att name="KEGG ID" value="None" type="string" cy:type="String"/>
    <att name="PATRIC ID" value="None" type="string" cy:type="String"/>
    <att name="STRING ID" value="None" type="string" cy:type="String"/>
    <att name="HMP Body Site" type="list" cy:type="List" cy:elementType="String">
      <att name="HMP Body Site" value="None" type="string" cy:type="String"/>
    </att>
    <att name="HMP Oxygen" value="None" type="string" cy:type="String"/>
    <att name="P01 gDNA" value="False" type="string" cy:type="String"/>
    <att name="Sequence Status" value="complete" type="string" cy:type="String"/>
    <att name="Neighborhood Connectivity" value="0.0" type="real" cy:type="Double"/>
    <att name="Neighbor Pfam Families" type="list" cy:type="List" cy:elementType="String">
    </att>
    <att name="Neighbor InterPro Families" type="list" cy:type="List" cy:elementType="String">
    </att>
    <att name="Singleton Number" type="integer" cy:type="Integer"/>
    <att name="Natural Product Cluster Type:" value="Micromonospora/Nocardia" type="string" cy:type="String"/>
    <graphics h="20.0" width="0.0" y="-138.88278853274093" x="-8.633185232201384" w="20.0" type="ELLIPSE" z="0.0" outline="#CCCCCC" fill="#FF0000">
      <att name="NODE_CUSTOMGRAPHICS_7" value="org.cytoscape.ding.customgraphics.NullCustomGraphics,0,[ Remove Graphics ]," type="string" cy:type="String"/>
      <att name="NODE_CUSTOMGRAPHICS_SIZE_5" value="35.0" type="string" cy:type="String"/>
      <att name="NODE_BORDER_TRANSPARENCY" value="255" type="string" cy:type="String"/>
      <att name="NODE_TOOLTIP" value="" type="string" cy:type="String"/>
      <att name="NODE_CUSTOMGRAPHICS_POSITION_7" value="C,C,c,0.00,0.00" type="string" cy:type="String"/>
      <att name="NODE_CUSTOMGRAPHICS_SIZE_7" value="35.0" type="string" cy:type="String"/>
      <att name="NODE_CUSTOMGRAPHICS_SIZE_1" value="35.0" type="string" cy:type="String"/>
      <att name="NODE_CUSTOMGRAPHICS_POSITION_5" value="C,C,c,0.00,0.00" type="string" cy:type="String"/>
      <att name="NODE_BORDER_STROKE" value="SOLID" type="string" cy:type="String"/>
      <att name="NODE_LABEL_FONT_SIZE" value="12" type="string" cy:type="String"/>
      <att name="NODE_CUSTOMGRAPHICS_3" value="org.cytoscape.ding.customgraphics.NullCustomGraphics,0,[ Remove Graphics ]," type="string" cy:type="String"/>
      <att name="NODE_LABEL_COLOR" value="#000000" type="string" cy:type="String"/>
      <att name="NODE_VISIBLE" value="true" type="string" cy:type="String"/>
      <att name="NODE_LABEL_FONT_FACE" value="SansSerif.plain,plain,12" type="string" cy:type="String"/>
      <att name="NODE_SELECTED" value="false" type="string" cy:type="String"/>
      <att name="NODE_CUSTOMGRAPHICS_POSITION_9" value="C,C,c,0.00,0.00" type="string" cy:type="String"/>
      <att name="NODE_CUSTOMGRAPHICS_POSITION_1" value="C,C,c,0.00,0.00" type="string" cy:type="String"/>
      <att name="NODE_CUSTOMGRAPHICS_9" value="org.cytoscape.ding.customgraphics.NullCustomGraphics,0,[ Remove Graphics ]," type="string" cy:type="String"/>
      <att name="NODE_CUSTOMGRAPHICS_SIZE_9" value="35.0" type="string" cy:type="String"/>
      <att name="NODE_CUSTOMGRAPHICS_5" value="org.cytoscape.ding.customgraphics.NullCustomGraphics,0,[ Remove Graphics ]," type="string" cy:type="String"/>
      <att name="NODE_LABEL" value="" type="string" cy:type="String"/>
      <att name="NODE_CUSTOMGRAPHICS_SIZE_4" value="35.0" type="string" cy:type="String"/>
      <att name="NODE_CUSTOMGRAPHICS_POSITION_8" value="C,C,c,0.00,0.00" type="string" cy:type="String"/>
      <att name="NODE_LABEL_TRANSPARENCY" value="255" type="string" cy:type="String"/>
      <att name="NODE_CUSTOMGRAPHICS_8" value="org.cytoscape.ding.customgraphics.NullCustomGraphics,0,[ Remove Graphics ]," type="string" cy:type="String"/>
      <att name="NODE_CUSTOMGRAPHICS_SIZE_8" value="35.0" type="string" cy:type="String"/>
      <att name="NODE_CUSTOMGRAPHICS_SIZE_3" value="35.0" type="string" cy:type="String"/>
      <att name="NODE_CUSTOMGRAPHICS_1" value="org.cytoscape.ding.customgraphics.NullCustomGraphics,0,[ Remove Graphics ]," type="string" cy:type="String"/>
      <att name="NODE_CUSTOMGRAPHICS_SIZE_2" value="35.0" type="string" cy:type="String"/>
      <att name="COMPOUND_NODE_PADDING" value="10.0" type="string" cy:type="String"/>
      <att name="NODE_LABEL_POSITION" value="C,C,c,0.00,0.00" type="string" cy:type="String"/>
      <att name="COMPOUND_NODE_SHAPE" value="ROUND_RECTANGLE" type="string" cy:type="String"/>
      <att name="NODE_DEPTH" value="0.0" type="string" cy:type="String"/>
      <att name="NODE_LABEL_WIDTH" value="200.0" type="string" cy:type="String"/>
      <att name="NODE_CUSTOMGRAPHICS_POSITION_3" value="C,C,c,0.00,0.00" type="string" cy:type="String"/>
      <att name="NODE_CUSTOMGRAPHICS_2" value="org.cytoscape.ding.customgraphics.NullCustomGraphics,0,[ Remove Graphics ]," type="string" cy:type="String"/>
      <att name="NODE_NESTED_NETWORK_IMAGE_VISIBLE" value="true" type="string" cy:type="String"/>
      <att name="NODE_TRANSPARENCY" value="255" type="string" cy:type="String"/>
      <att name="NODE_CUSTOMGRAPHICS_4" value="org.cytoscape.ding.customgraphics.NullCustomGraphics,0,[ Remove Graphics ]," type="string" cy:type="String"/>
      <att name="NODE_SELECTED_PAINT" value="#FFFF00" type="string" cy:type="String"/>
      <att name="NODE_CUSTOMGRAPHICS_POSITION_2" value="C,C,c,0.00,0.00" type="string" cy:type="String"/>
      <att name="NODE_CUSTOMGRAPHICS_POSITION_4" value="C,C,c,0.00,0.00" type="string" cy:type="String"/>
      <att name="NODE_CUSTOMGRAPHICS_POSITION_6" value="C,C,c,0.00,0.00" type="string" cy:type="String"/>
      <att name="NODE_CUSTOMGRAPHICS_6" value="org.cytoscape.ding.customgraphics.NullCustomGraphics,0,[ Remove Graphics ]," type="string" cy:type="String"/>
      <att name="NODE_CUSTOMGRAPHICS_SIZE_6" value="35.0" type="string" cy:type="String"/>
    </graphics>
  </node>
  <node id="19133" label="A0A6N9YCL7">
    <att name="shared name" value="A0A6N9YCL7" type="string" cy:type="String"/>
    <att name="name" value="A0A6N9YCL7" type="string" cy:type="String"/>
    <att name="selected" value="0" type="boolean" cy:type="Boolean"/>
    <att name="Sequence Source" value="BLASTHIT" type="string" cy:type="String"/>
    <att name="Sequence Count Cluster Number" value="1" type="integer" cy:type="Integer"/>
    <att name="Node Count Cluster Number" value="1" type="integer" cy:type="Integer"/>
    <att name="Cluster Sequence Count" value="42" type="integer" cy:type="Integer"/>
    <att name="Cluster Node Count" value="42" type="integer" cy:type="Integer"/>
    <att name="node.fillColor" value="#FF0000" type="string" cy:type="String"/>
    <att name="Node Count Fill Color" value="#FF0000" type="string" cy:type="String"/>
    <att name="Present in ENA Database?" value="true" type="string" cy:type="String"/>
    <att name="Genome Neighbors in ENA Database?" value="true" type="string" cy:type="String"/>
    <att name="ENA Database Genome ID" value="JAAGNE010003866" type="string" cy:type="String"/>
    <att name="Organism" value="Micromonospora aurantiaca." type="string" cy:type="String"/>
    <att name="Taxonomy ID" value="47850" type="string" cy:type="String"/>
    <att name="UniProt Annotation Status" value="TrEMBL" type="string" cy:type="String"/>
    <att name="Description" type="list" cy:type="List" cy:elementType="String">
      <att name="Description" value="Uncharacterized protein" type="string" cy:type="String"/>
    </att>
    <att name="Swissprot Description" value="NA" type="string" cy:type="String"/>
    <att name="Sequence Length" value="292" type="integer" cy:type="Integer"/>
    <att name="Gene Name" value="G3I24_45955" type="string" cy:type="String"/>
    <att name="NCBI IDs" type="list" cy:type="List" cy:elementType="String">
      <att name="NCBI IDs" value="EMBL-CDS:NED58224.1" type="string" cy:type="String"/>
    </att>
    <att name="Superkingdom" value="Bacteria" type="string" cy:type="String"/>
    <att name="Kingdom" value="Terrabacteria group" type="string" cy:type="String"/>
    <att name="Phylum" value="Actinobacteria" type="string" cy:type="String"/>
    <att name="Class" value="Actinobacteria" type="string" cy:type="String"/>
    <att name="Order" value="Micromonosporales" type="string" cy:type="String"/>
    <att name="Family" value="Micromonosporaceae" type="string" cy:type="String"/>
    <att name="Genus" value="Micromonospora" type="string" cy:type="String"/>
    <att name="Species" value="Micromonospora aurantiaca" type="string" cy:type="String"/>
    <att name="EC" value="None" type="string" cy:type="String"/>
    <att name="PFAM" type="list" cy:type="List" cy:elementType="String">
      <att name="PFAM" value="None" type="string" cy:type="String"/>
    </att>
    <att name="PDB" type="list" cy:type="List" cy:elementType="String">
      <att name="PDB" value="None" type="string" cy:type="String"/>
    </att>
    <att name="InterPro (Domain)" value="None" type="string" cy:type="String"/>
    <att name="InterPro (Family)" value="None" type="string" cy:type="String"/>
    <att name="InterPro (Homologous Superfamily)" value="None" type="string" cy:type="String"/>
    <att name="InterPro (Other)" type="list" cy:type="List" cy:elementType="String">
      <att name="InterPro (Other)" value="None" type="string" cy:type="String"/>
    </att>
    <att name="BRENDA ID" value="None" type="string" cy:type="String"/>
    <att name="CAZY Name" type="list" cy:type="List" cy:elementType="String">
      <att name="CAZY Name" value="None" type="string" cy:type="String"/>
    </att>
    <att name="GO Term" type="list" cy:type="List" cy:elementType="String">
      <att name="GO Term" value="None" type="string" cy:type="String"/>
    </att>
    <att name="KEGG ID" value="None" type="string" cy:type="String"/>
    <att name="PATRIC ID" value="None" type="string" cy:type="String"/>
    <att name="STRING ID" value="None" type="string" cy:type="String"/>
    <att name="HMP Body Site" type="list" cy:type="List" cy:elementType="String">
      <att name="HMP Body Site" value="None" type="string" cy:type="String"/>
    </att>
    <att name="HMP Oxygen" value="None" type="string" cy:type="String"/>
    <att name="P01 gDNA" value="False" type="string" cy:type="String"/>
    <att name="Sequence Status" value="complete" type="string" cy:type="String"/>
    <att name="Neighborhood Connectivity" value="0.0" type="real" cy:type="Double"/>
    <att name="Neighbor Pfam Families" type="list" cy:type="List" cy:elementType="String">
      <att name="Neighbor Pfam Families" value="PF00120" type="string" cy:type="String"/>
      <att name="Neighbor Pfam Families" value="PF00553" type="string" cy:type="String"/>
      <att name="Neighbor Pfam Families" value="PF00733" type="string" cy:type="String"/>
      <att name="Neighbor Pfam Families" value="PF01266" type="string" cy:type="String"/>
      <att name="Neighbor Pfam Families" value="PF02585" type="string" cy:type="String"/>
      <att name="Neighbor Pfam Families" value="PF03951" type="string" cy:type="String"/>
      <att name="Neighbor Pfam Families" value="PF04107" type="string" cy:type="String"/>
      <att name="Neighbor Pfam Families" value="PF13537" type="string" cy:type="String"/>
      <att name="Neighbor Pfam Families" value="PF13561" type="string" cy:type="String"/>
      <att name="Neighbor Pfam Families" value="PF13847" type="string" cy:type="String"/>
      <att name="Neighbor Pfam Families" value="PF14498" type="string" cy:type="String"/>
    </att>
    <att name="Neighbor InterPro Families" type="list" cy:type="List" cy:elementType="String">
      <att name="Neighbor InterPro Families" value="IPR000415" type="string" cy:type="String"/>
      <att name="Neighbor InterPro Families" value="IPR001919" type="string" cy:type="String"/>
      <att name="Neighbor InterPro Families" value="IPR001962" type="string" cy:type="String"/>
      <att name="Neighbor InterPro Families" value="IPR003737" type="string" cy:type="String"/>
      <att name="Neighbor InterPro Families" value="IPR004809" type="string" cy:type="String"/>
      <att name="Neighbor InterPro Families" value="IPR006076" type="string" cy:type="String"/>
      <att name="Neighbor InterPro Families" value="IPR006336" type="string" cy:type="String"/>
      <att name="Neighbor InterPro Families" value="IPR006426" type="string" cy:type="String"/>
      <att name="Neighbor InterPro Families" value="IPR008146" type="string" cy:type="String"/>
      <att name="Neighbor InterPro Families" value="IPR008147" type="string" cy:type="String"/>
      <att name="Neighbor InterPro Families" value="IPR008928" type="string" cy:type="String"/>
      <att name="Neighbor InterPro Families" value="IPR008965" type="string" cy:type="String"/>
      <att name="Neighbor InterPro Families" value="IPR011793" type="string" cy:type="String"/>
      <att name="Neighbor InterPro Families" value="IPR012291" type="string" cy:type="String"/>
      <att name="Neighbor InterPro Families" value="IPR012341" type="string" cy:type="String"/>
      <att name="Neighbor InterPro Families" value="IPR013780" type="string" cy:type="String"/>
      <att name="Neighbor InterPro Families" value="IPR014746" type="string" cy:type="String"/>
      <att name="Neighbor InterPro Families" value="IPR017535" type="string" cy:type="String"/>
      <att name="Neighbor InterPro Families" value="IPR017932" type="string" cy:type="String"/>
      <att name="Neighbor InterPro Families" value="IPR024078" type="string" cy:type="String"/>
      <att name="Neighbor InterPro Families" value="IPR025714" type="string" cy:type="String"/>
      <att name="Neighbor InterPro Families" value="IPR027414" type="string" cy:type="String"/>
      <att name="Neighbor InterPro Families" value="IPR029055" type="string" cy:type="String"/>
      <att name="Neighbor InterPro Families" value="IPR029063" type="string" cy:type="String"/>
      <att name="Neighbor InterPro Families" value="IPR033738" type="string" cy:type="String"/>
      <att name="Neighbor InterPro Families" value="IPR036188" type="string" cy:type="String"/>
      <att name="Neighbor InterPro Families" value="IPR036291" type="string" cy:type="String"/>
      <att name="Neighbor InterPro Families" value="IPR036651" type="string" cy:type="String"/>
      <att name="Neighbor InterPro Families" value="IPR036913" type="string" cy:type="String"/>
    </att>
    <att name="Singleton Number" type="integer" cy:type="Integer"/>
    <att name="Natural Product Cluster Type:" value="Micromonospora/Nocardia" type="string" cy:type="String"/>
    <graphics h="20.0" width="0.0" y="-175.88278853274093" x="40.366814767798616" w="20.0" type="ELLIPSE" z="0.0" outline="#CCCCCC" fill="#FF0000">
      <att name="NODE_CUSTOMGRAPHICS_7" value="org.cytoscape.ding.customgraphics.NullCustomGraphics,0,[ Remove Graphics ]," type="string" cy:type="String"/>
      <att name="NODE_CUSTOMGRAPHICS_SIZE_5" value="35.0" type="string" cy:type="String"/>
      <att name="NODE_BORDER_TRANSPARENCY" value="255" type="string" cy:type="String"/>
      <att name="NODE_TOOLTIP" value="" type="string" cy:type="String"/>
      <att name="NODE_CUSTOMGRAPHICS_POSITION_7" value="C,C,c,0.00,0.00" type="string" cy:type="String"/>
      <att name="NODE_CUSTOMGRAPHICS_SIZE_7" value="35.0" type="string" cy:type="String"/>
      <att name="NODE_CUSTOMGRAPHICS_SIZE_1" value="35.0" type="string" cy:type="String"/>
      <att name="NODE_CUSTOMGRAPHICS_POSITION_5" value="C,C,c,0.00,0.00" type="string" cy:type="String"/>
      <att name="NODE_BORDER_STROKE" value="SOLID" type="string" cy:type="String"/>
      <att name="NODE_LABEL_FONT_SIZE" value="12" type="string" cy:type="String"/>
      <att name="NODE_CUSTOMGRAPHICS_3" value="org.cytoscape.ding.customgraphics.NullCustomGraphics,0,[ Remove Graphics ]," type="string" cy:type="String"/>
      <att name="NODE_LABEL_COLOR" value="#000000" type="string" cy:type="String"/>
      <att name="NODE_VISIBLE" value="true" type="string" cy:type="String"/>
      <att name="NODE_LABEL_FONT_FACE" value="SansSerif.plain,plain,12" type="string" cy:type="String"/>
      <att name="NODE_SELECTED" value="false" type="string" cy:type="String"/>
      <att name="NODE_CUSTOMGRAPHICS_POSITION_9" value="C,C,c,0.00,0.00" type="string" cy:type="String"/>
      <att name="NODE_CUSTOMGRAPHICS_POSITION_1" value="C,C,c,0.00,0.00" type="string" cy:type="String"/>
      <att name="NODE_CUSTOMGRAPHICS_9" value="org.cytoscape.ding.customgraphics.NullCustomGraphics,0,[ Remove Graphics ]," type="string" cy:type="String"/>
      <att name="NODE_CUSTOMGRAPHICS_SIZE_9" value="35.0" type="string" cy:type="String"/>
      <att name="NODE_CUSTOMGRAPHICS_5" value="org.cytoscape.ding.customgraphics.NullCustomGraphics,0,[ Remove Graphics ]," type="string" cy:type="String"/>
      <att name="NODE_LABEL" value="" type="string" cy:type="String"/>
      <att name="NODE_CUSTOMGRAPHICS_SIZE_4" value="35.0" type="string" cy:type="String"/>
      <att name="NODE_CUSTOMGRAPHICS_POSITION_8" value="C,C,c,0.00,0.00" type="string" cy:type="String"/>
      <att name="NODE_LABEL_TRANSPARENCY" value="255" type="string" cy:type="String"/>
      <att name="NODE_CUSTOMGRAPHICS_8" value="org.cytoscape.ding.customgraphics.NullCustomGraphics,0,[ Remove Graphics ]," type="string" cy:type="String"/>
      <att name="NODE_CUSTOMGRAPHICS_SIZE_8" value="35.0" type="string" cy:type="String"/>
      <att name="NODE_CUSTOMGRAPHICS_SIZE_3" value="35.0" type="string" cy:type="String"/>
      <att name="NODE_CUSTOMGRAPHICS_1" value="org.cytoscape.ding.customgraphics.NullCustomGraphics,0,[ Remove Graphics ]," type="string" cy:type="String"/>
      <att name="NODE_CUSTOMGRAPHICS_SIZE_2" value="35.0" type="string" cy:type="String"/>
      <att name="COMPOUND_NODE_PADDING" value="10.0" type="string" cy:type="String"/>
      <att name="NODE_LABEL_POSITION" value="C,C,c,0.00,0.00" type="string" cy:type="String"/>
      <att name="COMPOUND_NODE_SHAPE" value="ROUND_RECTANGLE" type="string" cy:type="String"/>
      <att name="NODE_DEPTH" value="0.0" type="string" cy:type="String"/>
      <att name="NODE_LABEL_WIDTH" value="200.0" type="string" cy:type="String"/>
      <att name="NODE_CUSTOMGRAPHICS_POSITION_3" value="C,C,c,0.00,0.00" type="string" cy:type="String"/>
      <att name="NODE_CUSTOMGRAPHICS_2" value="org.cytoscape.ding.customgraphics.NullCustomGraphics,0,[ Remove Graphics ]," type="string" cy:type="String"/>
      <att name="NODE_NESTED_NETWORK_IMAGE_VISIBLE" value="true" type="string" cy:type="String"/>
      <att name="NODE_TRANSPARENCY" value="255" type="string" cy:type="String"/>
      <att name="NODE_CUSTOMGRAPHICS_4" value="org.cytoscape.ding.customgraphics.NullCustomGraphics,0,[ Remove Graphics ]," type="string" cy:type="String"/>
      <att name="NODE_SELECTED_PAINT" value="#FFFF00" type="string" cy:type="String"/>
      <att name="NODE_CUSTOMGRAPHICS_POSITION_2" value="C,C,c,0.00,0.00" type="string" cy:type="String"/>
      <att name="NODE_CUSTOMGRAPHICS_POSITION_4" value="C,C,c,0.00,0.00" type="string" cy:type="String"/>
      <att name="NODE_CUSTOMGRAPHICS_POSITION_6" value="C,C,c,0.00,0.00" type="string" cy:type="String"/>
      <att name="NODE_CUSTOMGRAPHICS_6" value="org.cytoscape.ding.customgraphics.NullCustomGraphics,0,[ Remove Graphics ]," type="string" cy:type="String"/>
      <att name="NODE_CUSTOMGRAPHICS_SIZE_6" value="35.0" type="string" cy:type="String"/>
    </graphics>
  </node>
  <node id="19132" label="A0A6N3K3P6">
    <att name="shared name" value="A0A6N3K3P6" type="string" cy:type="String"/>
    <att name="name" value="A0A6N3K3P6" type="string" cy:type="String"/>
    <att name="selected" value="0" type="boolean" cy:type="Boolean"/>
    <att name="Sequence Source" value="BLASTHIT" type="string" cy:type="String"/>
    <att name="Sequence Count Cluster Number" value="1" type="integer" cy:type="Integer"/>
    <att name="Node Count Cluster Number" value="1" type="integer" cy:type="Integer"/>
    <att name="Cluster Sequence Count" value="42" type="integer" cy:type="Integer"/>
    <att name="Cluster Node Count" value="42" type="integer" cy:type="Integer"/>
    <att name="node.fillColor" value="#FF0000" type="string" cy:type="String"/>
    <att name="Node Count Fill Color" value="#FF0000" type="string" cy:type="String"/>
    <att name="Present in ENA Database?" value="false" type="string" cy:type="String"/>
    <att name="Genome Neighbors in ENA Database?" value="n/a" type="string" cy:type="String"/>
    <att name="ENA Database Genome ID" value="" type="string" cy:type="String"/>
    <att name="Organism" value="Micromonospora aurantiaca." type="string" cy:type="String"/>
    <att name="Taxonomy ID" value="47850" type="string" cy:type="String"/>
    <att name="UniProt Annotation Status" value="TrEMBL" type="string" cy:type="String"/>
    <att name="Description" type="list" cy:type="List" cy:elementType="String">
      <att name="Description" value="Uncharacterized protein" type="string" cy:type="String"/>
    </att>
    <att name="Swissprot Description" value="NA" type="string" cy:type="String"/>
    <att name="Sequence Length" value="292" type="integer" cy:type="Integer"/>
    <att name="Gene Name" value="DVH21_21225" type="string" cy:type="String"/>
    <att name="NCBI IDs" type="list" cy:type="List" cy:elementType="String">
      <att name="NCBI IDs" value="GI:1438662242" type="string" cy:type="String"/>
      <att name="NCBI IDs" value="GI:503050887" type="string" cy:type="String"/>
      <att name="NCBI IDs" value="EMBL-CDS:AXH92242.1" type="string" cy:type="String"/>
      <att name="NCBI IDs" value="REFSEQ:WP_013285863.1" type="string" cy:type="String"/>
    </att>
    <att name="Superkingdom" value="Bacteria" type="string" cy:type="String"/>
    <att name="Kingdom" value="Terrabacteria group" type="string" cy:type="String"/>
    <att name="Phylum" value="Actinobacteria" type="string" cy:type="String"/>
    <att name="Class" value="Actinobacteria" type="string" cy:type="String"/>
    <att name="Order" value="Micromonosporales" type="string" cy:type="String"/>
    <att name="Family" value="Micromonosporaceae" type="string" cy:type="String"/>
    <att name="Genus" value="Micromonospora" type="string" cy:type="String"/>
    <att name="Species" value="Micromonospora aurantiaca" type="string" cy:type="String"/>
    <att name="EC" value="None" type="string" cy:type="String"/>
    <att name="PFAM" type="list" cy:type="List" cy:elementType="String">
      <att name="PFAM" value="None" type="string" cy:type="String"/>
    </att>
    <att name="PDB" type="list" cy:type="List" cy:elementType="String">
      <att name="PDB" value="None" type="string" cy:type="String"/>
    </att>
    <att name="InterPro (Domain)" value="None" type="string" cy:type="String"/>
    <att name="InterPro (Family)" value="None" type="string" cy:type="String"/>
    <att name="InterPro (Homologous Superfamily)" value="None" type="string" cy:type="String"/>
    <att name="InterPro (Other)" type="list" cy:type="List" cy:elementType="String">
      <att name="InterPro (Other)" value="None" type="string" cy:type="String"/>
    </att>
    <att name="BRENDA ID" value="None" type="string" cy:type="String"/>
    <att name="CAZY Name" type="list" cy:type="List" cy:elementType="String">
      <att name="CAZY Name" value="None" type="string" cy:type="String"/>
    </att>
    <att name="GO Term" type="list" cy:type="List" cy:elementType="String">
      <att name="GO Term" value="None" type="string" cy:type="String"/>
    </att>
    <att name="KEGG ID" value="None" type="string" cy:type="String"/>
    <att name="PATRIC ID" value="None" type="string" cy:type="String"/>
    <att name="STRING ID" value="None" type="string" cy:type="String"/>
    <att name="HMP Body Site" type="list" cy:type="List" cy:elementType="String">
      <att name="HMP Body Site" value="None" type="string" cy:type="String"/>
    </att>
    <att name="HMP Oxygen" value="None" type="string" cy:type="String"/>
    <att name="P01 gDNA" value="False" type="string" cy:type="String"/>
    <att name="Sequence Status" value="complete" type="string" cy:type="String"/>
    <att name="Neighborhood Connectivity" value="0.0" type="real" cy:type="Double"/>
    <att name="Neighbor Pfam Families" type="list" cy:type="List" cy:elementType="String">
    </att>
    <att name="Neighbor InterPro Families" type="list" cy:type="List" cy:elementType="String">
    </att>
    <att name="Singleton Number" type="integer" cy:type="Integer"/>
    <att name="Natural Product Cluster Type:" value="Micromonospora/Nocardia" type="string" cy:type="String"/>
    <graphics h="20.0" width="0.0" y="-174.88278853274093" x="61.366814767798616" w="20.0" type="ELLIPSE" z="0.0" outline="#CCCCCC" fill="#FF0000">
      <att name="NODE_CUSTOMGRAPHICS_7" value="org.cytoscape.ding.customgraphics.NullCustomGraphics,0,[ Remove Graphics ]," type="string" cy:type="String"/>
      <att name="NODE_CUSTOMGRAPHICS_SIZE_5" value="35.0" type="string" cy:type="String"/>
      <att name="NODE_BORDER_TRANSPARENCY" value="255" type="string" cy:type="String"/>
      <att name="NODE_TOOLTIP" value="" type="string" cy:type="String"/>
      <att name="NODE_CUSTOMGRAPHICS_POSITION_7" value="C,C,c,0.00,0.00" type="string" cy:type="String"/>
      <att name="NODE_CUSTOMGRAPHICS_SIZE_7" value="35.0" type="string" cy:type="String"/>
      <att name="NODE_CUSTOMGRAPHICS_SIZE_1" value="35.0" type="string" cy:type="String"/>
      <att name="NODE_CUSTOMGRAPHICS_POSITION_5" value="C,C,c,0.00,0.00" type="string" cy:type="String"/>
      <att name="NODE_BORDER_STROKE" value="SOLID" type="string" cy:type="String"/>
      <att name="NODE_LABEL_FONT_SIZE" value="12" type="string" cy:type="String"/>
      <att name="NODE_CUSTOMGRAPHICS_3" value="org.cytoscape.ding.customgraphics.NullCustomGraphics,0,[ Remove Graphics ]," type="string" cy:type="String"/>
      <att name="NODE_LABEL_COLOR" value="#000000" type="string" cy:type="String"/>
      <att name="NODE_VISIBLE" value="true" type="string" cy:type="String"/>
      <att name="NODE_LABEL_FONT_FACE" value="SansSerif.plain,plain,12" type="string" cy:type="String"/>
      <att name="NODE_SELECTED" value="false" type="string" cy:type="String"/>
      <att name="NODE_CUSTOMGRAPHICS_POSITION_9" value="C,C,c,0.00,0.00" type="string" cy:type="String"/>
      <att name="NODE_CUSTOMGRAPHICS_POSITION_1" value="C,C,c,0.00,0.00" type="string" cy:type="String"/>
      <att name="NODE_CUSTOMGRAPHICS_9" value="org.cytoscape.ding.customgraphics.NullCustomGraphics,0,[ Remove Graphics ]," type="string" cy:type="String"/>
      <att name="NODE_CUSTOMGRAPHICS_SIZE_9" value="35.0" type="string" cy:type="String"/>
      <att name="NODE_CUSTOMGRAPHICS_5" value="org.cytoscape.ding.customgraphics.NullCustomGraphics,0,[ Remove Graphics ]," type="string" cy:type="String"/>
      <att name="NODE_LABEL" value="" type="string" cy:type="String"/>
      <att name="NODE_CUSTOMGRAPHICS_SIZE_4" value="35.0" type="string" cy:type="String"/>
      <att name="NODE_CUSTOMGRAPHICS_POSITION_8" value="C,C,c,0.00,0.00" type="string" cy:type="String"/>
      <att name="NODE_LABEL_TRANSPARENCY" value="255" type="string" cy:type="String"/>
      <att name="NODE_CUSTOMGRAPHICS_8" value="org.cytoscape.ding.customgraphics.NullCustomGraphics,0,[ Remove Graphics ]," type="string" cy:type="String"/>
      <att name="NODE_CUSTOMGRAPHICS_SIZE_8" value="35.0" type="string" cy:type="String"/>
      <att name="NODE_CUSTOMGRAPHICS_SIZE_3" value="35.0" type="string" cy:type="String"/>
      <att name="NODE_CUSTOMGRAPHICS_1" value="org.cytoscape.ding.customgraphics.NullCustomGraphics,0,[ Remove Graphics ]," type="string" cy:type="String"/>
      <att name="NODE_CUSTOMGRAPHICS_SIZE_2" value="35.0" type="string" cy:type="String"/>
      <att name="COMPOUND_NODE_PADDING" value="10.0" type="string" cy:type="String"/>
      <att name="NODE_LABEL_POSITION" value="C,C,c,0.00,0.00" type="string" cy:type="String"/>
      <att name="COMPOUND_NODE_SHAPE" value="ROUND_RECTANGLE" type="string" cy:type="String"/>
      <att name="NODE_DEPTH" value="0.0" type="string" cy:type="String"/>
      <att name="NODE_LABEL_WIDTH" value="200.0" type="string" cy:type="String"/>
      <att name="NODE_CUSTOMGRAPHICS_POSITION_3" value="C,C,c,0.00,0.00" type="string" cy:type="String"/>
      <att name="NODE_CUSTOMGRAPHICS_2" value="org.cytoscape.ding.customgraphics.NullCustomGraphics,0,[ Remove Graphics ]," type="string" cy:type="String"/>
      <att name="NODE_NESTED_NETWORK_IMAGE_VISIBLE" value="true" type="string" cy:type="String"/>
      <att name="NODE_TRANSPARENCY" value="255" type="string" cy:type="String"/>
      <att name="NODE_CUSTOMGRAPHICS_4" value="org.cytoscape.ding.customgraphics.NullCustomGraphics,0,[ Remove Graphics ]," type="string" cy:type="String"/>
      <att name="NODE_SELECTED_PAINT" value="#FFFF00" type="string" cy:type="String"/>
      <att name="NODE_CUSTOMGRAPHICS_POSITION_2" value="C,C,c,0.00,0.00" type="string" cy:type="String"/>
      <att name="NODE_CUSTOMGRAPHICS_POSITION_4" value="C,C,c,0.00,0.00" type="string" cy:type="String"/>
      <att name="NODE_CUSTOMGRAPHICS_POSITION_6" value="C,C,c,0.00,0.00" type="string" cy:type="String"/>
      <att name="NODE_CUSTOMGRAPHICS_6" value="org.cytoscape.ding.customgraphics.NullCustomGraphics,0,[ Remove Graphics ]," type="string" cy:type="String"/>
      <att name="NODE_CUSTOMGRAPHICS_SIZE_6" value="35.0" type="string" cy:type="String"/>
    </graphics>
  </node>
  <node id="19131" label="A0A6L9Q8S4">
    <att name="shared name" value="A0A6L9Q8S4" type="string" cy:type="String"/>
    <att name="name" value="A0A6L9Q8S4" type="string" cy:type="String"/>
    <att name="selected" value="0" type="boolean" cy:type="Boolean"/>
    <att name="Sequence Source" value="BLASTHIT" type="string" cy:type="String"/>
    <att name="Sequence Count Cluster Number" value="7" type="integer" cy:type="Integer"/>
    <att name="Node Count Cluster Number" value="7" type="integer" cy:type="Integer"/>
    <att name="Cluster Sequence Count" value="4" type="integer" cy:type="Integer"/>
    <att name="Cluster Node Count" value="4" type="integer" cy:type="Integer"/>
    <att name="node.fillColor" value="#FFC0CB" type="string" cy:type="String"/>
    <att name="Node Count Fill Color" value="#FFC0CB" type="string" cy:type="String"/>
    <att name="Present in ENA Database?" value="true" type="string" cy:type="String"/>
    <att name="Genome Neighbors in ENA Database?" value="false" type="string" cy:type="String"/>
    <att name="ENA Database Genome ID" value="JAAGLI010000128" type="string" cy:type="String"/>
    <att name="Organism" value="Actinomadura bangladeshensis." type="string" cy:type="String"/>
    <att name="Taxonomy ID" value="453573" type="string" cy:type="String"/>
    <att name="UniProt Annotation Status" value="TrEMBL" type="string" cy:type="String"/>
    <att name="Description" type="list" cy:type="List" cy:elementType="String">
      <att name="Description" value="Uncharacterized protein" type="string" cy:type="String"/>
    </att>
    <att name="Swissprot Description" value="NA" type="string" cy:type="String"/>
    <att name="Sequence Length" value="297" type="integer" cy:type="Integer"/>
    <att name="Gene Name" value="G3I70_05160" type="string" cy:type="String"/>
    <att name="NCBI IDs" type="list" cy:type="List" cy:elementType="String">
      <att name="NCBI IDs" value="EMBL-CDS:NEA21890.1" type="string" cy:type="String"/>
    </att>
    <att name="Superkingdom" value="Bacteria" type="string" cy:type="String"/>
    <att name="Kingdom" value="Terrabacteria group" type="string" cy:type="String"/>
    <att name="Phylum" value="Actinobacteria" type="string" cy:type="String"/>
    <att name="Class" value="Actinobacteria" type="string" cy:type="String"/>
    <att name="Order" value="Streptosporangiales" type="string" cy:type="String"/>
    <att name="Family" value="Thermomonosporaceae" type="string" cy:type="String"/>
    <att name="Genus" value="Actinomadura" type="string" cy:type="String"/>
    <att name="Species" value="Actinomadura bangladeshensis" type="string" cy:type="String"/>
    <att name="EC" value="None" type="string" cy:type="String"/>
    <att name="PFAM" type="list" cy:type="List" cy:elementType="String">
      <att name="PFAM" value="None" type="string" cy:type="String"/>
    </att>
    <att name="PDB" type="list" cy:type="List" cy:elementType="String">
      <att name="PDB" value="None" type="string" cy:type="String"/>
    </att>
    <att name="InterPro (Domain)" value="None" type="string" cy:type="String"/>
    <att name="InterPro (Family)" value="None" type="string" cy:type="String"/>
    <att name="InterPro (Homologous Superfamily)" value="None" type="string" cy:type="String"/>
    <att name="InterPro (Other)" type="list" cy:type="List" cy:elementType="String">
      <att name="InterPro (Other)" value="None" type="string" cy:type="String"/>
    </att>
    <att name="BRENDA ID" value="None" type="string" cy:type="String"/>
    <att name="CAZY Name" type="list" cy:type="List" cy:elementType="String">
      <att name="CAZY Name" value="None" type="string" cy:type="String"/>
    </att>
    <att name="GO Term" type="list" cy:type="List" cy:elementType="String">
      <att name="GO Term" value="None" type="string" cy:type="String"/>
    </att>
    <att name="KEGG ID" value="None" type="string" cy:type="String"/>
    <att name="PATRIC ID" value="None" type="string" cy:type="String"/>
    <att name="STRING ID" value="None" type="string" cy:type="String"/>
    <att name="HMP Body Site" type="list" cy:type="List" cy:elementType="String">
      <att name="HMP Body Site" value="None" type="string" cy:type="String"/>
    </att>
    <att name="HMP Oxygen" value="None" type="string" cy:type="String"/>
    <att name="P01 gDNA" value="False" type="string" cy:type="String"/>
    <att name="Sequence Status" value="complete" type="string" cy:type="String"/>
    <att name="Neighborhood Connectivity" value="0.0" type="real" cy:type="Double"/>
    <att name="Neighbor Pfam Families" type="list" cy:type="List" cy:elementType="String">
    </att>
    <att name="Neighbor InterPro Families" type="list" cy:type="List" cy:elementType="String">
    </att>
    <att name="Singleton Number" type="integer" cy:type="Integer"/>
    <att name="Natural Product Cluster Type:" value="Actinomadura" type="string" cy:type="String"/>
    <graphics h="20.0" width="0.0" y="165.11721146725907" x="224.36681476779862" w="20.0" type="ELLIPSE" z="0.0" outline="#CCCCCC" fill="#FFC0CB">
      <att name="NODE_CUSTOMGRAPHICS_7" value="org.cytoscape.ding.customgraphics.NullCustomGraphics,0,[ Remove Graphics ]," type="string" cy:type="String"/>
      <att name="NODE_CUSTOMGRAPHICS_SIZE_5" value="35.0" type="string" cy:type="String"/>
      <att name="NODE_BORDER_TRANSPARENCY" value="255" type="string" cy:type="String"/>
      <att name="NODE_TOOLTIP" value="" type="string" cy:type="String"/>
      <att name="NODE_CUSTOMGRAPHICS_POSITION_7" value="C,C,c,0.00,0.00" type="string" cy:type="String"/>
      <att name="NODE_CUSTOMGRAPHICS_SIZE_7" value="35.0" type="string" cy:type="String"/>
      <att name="NODE_CUSTOMGRAPHICS_SIZE_1" value="35.0" type="string" cy:type="String"/>
      <att name="NODE_CUSTOMGRAPHICS_POSITION_5" value="C,C,c,0.00,0.00" type="string" cy:type="String"/>
      <att name="NODE_BORDER_STROKE" value="SOLID" type="string" cy:type="String"/>
      <att name="NODE_LABEL_FONT_SIZE" value="12" type="string" cy:type="String"/>
      <att name="NODE_CUSTOMGRAPHICS_3" value="org.cytoscape.ding.customgraphics.NullCustomGraphics,0,[ Remove Graphics ]," type="string" cy:type="String"/>
      <att name="NODE_LABEL_COLOR" value="#000000" type="string" cy:type="String"/>
      <att name="NODE_VISIBLE" value="true" type="string" cy:type="String"/>
      <att name="NODE_LABEL_FONT_FACE" value="SansSerif.plain,plain,12" type="string" cy:type="String"/>
      <att name="NODE_SELECTED" value="false" type="string" cy:type="String"/>
      <att name="NODE_CUSTOMGRAPHICS_POSITION_9" value="C,C,c,0.00,0.00" type="string" cy:type="String"/>
      <att name="NODE_CUSTOMGRAPHICS_POSITION_1" value="C,C,c,0.00,0.00" type="string" cy:type="String"/>
      <att name="NODE_CUSTOMGRAPHICS_9" value="org.cytoscape.ding.customgraphics.NullCustomGraphics,0,[ Remove Graphics ]," type="string" cy:type="String"/>
      <att name="NODE_CUSTOMGRAPHICS_SIZE_9" value="35.0" type="string" cy:type="String"/>
      <att name="NODE_CUSTOMGRAPHICS_5" value="org.cytoscape.ding.customgraphics.NullCustomGraphics,0,[ Remove Graphics ]," type="string" cy:type="String"/>
      <att name="NODE_LABEL" value="" type="string" cy:type="String"/>
      <att name="NODE_CUSTOMGRAPHICS_SIZE_4" value="35.0" type="string" cy:type="String"/>
      <att name="NODE_CUSTOMGRAPHICS_POSITION_8" value="C,C,c,0.00,0.00" type="string" cy:type="String"/>
      <att name="NODE_LABEL_TRANSPARENCY" value="255" type="string" cy:type="String"/>
      <att name="NODE_CUSTOMGRAPHICS_8" value="org.cytoscape.ding.customgraphics.NullCustomGraphics,0,[ Remove Graphics ]," type="string" cy:type="String"/>
      <att name="NODE_CUSTOMGRAPHICS_SIZE_8" value="35.0" type="string" cy:type="String"/>
      <att name="NODE_CUSTOMGRAPHICS_SIZE_3" value="35.0" type="string" cy:type="String"/>
      <att name="NODE_CUSTOMGRAPHICS_1" value="org.cytoscape.ding.customgraphics.NullCustomGraphics,0,[ Remove Graphics ]," type="string" cy:type="String"/>
      <att name="NODE_CUSTOMGRAPHICS_SIZE_2" value="35.0" type="string" cy:type="String"/>
      <att name="COMPOUND_NODE_PADDING" value="10.0" type="string" cy:type="String"/>
      <att name="NODE_LABEL_POSITION" value="C,C,c,0.00,0.00" type="string" cy:type="String"/>
      <att name="COMPOUND_NODE_SHAPE" value="ROUND_RECTANGLE" type="string" cy:type="String"/>
      <att name="NODE_DEPTH" value="0.0" type="string" cy:type="String"/>
      <att name="NODE_LABEL_WIDTH" value="200.0" type="string" cy:type="String"/>
      <att name="NODE_CUSTOMGRAPHICS_POSITION_3" value="C,C,c,0.00,0.00" type="string" cy:type="String"/>
      <att name="NODE_CUSTOMGRAPHICS_2" value="org.cytoscape.ding.customgraphics.NullCustomGraphics,0,[ Remove Graphics ]," type="string" cy:type="String"/>
      <att name="NODE_NESTED_NETWORK_IMAGE_VISIBLE" value="true" type="string" cy:type="String"/>
      <att name="NODE_TRANSPARENCY" value="255" type="string" cy:type="String"/>
      <att name="NODE_CUSTOMGRAPHICS_4" value="org.cytoscape.ding.customgraphics.NullCustomGraphics,0,[ Remove Graphics ]," type="string" cy:type="String"/>
      <att name="NODE_SELECTED_PAINT" value="#FFFF00" type="string" cy:type="String"/>
      <att name="NODE_CUSTOMGRAPHICS_POSITION_2" value="C,C,c,0.00,0.00" type="string" cy:type="String"/>
      <att name="NODE_CUSTOMGRAPHICS_POSITION_4" value="C,C,c,0.00,0.00" type="string" cy:type="String"/>
      <att name="NODE_CUSTOMGRAPHICS_POSITION_6" value="C,C,c,0.00,0.00" type="string" cy:type="String"/>
      <att name="NODE_CUSTOMGRAPHICS_6" value="org.cytoscape.ding.customgraphics.NullCustomGraphics,0,[ Remove Graphics ]," type="string" cy:type="String"/>
      <att name="NODE_CUSTOMGRAPHICS_SIZE_6" value="35.0" type="string" cy:type="String"/>
    </graphics>
  </node>
  <node id="19130" label="A0A6L3VBU4">
    <att name="shared name" value="A0A6L3VBU4" type="string" cy:type="String"/>
    <att name="name" value="A0A6L3VBU4" type="string" cy:type="String"/>
    <att name="selected" value="0" type="boolean" cy:type="Boolean"/>
    <att name="Sequence Source" value="BLASTHIT" type="string" cy:type="String"/>
    <att name="Sequence Count Cluster Number" value="7" type="integer" cy:type="Integer"/>
    <att name="Node Count Cluster Number" value="7" type="integer" cy:type="Integer"/>
    <att name="Cluster Sequence Count" value="4" type="integer" cy:type="Integer"/>
    <att name="Cluster Node Count" value="4" type="integer" cy:type="Integer"/>
    <att name="node.fillColor" value="#FFC0CB" type="string" cy:type="String"/>
    <att name="Node Count Fill Color" value="#FFC0CB" type="string" cy:type="String"/>
    <att name="Present in ENA Database?" value="true" type="string" cy:type="String"/>
    <att name="Genome Neighbors in ENA Database?" value="false" type="string" cy:type="String"/>
    <att name="ENA Database Genome ID" value="WBMR01000464" type="string" cy:type="String"/>
    <att name="Organism" value="Actinomadura montaniterrae." type="string" cy:type="String"/>
    <att name="Taxonomy ID" value="1803903" type="string" cy:type="String"/>
    <att name="UniProt Annotation Status" value="TrEMBL" type="string" cy:type="String"/>
    <att name="Description" type="list" cy:type="List" cy:elementType="String">
      <att name="Description" value="Uncharacterized protein" type="string" cy:type="String"/>
    </att>
    <att name="Swissprot Description" value="NA" type="string" cy:type="String"/>
    <att name="Sequence Length" value="294" type="integer" cy:type="Integer"/>
    <att name="Gene Name" value="F9B16_50305" type="string" cy:type="String"/>
    <att name="NCBI IDs" type="list" cy:type="List" cy:elementType="String">
      <att name="NCBI IDs" value="EMBL-CDS:KAB2344289.1" type="string" cy:type="String"/>
    </att>
    <att name="Superkingdom" value="Bacteria" type="string" cy:type="String"/>
    <att name="Kingdom" value="Terrabacteria group" type="string" cy:type="String"/>
    <att name="Phylum" value="Actinobacteria" type="string" cy:type="String"/>
    <att name="Class" value="Actinobacteria" type="string" cy:type="String"/>
    <att name="Order" value="Streptosporangiales" type="string" cy:type="String"/>
    <att name="Family" value="Thermomonosporaceae" type="string" cy:type="String"/>
    <att name="Genus" value="Actinomadura" type="string" cy:type="String"/>
    <att name="Species" value="Actinomadura montaniterrae" type="string" cy:type="String"/>
    <att name="EC" value="None" type="string" cy:type="String"/>
    <att name="PFAM" type="list" cy:type="List" cy:elementType="String">
      <att name="PFAM" value="None" type="string" cy:type="String"/>
    </att>
    <att name="PDB" type="list" cy:type="List" cy:elementType="String">
      <att name="PDB" value="None" type="string" cy:type="String"/>
    </att>
    <att name="InterPro (Domain)" value="None" type="string" cy:type="String"/>
    <att name="InterPro (Family)" value="None" type="string" cy:type="String"/>
    <att name="InterPro (Homologous Superfamily)" value="None" type="string" cy:type="String"/>
    <att name="InterPro (Other)" type="list" cy:type="List" cy:elementType="String">
      <att name="InterPro (Other)" value="None" type="string" cy:type="String"/>
    </att>
    <att name="BRENDA ID" value="None" type="string" cy:type="String"/>
    <att name="CAZY Name" type="list" cy:type="List" cy:elementType="String">
      <att name="CAZY Name" value="None" type="string" cy:type="String"/>
    </att>
    <att name="GO Term" type="list" cy:type="List" cy:elementType="String">
      <att name="GO Term" value="None" type="string" cy:type="String"/>
    </att>
    <att name="KEGG ID" value="None" type="string" cy:type="String"/>
    <att name="PATRIC ID" value="None" type="string" cy:type="String"/>
    <att name="STRING ID" value="None" type="string" cy:type="String"/>
    <att name="HMP Body Site" type="list" cy:type="List" cy:elementType="String">
      <att name="HMP Body Site" value="None" type="string" cy:type="String"/>
    </att>
    <att name="HMP Oxygen" value="None" type="string" cy:type="String"/>
    <att name="P01 gDNA" value="False" type="string" cy:type="String"/>
    <att name="Sequence Status" value="complete" type="string" cy:type="String"/>
    <att name="Neighborhood Connectivity" value="0.0" type="real" cy:type="Double"/>
    <att name="Neighbor Pfam Families" type="list" cy:type="List" cy:elementType="String">
    </att>
    <att name="Neighbor InterPro Families" type="list" cy:type="List" cy:elementType="String">
    </att>
    <att name="Singleton Number" type="integer" cy:type="Integer"/>
    <att name="Natural Product Cluster Type:" value="Actinomadura" type="string" cy:type="String"/>
    <graphics h="20.0" width="0.0" y="95.11721146725907" x="205.36681476779862" w="20.0" type="ELLIPSE" z="0.0" outline="#CCCCCC" fill="#FFC0CB">
      <att name="NODE_CUSTOMGRAPHICS_7" value="org.cytoscape.ding.customgraphics.NullCustomGraphics,0,[ Remove Graphics ]," type="string" cy:type="String"/>
      <att name="NODE_CUSTOMGRAPHICS_SIZE_5" value="35.0" type="string" cy:type="String"/>
      <att name="NODE_BORDER_TRANSPARENCY" value="255" type="string" cy:type="String"/>
      <att name="NODE_TOOLTIP" value="" type="string" cy:type="String"/>
      <att name="NODE_CUSTOMGRAPHICS_POSITION_7" value="C,C,c,0.00,0.00" type="string" cy:type="String"/>
      <att name="NODE_CUSTOMGRAPHICS_SIZE_7" value="35.0" type="string" cy:type="String"/>
      <att name="NODE_CUSTOMGRAPHICS_SIZE_1" value="35.0" type="string" cy:type="String"/>
      <att name="NODE_CUSTOMGRAPHICS_POSITION_5" value="C,C,c,0.00,0.00" type="string" cy:type="String"/>
      <att name="NODE_BORDER_STROKE" value="SOLID" type="string" cy:type="String"/>
      <att name="NODE_LABEL_FONT_SIZE" value="12" type="string" cy:type="String"/>
      <att name="NODE_CUSTOMGRAPHICS_3" value="org.cytoscape.ding.customgraphics.NullCustomGraphics,0,[ Remove Graphics ]," type="string" cy:type="String"/>
      <att name="NODE_LABEL_COLOR" value="#000000" type="string" cy:type="String"/>
      <att name="NODE_VISIBLE" value="true" type="string" cy:type="String"/>
      <att name="NODE_LABEL_FONT_FACE" value="SansSerif.plain,plain,12" type="string" cy:type="String"/>
      <att name="NODE_SELECTED" value="false" type="string" cy:type="String"/>
      <att name="NODE_CUSTOMGRAPHICS_POSITION_9" value="C,C,c,0.00,0.00" type="string" cy:type="String"/>
      <att name="NODE_CUSTOMGRAPHICS_POSITION_1" value="C,C,c,0.00,0.00" type="string" cy:type="String"/>
      <att name="NODE_CUSTOMGRAPHICS_9" value="org.cytoscape.ding.customgraphics.NullCustomGraphics,0,[ Remove Graphics ]," type="string" cy:type="String"/>
      <att name="NODE_CUSTOMGRAPHICS_SIZE_9" value="35.0" type="string" cy:type="String"/>
      <att name="NODE_CUSTOMGRAPHICS_5" value="org.cytoscape.ding.customgraphics.NullCustomGraphics,0,[ Remove Graphics ]," type="string" cy:type="String"/>
      <att name="NODE_LABEL" value="" type="string" cy:type="String"/>
      <att name="NODE_CUSTOMGRAPHICS_SIZE_4" value="35.0" type="string" cy:type="String"/>
      <att name="NODE_CUSTOMGRAPHICS_POSITION_8" value="C,C,c,0.00,0.00" type="string" cy:type="String"/>
      <att name="NODE_LABEL_TRANSPARENCY" value="255" type="string" cy:type="String"/>
      <att name="NODE_CUSTOMGRAPHICS_8" value="org.cytoscape.ding.customgraphics.NullCustomGraphics,0,[ Remove Graphics ]," type="string" cy:type="String"/>
      <att name="NODE_CUSTOMGRAPHICS_SIZE_8" value="35.0" type="string" cy:type="String"/>
      <att name="NODE_CUSTOMGRAPHICS_SIZE_3" value="35.0" type="string" cy:type="String"/>
      <att name="NODE_CUSTOMGRAPHICS_1" value="org.cytoscape.ding.customgraphics.NullCustomGraphics,0,[ Remove Graphics ]," type="string" cy:type="String"/>
      <att name="NODE_CUSTOMGRAPHICS_SIZE_2" value="35.0" type="string" cy:type="String"/>
      <att name="COMPOUND_NODE_PADDING" value="10.0" type="string" cy:type="String"/>
      <att name="NODE_LABEL_POSITION" value="C,C,c,0.00,0.00" type="string" cy:type="String"/>
      <att name="COMPOUND_NODE_SHAPE" value="ROUND_RECTANGLE" type="string" cy:type="String"/>
      <att name="NODE_DEPTH" value="0.0" type="string" cy:type="String"/>
      <att name="NODE_LABEL_WIDTH" value="200.0" type="string" cy:type="String"/>
      <att name="NODE_CUSTOMGRAPHICS_POSITION_3" value="C,C,c,0.00,0.00" type="string" cy:type="String"/>
      <att name="NODE_CUSTOMGRAPHICS_2" value="org.cytoscape.ding.customgraphics.NullCustomGraphics,0,[ Remove Graphics ]," type="string" cy:type="String"/>
      <att name="NODE_NESTED_NETWORK_IMAGE_VISIBLE" value="true" type="string" cy:type="String"/>
      <att name="NODE_TRANSPARENCY" value="255" type="string" cy:type="String"/>
      <att name="NODE_CUSTOMGRAPHICS_4" value="org.cytoscape.ding.customgraphics.NullCustomGraphics,0,[ Remove Graphics ]," type="string" cy:type="String"/>
      <att name="NODE_SELECTED_PAINT" value="#FFFF00" type="string" cy:type="String"/>
      <att name="NODE_CUSTOMGRAPHICS_POSITION_2" value="C,C,c,0.00,0.00" type="string" cy:type="String"/>
      <att name="NODE_CUSTOMGRAPHICS_POSITION_4" value="C,C,c,0.00,0.00" type="string" cy:type="String"/>
      <att name="NODE_CUSTOMGRAPHICS_POSITION_6" value="C,C,c,0.00,0.00" type="string" cy:type="String"/>
      <att name="NODE_CUSTOMGRAPHICS_6" value="org.cytoscape.ding.customgraphics.NullCustomGraphics,0,[ Remove Graphics ]," type="string" cy:type="String"/>
      <att name="NODE_CUSTOMGRAPHICS_SIZE_6" value="35.0" type="string" cy:type="String"/>
    </graphics>
  </node>
  <node id="19129" label="A0A6I5K5Z7">
    <att name="shared name" value="A0A6I5K5Z7" type="string" cy:type="String"/>
    <att name="name" value="A0A6I5K5Z7" type="string" cy:type="String"/>
    <att name="selected" value="0" type="boolean" cy:type="Boolean"/>
    <att name="Sequence Source" value="BLASTHIT" type="string" cy:type="String"/>
    <att name="Sequence Count Cluster Number" value="5" type="integer" cy:type="Integer"/>
    <att name="Node Count Cluster Number" value="5" type="integer" cy:type="Integer"/>
    <att name="Cluster Sequence Count" value="7" type="integer" cy:type="Integer"/>
    <att name="Cluster Node Count" value="7" type="integer" cy:type="Integer"/>
    <att name="node.fillColor" value="#FF00FF" type="string" cy:type="String"/>
    <att name="Node Count Fill Color" value="#FF00FF" type="string" cy:type="String"/>
    <att name="Present in ENA Database?" value="true" type="string" cy:type="String"/>
    <att name="Genome Neighbors in ENA Database?" value="true" type="string" cy:type="String"/>
    <att name="ENA Database Genome ID" value="JAABOU010000041" type="string" cy:type="String"/>
    <att name="Organism" value="Actinomadura sp. DSM 109109." type="string" cy:type="String"/>
    <att name="Taxonomy ID" value="2126066" type="string" cy:type="String"/>
    <att name="UniProt Annotation Status" value="TrEMBL" type="string" cy:type="String"/>
    <att name="Description" type="list" cy:type="List" cy:elementType="String">
      <att name="Description" value="Uncharacterized protein" type="string" cy:type="String"/>
    </att>
    <att name="Swissprot Description" value="NA" type="string" cy:type="String"/>
    <att name="Sequence Length" value="284" type="integer" cy:type="Integer"/>
    <att name="Gene Name" value="GWI34_14720" type="string" cy:type="String"/>
    <att name="NCBI IDs" type="list" cy:type="List" cy:elementType="String">
      <att name="NCBI IDs" value="EMBL-CDS:NDU73880.1" type="string" cy:type="String"/>
    </att>
    <att name="Superkingdom" value="Bacteria" type="string" cy:type="String"/>
    <att name="Kingdom" value="Terrabacteria group" type="string" cy:type="String"/>
    <att name="Phylum" value="Actinobacteria" type="string" cy:type="String"/>
    <att name="Class" value="Actinobacteria" type="string" cy:type="String"/>
    <att name="Order" value="Streptosporangiales" type="string" cy:type="String"/>
    <att name="Family" value="Thermomonosporaceae" type="string" cy:type="String"/>
    <att name="Genus" value="Actinomadura" type="string" cy:type="String"/>
    <att name="Species" value="Actinomadura sp. DSM 109109" type="string" cy:type="String"/>
    <att name="EC" value="None" type="string" cy:type="String"/>
    <att name="PFAM" type="list" cy:type="List" cy:elementType="String">
      <att name="PFAM" value="PF05065" type="string" cy:type="String"/>
    </att>
    <att name="PDB" type="list" cy:type="List" cy:elementType="String">
      <att name="PDB" value="None" type="string" cy:type="String"/>
    </att>
    <att name="InterPro (Domain)" value="None" type="string" cy:type="String"/>
    <att name="InterPro (Family)" value="IPR024455" type="string" cy:type="String"/>
    <att name="InterPro (Homologous Superfamily)" value="None" type="string" cy:type="String"/>
    <att name="InterPro (Other)" type="list" cy:type="List" cy:elementType="String">
      <att name="InterPro (Other)" value="None" type="string" cy:type="String"/>
    </att>
    <att name="BRENDA ID" value="None" type="string" cy:type="String"/>
    <att name="CAZY Name" type="list" cy:type="List" cy:elementType="String">
      <att name="CAZY Name" value="None" type="string" cy:type="String"/>
    </att>
    <att name="GO Term" type="list" cy:type="List" cy:elementType="String">
      <att name="GO Term" value="None" type="string" cy:type="String"/>
    </att>
    <att name="KEGG ID" value="None" type="string" cy:type="String"/>
    <att name="PATRIC ID" value="None" type="string" cy:type="String"/>
    <att name="STRING ID" value="None" type="string" cy:type="String"/>
    <att name="HMP Body Site" type="list" cy:type="List" cy:elementType="String">
      <att name="HMP Body Site" value="None" type="string" cy:type="String"/>
    </att>
    <att name="HMP Oxygen" value="None" type="string" cy:type="String"/>
    <att name="P01 gDNA" value="False" type="string" cy:type="String"/>
    <att name="Sequence Status" value="complete" type="string" cy:type="String"/>
    <att name="Neighborhood Connectivity" value="0.0" type="real" cy:type="Double"/>
    <att name="Neighbor Pfam Families" type="list" cy:type="List" cy:elementType="String">
      <att name="Neighbor Pfam Families" value="PF00108" type="string" cy:type="String"/>
      <att name="Neighbor Pfam Families" value="PF00135" type="string" cy:type="String"/>
      <att name="Neighbor Pfam Families" value="PF00270" type="string" cy:type="String"/>
      <att name="Neighbor Pfam Families" value="PF00271" type="string" cy:type="String"/>
      <att name="Neighbor Pfam Families" value="PF00440" type="string" cy:type="String"/>
      <att name="Neighbor Pfam Families" value="PF00456" type="string" cy:type="String"/>
      <att name="Neighbor Pfam Families" value="PF00696" type="string" cy:type="String"/>
      <att name="Neighbor Pfam Families" value="PF01118" type="string" cy:type="String"/>
      <att name="Neighbor Pfam Families" value="PF01370" type="string" cy:type="String"/>
      <att name="Neighbor Pfam Families" value="PF01546" type="string" cy:type="String"/>
      <att name="Neighbor Pfam Families" value="PF01551" type="string" cy:type="String"/>
      <att name="Neighbor Pfam Families" value="PF01638" type="string" cy:type="String"/>
      <att name="Neighbor Pfam Families" value="PF01734" type="string" cy:type="String"/>
      <att name="Neighbor Pfam Families" value="PF01936" type="string" cy:type="String"/>
      <att name="Neighbor Pfam Families" value="PF02779" type="string" cy:type="String"/>
      <att name="Neighbor Pfam Families" value="PF02780" type="string" cy:type="String"/>
      <att name="Neighbor Pfam Families" value="PF02803" type="string" cy:type="String"/>
      <att name="Neighbor Pfam Families" value="PF03713" type="string" cy:type="String"/>
      <att name="Neighbor Pfam Families" value="PF04738" type="string" cy:type="String"/>
      <att name="Neighbor Pfam Families" value="PF06114" type="string" cy:type="String"/>
      <att name="Neighbor Pfam Families" value="PF07690" type="string" cy:type="String"/>
      <att name="Neighbor Pfam Families" value="PF08338" type="string" cy:type="String"/>
      <att name="Neighbor Pfam Families" value="PF08443" type="string" cy:type="String"/>
      <att name="Neighbor Pfam Families" value="PF08541" type="string" cy:type="String"/>
      <att name="Neighbor Pfam Families" value="PF08545" type="string" cy:type="String"/>
      <att name="Neighbor Pfam Families" value="PF09992" type="string" cy:type="String"/>
      <att name="Neighbor Pfam Families" value="PF12840" type="string" cy:type="String"/>
      <att name="Neighbor Pfam Families" value="PF12844" type="string" cy:type="String"/>
      <att name="Neighbor Pfam Families" value="PF12872" type="string" cy:type="String"/>
      <att name="Neighbor Pfam Families" value="PF13360" type="string" cy:type="String"/>
      <att name="Neighbor Pfam Families" value="PF13469" type="string" cy:type="String"/>
      <att name="Neighbor Pfam Families" value="PF13561" type="string" cy:type="String"/>
      <att name="Neighbor Pfam Families" value="PF13977" type="string" cy:type="String"/>
      <att name="Neighbor Pfam Families" value="PF16124" type="string" cy:type="String"/>
    </att>
    <att name="Neighbor InterPro Families" type="list" cy:type="List" cy:elementType="String">
      <att name="Neighbor InterPro Families" value="IPR000534" type="string" cy:type="String"/>
      <att name="Neighbor InterPro Families" value="IPR000706" type="string" cy:type="String"/>
      <att name="Neighbor InterPro Families" value="IPR001048" type="string" cy:type="String"/>
      <att name="Neighbor InterPro Families" value="IPR001057" type="string" cy:type="String"/>
      <att name="Neighbor InterPro Families" value="IPR001387" type="string" cy:type="String"/>
      <att name="Neighbor InterPro Families" value="IPR001509" type="string" cy:type="String"/>
      <att name="Neighbor InterPro Families" value="IPR001647" type="string" cy:type="String"/>
      <att name="Neighbor InterPro Families" value="IPR001650" type="string" cy:type="String"/>
      <att name="Neighbor InterPro Families" value="IPR001845" type="string" cy:type="String"/>
      <att name="Neighbor InterPro Families" value="IPR002018" type="string" cy:type="String"/>
      <att name="Neighbor InterPro Families" value="IPR002155" type="string" cy:type="String"/>
      <att name="Neighbor InterPro Families" value="IPR002347" type="string" cy:type="String"/>
      <att name="Neighbor InterPro Families" value="IPR002577" type="string" cy:type="String"/>
      <att name="Neighbor InterPro Families" value="IPR002641" type="string" cy:type="String"/>
      <att name="Neighbor InterPro Families" value="IPR002933" type="string" cy:type="String"/>
      <att name="Neighbor InterPro Families" value="IPR004589" type="string" cy:type="String"/>
      <att name="Neighbor InterPro Families" value="IPR004662" type="string" cy:type="String"/>
      <att name="Neighbor InterPro Families" value="IPR004666" type="string" cy:type="String"/>
      <att name="Neighbor InterPro Families" value="IPR005183" type="string" cy:type="String"/>
      <att name="Neighbor InterPro Families" value="IPR005474" type="string" cy:type="String"/>
      <att name="Neighbor InterPro Families" value="IPR005475" type="string" cy:type="String"/>
      <att name="Neighbor InterPro Families" value="IPR005906" type="string" cy:type="String"/>
      <att name="Neighbor InterPro Families" value="IPR006827" type="string" cy:type="String"/>
      <att name="Neighbor InterPro Families" value="IPR009014" type="string" cy:type="String"/>
      <att name="Neighbor InterPro Families" value="IPR009057" type="string" cy:type="String"/>
      <att name="Neighbor InterPro Families" value="IPR010175" type="string" cy:type="String"/>
      <att name="Neighbor InterPro Families" value="IPR010359" type="string" cy:type="String"/>
      <att name="Neighbor InterPro Families" value="IPR010982" type="string" cy:type="String"/>
      <att name="Neighbor InterPro Families" value="IPR011047" type="string" cy:type="String"/>
      <att name="Neighbor InterPro Families" value="IPR011055" type="string" cy:type="String"/>
      <att name="Neighbor InterPro Families" value="IPR011545" type="string" cy:type="String"/>
      <att name="Neighbor InterPro Families" value="IPR011701" type="string" cy:type="String"/>
      <att name="Neighbor InterPro Families" value="IPR011761" type="string" cy:type="String"/>
      <att name="Neighbor InterPro Families" value="IPR011870" type="string" cy:type="String"/>
      <att name="Neighbor InterPro Families" value="IPR011991" type="string" cy:type="String"/>
      <att name="Neighbor InterPro Families" value="IPR012347" type="string" cy:type="String"/>
      <att name="Neighbor InterPro Families" value="IPR013549" type="string" cy:type="String"/>
      <att name="Neighbor InterPro Families" value="IPR013651" type="string" cy:type="String"/>
      <att name="Neighbor InterPro Families" value="IPR013747" type="string" cy:type="String"/>
      <att name="Neighbor InterPro Families" value="IPR013751" type="string" cy:type="String"/>
      <att name="Neighbor InterPro Families" value="IPR013815" type="string" cy:type="String"/>
      <att name="Neighbor InterPro Families" value="IPR014001" type="string" cy:type="String"/>
      <att name="Neighbor InterPro Families" value="IPR016035" type="string" cy:type="String"/>
      <att name="Neighbor InterPro Families" value="IPR016039" type="string" cy:type="String"/>
      <att name="Neighbor InterPro Families" value="IPR016047" type="string" cy:type="String"/>
      <att name="Neighbor InterPro Families" value="IPR016185" type="string" cy:type="String"/>
      <att name="Neighbor InterPro Families" value="IPR018711" type="string" cy:type="String"/>
      <att name="Neighbor InterPro Families" value="IPR020616" type="string" cy:type="String"/>
      <att name="Neighbor InterPro Families" value="IPR020617" type="string" cy:type="String"/>
      <att name="Neighbor InterPro Families" value="IPR020846" type="string" cy:type="String"/>
      <att name="Neighbor InterPro Families" value="IPR021139" type="string" cy:type="String"/>
      <att name="Neighbor InterPro Families" value="IPR025605" type="string" cy:type="String"/>
      <att name="Neighbor InterPro Families" value="IPR027417" type="string" cy:type="String"/>
      <att name="Neighbor InterPro Families" value="IPR029058" type="string" cy:type="String"/>
      <att name="Neighbor InterPro Families" value="IPR029061" type="string" cy:type="String"/>
      <att name="Neighbor InterPro Families" value="IPR032284" type="string" cy:type="String"/>
      <att name="Neighbor InterPro Families" value="IPR033248" type="string" cy:type="String"/>
      <att name="Neighbor InterPro Families" value="IPR036259" type="string" cy:type="String"/>
      <att name="Neighbor InterPro Families" value="IPR036271" type="string" cy:type="String"/>
      <att name="Neighbor InterPro Families" value="IPR036291" type="string" cy:type="String"/>
      <att name="Neighbor InterPro Families" value="IPR036388" type="string" cy:type="String"/>
      <att name="Neighbor InterPro Families" value="IPR036390" type="string" cy:type="String"/>
      <att name="Neighbor InterPro Families" value="IPR036393" type="string" cy:type="String"/>
      <att name="Neighbor InterPro Families" value="IPR039538" type="string" cy:type="String"/>
      <att name="Neighbor InterPro Families" value="IPR041966" type="string" cy:type="String"/>
    </att>
    <att name="Singleton Number" type="integer" cy:type="Integer"/>
    <att name="Natural Product Cluster Type:" value="Actinomadura" type="string" cy:type="String"/>
    <graphics h="20.0" width="0.0" y="114.11721146725907" x="106.36681476779862" w="20.0" type="ELLIPSE" z="0.0" outline="#CCCCCC" fill="#FFC0CB">
      <att name="NODE_CUSTOMGRAPHICS_7" value="org.cytoscape.ding.customgraphics.NullCustomGraphics,0,[ Remove Graphics ]," type="string" cy:type="String"/>
      <att name="NODE_CUSTOMGRAPHICS_SIZE_5" value="35.0" type="string" cy:type="String"/>
      <att name="NODE_BORDER_TRANSPARENCY" value="255" type="string" cy:type="String"/>
      <att name="NODE_TOOLTIP" value="" type="string" cy:type="String"/>
      <att name="NODE_CUSTOMGRAPHICS_POSITION_7" value="C,C,c,0.00,0.00" type="string" cy:type="String"/>
      <att name="NODE_CUSTOMGRAPHICS_SIZE_7" value="35.0" type="string" cy:type="String"/>
      <att name="NODE_CUSTOMGRAPHICS_SIZE_1" value="35.0" type="string" cy:type="String"/>
      <att name="NODE_CUSTOMGRAPHICS_POSITION_5" value="C,C,c,0.00,0.00" type="string" cy:type="String"/>
      <att name="NODE_BORDER_STROKE" value="SOLID" type="string" cy:type="String"/>
      <att name="NODE_LABEL_FONT_SIZE" value="12" type="string" cy:type="String"/>
      <att name="NODE_CUSTOMGRAPHICS_3" value="org.cytoscape.ding.customgraphics.NullCustomGraphics,0,[ Remove Graphics ]," type="string" cy:type="String"/>
      <att name="NODE_LABEL_COLOR" value="#000000" type="string" cy:type="String"/>
      <att name="NODE_VISIBLE" value="true" type="string" cy:type="String"/>
      <att name="NODE_LABEL_FONT_FACE" value="SansSerif.plain,plain,12" type="string" cy:type="String"/>
      <att name="NODE_SELECTED" value="false" type="string" cy:type="String"/>
      <att name="NODE_CUSTOMGRAPHICS_POSITION_9" value="C,C,c,0.00,0.00" type="string" cy:type="String"/>
      <att name="NODE_CUSTOMGRAPHICS_POSITION_1" value="C,C,c,0.00,0.00" type="string" cy:type="String"/>
      <att name="NODE_CUSTOMGRAPHICS_9" value="org.cytoscape.ding.customgraphics.NullCustomGraphics,0,[ Remove Graphics ]," type="string" cy:type="String"/>
      <att name="NODE_CUSTOMGRAPHICS_SIZE_9" value="35.0" type="string" cy:type="String"/>
      <att name="NODE_CUSTOMGRAPHICS_5" value="org.cytoscape.ding.customgraphics.NullCustomGraphics,0,[ Remove Graphics ]," type="string" cy:type="String"/>
      <att name="NODE_LABEL" value="" type="string" cy:type="String"/>
      <att name="NODE_CUSTOMGRAPHICS_SIZE_4" value="35.0" type="string" cy:type="String"/>
      <att name="NODE_CUSTOMGRAPHICS_POSITION_8" value="C,C,c,0.00,0.00" type="string" cy:type="String"/>
      <att name="NODE_LABEL_TRANSPARENCY" value="255" type="string" cy:type="String"/>
      <att name="NODE_CUSTOMGRAPHICS_8" value="org.cytoscape.ding.customgraphics.NullCustomGraphics,0,[ Remove Graphics ]," type="string" cy:type="String"/>
      <att name="NODE_CUSTOMGRAPHICS_SIZE_8" value="35.0" type="string" cy:type="String"/>
      <att name="NODE_CUSTOMGRAPHICS_SIZE_3" value="35.0" type="string" cy:type="String"/>
      <att name="NODE_CUSTOMGRAPHICS_1" value="org.cytoscape.ding.customgraphics.NullCustomGraphics,0,[ Remove Graphics ]," type="string" cy:type="String"/>
      <att name="NODE_CUSTOMGRAPHICS_SIZE_2" value="35.0" type="string" cy:type="String"/>
      <att name="COMPOUND_NODE_PADDING" value="10.0" type="string" cy:type="String"/>
      <att name="NODE_LABEL_POSITION" value="C,C,c,0.00,0.00" type="string" cy:type="String"/>
      <att name="COMPOUND_NODE_SHAPE" value="ROUND_RECTANGLE" type="string" cy:type="String"/>
      <att name="NODE_DEPTH" value="0.0" type="string" cy:type="String"/>
      <att name="NODE_LABEL_WIDTH" value="200.0" type="string" cy:type="String"/>
      <att name="NODE_CUSTOMGRAPHICS_POSITION_3" value="C,C,c,0.00,0.00" type="string" cy:type="String"/>
      <att name="NODE_CUSTOMGRAPHICS_2" value="org.cytoscape.ding.customgraphics.NullCustomGraphics,0,[ Remove Graphics ]," type="string" cy:type="String"/>
      <att name="NODE_NESTED_NETWORK_IMAGE_VISIBLE" value="true" type="string" cy:type="String"/>
      <att name="NODE_TRANSPARENCY" value="255" type="string" cy:type="String"/>
      <att name="NODE_CUSTOMGRAPHICS_4" value="org.cytoscape.ding.customgraphics.NullCustomGraphics,0,[ Remove Graphics ]," type="string" cy:type="String"/>
      <att name="NODE_SELECTED_PAINT" value="#FFFF00" type="string" cy:type="String"/>
      <att name="NODE_CUSTOMGRAPHICS_POSITION_2" value="C,C,c,0.00,0.00" type="string" cy:type="String"/>
      <att name="NODE_CUSTOMGRAPHICS_POSITION_4" value="C,C,c,0.00,0.00" type="string" cy:type="String"/>
      <att name="NODE_CUSTOMGRAPHICS_POSITION_6" value="C,C,c,0.00,0.00" type="string" cy:type="String"/>
      <att name="NODE_CUSTOMGRAPHICS_6" value="org.cytoscape.ding.customgraphics.NullCustomGraphics,0,[ Remove Graphics ]," type="string" cy:type="String"/>
      <att name="NODE_CUSTOMGRAPHICS_SIZE_6" value="35.0" type="string" cy:type="String"/>
    </graphics>
  </node>
  <node id="19128" label="A0A6I4PSR8">
    <att name="shared name" value="A0A6I4PSR8" type="string" cy:type="String"/>
    <att name="name" value="A0A6I4PSR8" type="string" cy:type="String"/>
    <att name="selected" value="0" type="boolean" cy:type="Boolean"/>
    <att name="Sequence Source" value="BLASTHIT" type="string" cy:type="String"/>
    <att name="Sequence Count Cluster Number" value="5" type="integer" cy:type="Integer"/>
    <att name="Node Count Cluster Number" value="5" type="integer" cy:type="Integer"/>
    <att name="Cluster Sequence Count" value="7" type="integer" cy:type="Integer"/>
    <att name="Cluster Node Count" value="7" type="integer" cy:type="Integer"/>
    <att name="node.fillColor" value="#FF00FF" type="string" cy:type="String"/>
    <att name="Node Count Fill Color" value="#FF00FF" type="string" cy:type="String"/>
    <att name="Present in ENA Database?" value="true" type="string" cy:type="String"/>
    <att name="Genome Neighbors in ENA Database?" value="true" type="string" cy:type="String"/>
    <att name="ENA Database Genome ID" value="WING01000001" type="string" cy:type="String"/>
    <att name="Organism" value="Actinomadura sp. J1-007." type="string" cy:type="String"/>
    <att name="Taxonomy ID" value="2661913" type="string" cy:type="String"/>
    <att name="UniProt Annotation Status" value="TrEMBL" type="string" cy:type="String"/>
    <att name="Description" type="list" cy:type="List" cy:elementType="String">
      <att name="Description" value="Uncharacterized protein" type="string" cy:type="String"/>
    </att>
    <att name="Swissprot Description" value="NA" type="string" cy:type="String"/>
    <att name="Sequence Length" value="277" type="integer" cy:type="Integer"/>
    <att name="Gene Name" value="GEV43_32305" type="string" cy:type="String"/>
    <att name="NCBI IDs" type="list" cy:type="List" cy:elementType="String">
      <att name="NCBI IDs" value="EMBL-CDS:MWK38272.1" type="string" cy:type="String"/>
    </att>
    <att name="Superkingdom" value="Bacteria" type="string" cy:type="String"/>
    <att name="Kingdom" value="Terrabacteria group" type="string" cy:type="String"/>
    <att name="Phylum" value="Actinobacteria" type="string" cy:type="String"/>
    <att name="Class" value="Actinobacteria" type="string" cy:type="String"/>
    <att name="Order" value="Streptosporangiales" type="string" cy:type="String"/>
    <att name="Family" value="Thermomonosporaceae" type="string" cy:type="String"/>
    <att name="Genus" value="Actinomadura" type="string" cy:type="String"/>
    <att name="Species" value="Actinomadura sp. J1-007" type="string" cy:type="String"/>
    <att name="EC" value="None" type="string" cy:type="String"/>
    <att name="PFAM" type="list" cy:type="List" cy:elementType="String">
      <att name="PFAM" value="PF05065" type="string" cy:type="String"/>
    </att>
    <att name="PDB" type="list" cy:type="List" cy:elementType="String">
      <att name="PDB" value="None" type="string" cy:type="String"/>
    </att>
    <att name="InterPro (Domain)" value="None" type="string" cy:type="String"/>
    <att name="InterPro (Family)" value="IPR024455" type="string" cy:type="String"/>
    <att name="InterPro (Homologous Superfamily)" value="None" type="string" cy:type="String"/>
    <att name="InterPro (Other)" type="list" cy:type="List" cy:elementType="String">
      <att name="InterPro (Other)" value="None" type="string" cy:type="String"/>
    </att>
    <att name="BRENDA ID" value="None" type="string" cy:type="String"/>
    <att name="CAZY Name" type="list" cy:type="List" cy:elementType="String">
      <att name="CAZY Name" value="None" type="string" cy:type="String"/>
    </att>
    <att name="GO Term" type="list" cy:type="List" cy:elementType="String">
      <att name="GO Term" value="None" type="string" cy:type="String"/>
    </att>
    <att name="KEGG ID" value="None" type="string" cy:type="String"/>
    <att name="PATRIC ID" value="None" type="string" cy:type="String"/>
    <att name="STRING ID" value="None" type="string" cy:type="String"/>
    <att name="HMP Body Site" type="list" cy:type="List" cy:elementType="String">
      <att name="HMP Body Site" value="None" type="string" cy:type="String"/>
    </att>
    <att name="HMP Oxygen" value="None" type="string" cy:type="String"/>
    <att name="P01 gDNA" value="False" type="string" cy:type="String"/>
    <att name="Sequence Status" value="complete" type="string" cy:type="String"/>
    <att name="Neighborhood Connectivity" value="0.0" type="real" cy:type="Double"/>
    <att name="Neighbor Pfam Families" type="list" cy:type="List" cy:elementType="String">
      <att name="Neighbor Pfam Families" value="PF00082" type="string" cy:type="String"/>
      <att name="Neighbor Pfam Families" value="PF00205" type="string" cy:type="String"/>
      <att name="Neighbor Pfam Families" value="PF00441" type="string" cy:type="String"/>
      <att name="Neighbor Pfam Families" value="PF00456" type="string" cy:type="String"/>
      <att name="Neighbor Pfam Families" value="PF00498" type="string" cy:type="String"/>
      <att name="Neighbor Pfam Families" value="PF00501" type="string" cy:type="String"/>
      <att name="Neighbor Pfam Families" value="PF00550" type="string" cy:type="String"/>
      <att name="Neighbor Pfam Families" value="PF00696" type="string" cy:type="String"/>
      <att name="Neighbor Pfam Families" value="PF00756" type="string" cy:type="String"/>
      <att name="Neighbor Pfam Families" value="PF00903" type="string" cy:type="String"/>
      <att name="Neighbor Pfam Families" value="PF01118" type="string" cy:type="String"/>
      <att name="Neighbor Pfam Families" value="PF02770" type="string" cy:type="String"/>
      <att name="Neighbor Pfam Families" value="PF02771" type="string" cy:type="String"/>
      <att name="Neighbor Pfam Families" value="PF02775" type="string" cy:type="String"/>
      <att name="Neighbor Pfam Families" value="PF02776" type="string" cy:type="String"/>
      <att name="Neighbor Pfam Families" value="PF02779" type="string" cy:type="String"/>
      <att name="Neighbor Pfam Families" value="PF02780" type="string" cy:type="String"/>
      <att name="Neighbor Pfam Families" value="PF04909" type="string" cy:type="String"/>
      <att name="Neighbor Pfam Families" value="PF05977" type="string" cy:type="String"/>
      <att name="Neighbor Pfam Families" value="PF06983" type="string" cy:type="String"/>
      <att name="Neighbor Pfam Families" value="PF07690" type="string" cy:type="String"/>
      <att name="Neighbor Pfam Families" value="PF08279" type="string" cy:type="String"/>
      <att name="Neighbor Pfam Families" value="PF08443" type="string" cy:type="String"/>
      <att name="Neighbor Pfam Families" value="PF08541" type="string" cy:type="String"/>
      <att name="Neighbor Pfam Families" value="PF08545" type="string" cy:type="String"/>
      <att name="Neighbor Pfam Families" value="PF12802" type="string" cy:type="String"/>
      <att name="Neighbor Pfam Families" value="PF12840" type="string" cy:type="String"/>
      <att name="Neighbor Pfam Families" value="PF13193" type="string" cy:type="String"/>
      <att name="Neighbor Pfam Families" value="PF13280" type="string" cy:type="String"/>
      <att name="Neighbor Pfam Families" value="PF13416" type="string" cy:type="String"/>
      <att name="Neighbor Pfam Families" value="PF13469" type="string" cy:type="String"/>
      <att name="Neighbor Pfam Families" value="PF13561" type="string" cy:type="String"/>
    </att>
    <att name="Neighbor InterPro Families" type="list" cy:type="List" cy:elementType="String">
      <att name="Neighbor InterPro Families" value="IPR000209" type="string" cy:type="String"/>
      <att name="Neighbor InterPro Families" value="IPR000253" type="string" cy:type="String"/>
      <att name="Neighbor InterPro Families" value="IPR000534" type="string" cy:type="String"/>
      <att name="Neighbor InterPro Families" value="IPR000706" type="string" cy:type="String"/>
      <att name="Neighbor InterPro Families" value="IPR000801" type="string" cy:type="String"/>
      <att name="Neighbor InterPro Families" value="IPR000835" type="string" cy:type="String"/>
      <att name="Neighbor InterPro Families" value="IPR000873" type="string" cy:type="String"/>
      <att name="Neighbor InterPro Families" value="IPR001034" type="string" cy:type="String"/>
      <att name="Neighbor InterPro Families" value="IPR001048" type="string" cy:type="String"/>
      <att name="Neighbor InterPro Families" value="IPR001057" type="string" cy:type="String"/>
      <att name="Neighbor InterPro Families" value="IPR001845" type="string" cy:type="String"/>
      <att name="Neighbor InterPro Families" value="IPR002347" type="string" cy:type="String"/>
      <att name="Neighbor InterPro Families" value="IPR004360" type="string" cy:type="String"/>
      <att name="Neighbor InterPro Families" value="IPR004662" type="string" cy:type="String"/>
      <att name="Neighbor InterPro Families" value="IPR004666" type="string" cy:type="String"/>
      <att name="Neighbor InterPro Families" value="IPR005474" type="string" cy:type="String"/>
      <att name="Neighbor InterPro Families" value="IPR005475" type="string" cy:type="String"/>
      <att name="Neighbor InterPro Families" value="IPR005906" type="string" cy:type="String"/>
      <att name="Neighbor InterPro Families" value="IPR006059" type="string" cy:type="String"/>
      <att name="Neighbor InterPro Families" value="IPR006091" type="string" cy:type="String"/>
      <att name="Neighbor InterPro Families" value="IPR006680" type="string" cy:type="String"/>
      <att name="Neighbor InterPro Families" value="IPR008984" type="string" cy:type="String"/>
      <att name="Neighbor InterPro Families" value="IPR009014" type="string" cy:type="String"/>
      <att name="Neighbor InterPro Families" value="IPR009075" type="string" cy:type="String"/>
      <att name="Neighbor InterPro Families" value="IPR009081" type="string" cy:type="String"/>
      <att name="Neighbor InterPro Families" value="IPR009100" type="string" cy:type="String"/>
      <att name="Neighbor InterPro Families" value="IPR010071" type="string" cy:type="String"/>
      <att name="Neighbor InterPro Families" value="IPR010290" type="string" cy:type="String"/>
      <att name="Neighbor InterPro Families" value="IPR011701" type="string" cy:type="String"/>
      <att name="Neighbor InterPro Families" value="IPR011761" type="string" cy:type="String"/>
      <att name="Neighbor InterPro Families" value="IPR011766" type="string" cy:type="String"/>
      <att name="Neighbor InterPro Families" value="IPR011870" type="string" cy:type="String"/>
      <att name="Neighbor InterPro Families" value="IPR011991" type="string" cy:type="String"/>
      <att name="Neighbor InterPro Families" value="IPR012000" type="string" cy:type="String"/>
      <att name="Neighbor InterPro Families" value="IPR012001" type="string" cy:type="String"/>
      <att name="Neighbor InterPro Families" value="IPR013196" type="string" cy:type="String"/>
      <att name="Neighbor InterPro Families" value="IPR013651" type="string" cy:type="String"/>
      <att name="Neighbor InterPro Families" value="IPR013747" type="string" cy:type="String"/>
      <att name="Neighbor InterPro Families" value="IPR013751" type="string" cy:type="String"/>
      <att name="Neighbor InterPro Families" value="IPR013786" type="string" cy:type="String"/>
      <att name="Neighbor InterPro Families" value="IPR013815" type="string" cy:type="String"/>
      <att name="Neighbor InterPro Families" value="IPR015500" type="string" cy:type="String"/>
      <att name="Neighbor InterPro Families" value="IPR016039" type="string" cy:type="String"/>
      <att name="Neighbor InterPro Families" value="IPR016185" type="string" cy:type="String"/>
      <att name="Neighbor InterPro Families" value="IPR020846" type="string" cy:type="String"/>
      <att name="Neighbor InterPro Families" value="IPR025110" type="string" cy:type="String"/>
      <att name="Neighbor InterPro Families" value="IPR026881" type="string" cy:type="String"/>
      <att name="Neighbor InterPro Families" value="IPR027417" type="string" cy:type="String"/>
      <att name="Neighbor InterPro Families" value="IPR028349" type="string" cy:type="String"/>
      <att name="Neighbor InterPro Families" value="IPR028973" type="string" cy:type="String"/>
      <att name="Neighbor InterPro Families" value="IPR029035" type="string" cy:type="String"/>
      <att name="Neighbor InterPro Families" value="IPR029058" type="string" cy:type="String"/>
      <att name="Neighbor InterPro Families" value="IPR029061" type="string" cy:type="String"/>
      <att name="Neighbor InterPro Families" value="IPR029068" type="string" cy:type="String"/>
      <att name="Neighbor InterPro Families" value="IPR032465" type="string" cy:type="String"/>
      <att name="Neighbor InterPro Families" value="IPR032466" type="string" cy:type="String"/>
      <att name="Neighbor InterPro Families" value="IPR033248" type="string" cy:type="String"/>
      <att name="Neighbor InterPro Families" value="IPR034061" type="string" cy:type="String"/>
      <att name="Neighbor InterPro Families" value="IPR036188" type="string" cy:type="String"/>
      <att name="Neighbor InterPro Families" value="IPR036250" type="string" cy:type="String"/>
      <att name="Neighbor InterPro Families" value="IPR036259" type="string" cy:type="String"/>
      <att name="Neighbor InterPro Families" value="IPR036291" type="string" cy:type="String"/>
      <att name="Neighbor InterPro Families" value="IPR036388" type="string" cy:type="String"/>
      <att name="Neighbor InterPro Families" value="IPR036390" type="string" cy:type="String"/>
      <att name="Neighbor InterPro Families" value="IPR036393" type="string" cy:type="String"/>
      <att name="Neighbor InterPro Families" value="IPR036736" type="string" cy:type="String"/>
      <att name="Neighbor InterPro Families" value="IPR036852" type="string" cy:type="String"/>
      <att name="Neighbor InterPro Families" value="IPR037069" type="string" cy:type="String"/>
      <att name="Neighbor InterPro Families" value="IPR037523" type="string" cy:type="String"/>
      <att name="Neighbor InterPro Families" value="IPR042099" type="string" cy:type="String"/>
    </att>
    <att name="Singleton Number" type="integer" cy:type="Integer"/>
    <att name="Natural Product Cluster Type:" value="Actinomadura" type="string" cy:type="String"/>
    <graphics h="20.0" width="0.0" y="213.11721146725907" x="46.366814767798616" w="20.0" type="ELLIPSE" z="0.0" outline="#CCCCCC" fill="#FFC0CB">
      <att name="NODE_CUSTOMGRAPHICS_7" value="org.cytoscape.ding.customgraphics.NullCustomGraphics,0,[ Remove Graphics ]," type="string" cy:type="String"/>
      <att name="NODE_CUSTOMGRAPHICS_SIZE_5" value="35.0" type="string" cy:type="String"/>
      <att name="NODE_BORDER_TRANSPARENCY" value="255" type="string" cy:type="String"/>
      <att name="NODE_TOOLTIP" value="" type="string" cy:type="String"/>
      <att name="NODE_CUSTOMGRAPHICS_POSITION_7" value="C,C,c,0.00,0.00" type="string" cy:type="String"/>
      <att name="NODE_CUSTOMGRAPHICS_SIZE_7" value="35.0" type="string" cy:type="String"/>
      <att name="NODE_CUSTOMGRAPHICS_SIZE_1" value="35.0" type="string" cy:type="String"/>
      <att name="NODE_CUSTOMGRAPHICS_POSITION_5" value="C,C,c,0.00,0.00" type="string" cy:type="String"/>
      <att name="NODE_BORDER_STROKE" value="SOLID" type="string" cy:type="String"/>
      <att name="NODE_LABEL_FONT_SIZE" value="12" type="string" cy:type="String"/>
      <att name="NODE_CUSTOMGRAPHICS_3" value="org.cytoscape.ding.customgraphics.NullCustomGraphics,0,[ Remove Graphics ]," type="string" cy:type="String"/>
      <att name="NODE_LABEL_COLOR" value="#000000" type="string" cy:type="String"/>
      <att name="NODE_VISIBLE" value="true" type="string" cy:type="String"/>
      <att name="NODE_LABEL_FONT_FACE" value="SansSerif.plain,plain,12" type="string" cy:type="String"/>
      <att name="NODE_SELECTED" value="false" type="string" cy:type="String"/>
      <att name="NODE_CUSTOMGRAPHICS_POSITION_9" value="C,C,c,0.00,0.00" type="string" cy:type="String"/>
      <att name="NODE_CUSTOMGRAPHICS_POSITION_1" value="C,C,c,0.00,0.00" type="string" cy:type="String"/>
      <att name="NODE_CUSTOMGRAPHICS_9" value="org.cytoscape.ding.customgraphics.NullCustomGraphics,0,[ Remove Graphics ]," type="string" cy:type="String"/>
      <att name="NODE_CUSTOMGRAPHICS_SIZE_9" value="35.0" type="string" cy:type="String"/>
      <att name="NODE_CUSTOMGRAPHICS_5" value="org.cytoscape.ding.customgraphics.NullCustomGraphics,0,[ Remove Graphics ]," type="string" cy:type="String"/>
      <att name="NODE_LABEL" value="" type="string" cy:type="String"/>
      <att name="NODE_CUSTOMGRAPHICS_SIZE_4" value="35.0" type="string" cy:type="String"/>
      <att name="NODE_CUSTOMGRAPHICS_POSITION_8" value="C,C,c,0.00,0.00" type="string" cy:type="String"/>
      <att name="NODE_LABEL_TRANSPARENCY" value="255" type="string" cy:type="String"/>
      <att name="NODE_CUSTOMGRAPHICS_8" value="org.cytoscape.ding.customgraphics.NullCustomGraphics,0,[ Remove Graphics ]," type="string" cy:type="String"/>
      <att name="NODE_CUSTOMGRAPHICS_SIZE_8" value="35.0" type="string" cy:type="String"/>
      <att name="NODE_CUSTOMGRAPHICS_SIZE_3" value="35.0" type="string" cy:type="String"/>
      <att name="NODE_CUSTOMGRAPHICS_1" value="org.cytoscape.ding.customgraphics.NullCustomGraphics,0,[ Remove Graphics ]," type="string" cy:type="String"/>
      <att name="NODE_CUSTOMGRAPHICS_SIZE_2" value="35.0" type="string" cy:type="String"/>
      <att name="COMPOUND_NODE_PADDING" value="10.0" type="string" cy:type="String"/>
      <att name="NODE_LABEL_POSITION" value="C,C,c,0.00,0.00" type="string" cy:type="String"/>
      <att name="COMPOUND_NODE_SHAPE" value="ROUND_RECTANGLE" type="string" cy:type="String"/>
      <att name="NODE_DEPTH" value="0.0" type="string" cy:type="String"/>
      <att name="NODE_LABEL_WIDTH" value="200.0" type="string" cy:type="String"/>
      <att name="NODE_CUSTOMGRAPHICS_POSITION_3" value="C,C,c,0.00,0.00" type="string" cy:type="String"/>
      <att name="NODE_CUSTOMGRAPHICS_2" value="org.cytoscape.ding.customgraphics.NullCustomGraphics,0,[ Remove Graphics ]," type="string" cy:type="String"/>
      <att name="NODE_NESTED_NETWORK_IMAGE_VISIBLE" value="true" type="string" cy:type="String"/>
      <att name="NODE_TRANSPARENCY" value="255" type="string" cy:type="String"/>
      <att name="NODE_CUSTOMGRAPHICS_4" value="org.cytoscape.ding.customgraphics.NullCustomGraphics,0,[ Remove Graphics ]," type="string" cy:type="String"/>
      <att name="NODE_SELECTED_PAINT" value="#FFFF00" type="string" cy:type="String"/>
      <att name="NODE_CUSTOMGRAPHICS_POSITION_2" value="C,C,c,0.00,0.00" type="string" cy:type="String"/>
      <att name="NODE_CUSTOMGRAPHICS_POSITION_4" value="C,C,c,0.00,0.00" type="string" cy:type="String"/>
      <att name="NODE_CUSTOMGRAPHICS_POSITION_6" value="C,C,c,0.00,0.00" type="string" cy:type="String"/>
      <att name="NODE_CUSTOMGRAPHICS_6" value="org.cytoscape.ding.customgraphics.NullCustomGraphics,0,[ Remove Graphics ]," type="string" cy:type="String"/>
      <att name="NODE_CUSTOMGRAPHICS_SIZE_6" value="35.0" type="string" cy:type="String"/>
    </graphics>
  </node>
  <node id="19127" label="A0A6I4MFC1">
    <att name="shared name" value="A0A6I4MFC1" type="string" cy:type="String"/>
    <att name="name" value="A0A6I4MFC1" type="string" cy:type="String"/>
    <att name="selected" value="0" type="boolean" cy:type="Boolean"/>
    <att name="Sequence Source" value="BLASTHIT" type="string" cy:type="String"/>
    <att name="Sequence Count Cluster Number" value="7" type="integer" cy:type="Integer"/>
    <att name="Node Count Cluster Number" value="7" type="integer" cy:type="Integer"/>
    <att name="Cluster Sequence Count" value="4" type="integer" cy:type="Integer"/>
    <att name="Cluster Node Count" value="4" type="integer" cy:type="Integer"/>
    <att name="node.fillColor" value="#FFC0CB" type="string" cy:type="String"/>
    <att name="Node Count Fill Color" value="#FFC0CB" type="string" cy:type="String"/>
    <att name="Present in ENA Database?" value="true" type="string" cy:type="String"/>
    <att name="Genome Neighbors in ENA Database?" value="true" type="string" cy:type="String"/>
    <att name="ENA Database Genome ID" value="WBMS02000026" type="string" cy:type="String"/>
    <att name="Organism" value="Actinomadura sp. LD22." type="string" cy:type="String"/>
    <att name="Taxonomy ID" value="2650748" type="string" cy:type="String"/>
    <att name="UniProt Annotation Status" value="TrEMBL" type="string" cy:type="String"/>
    <att name="Description" type="list" cy:type="List" cy:elementType="String">
      <att name="Description" value="Uncharacterized protein" type="string" cy:type="String"/>
    </att>
    <att name="Swissprot Description" value="NA" type="string" cy:type="String"/>
    <att name="Sequence Length" value="280" type="integer" cy:type="Integer"/>
    <att name="Gene Name" value="F8568_029140" type="string" cy:type="String"/>
    <att name="NCBI IDs" type="list" cy:type="List" cy:elementType="String">
      <att name="NCBI IDs" value="EMBL-CDS:MWA04373.1" type="string" cy:type="String"/>
    </att>
    <att name="Superkingdom" value="Bacteria" type="string" cy:type="String"/>
    <att name="Kingdom" value="Terrabacteria group" type="string" cy:type="String"/>
    <att name="Phylum" value="Actinobacteria" type="string" cy:type="String"/>
    <att name="Class" value="Actinobacteria" type="string" cy:type="String"/>
    <att name="Order" value="Streptosporangiales" type="string" cy:type="String"/>
    <att name="Family" value="Thermomonosporaceae" type="string" cy:type="String"/>
    <att name="Genus" value="Actinomadura" type="string" cy:type="String"/>
    <att name="Species" value="Actinomadura sp. LD22" type="string" cy:type="String"/>
    <att name="EC" value="None" type="string" cy:type="String"/>
    <att name="PFAM" type="list" cy:type="List" cy:elementType="String">
      <att name="PFAM" value="None" type="string" cy:type="String"/>
    </att>
    <att name="PDB" type="list" cy:type="List" cy:elementType="String">
      <att name="PDB" value="None" type="string" cy:type="String"/>
    </att>
    <att name="InterPro (Domain)" value="None" type="string" cy:type="String"/>
    <att name="InterPro (Family)" value="None" type="string" cy:type="String"/>
    <att name="InterPro (Homologous Superfamily)" value="None" type="string" cy:type="String"/>
    <att name="InterPro (Other)" type="list" cy:type="List" cy:elementType="String">
      <att name="InterPro (Other)" value="None" type="string" cy:type="String"/>
    </att>
    <att name="BRENDA ID" value="None" type="string" cy:type="String"/>
    <att name="CAZY Name" type="list" cy:type="List" cy:elementType="String">
      <att name="CAZY Name" value="None" type="string" cy:type="String"/>
    </att>
    <att name="GO Term" type="list" cy:type="List" cy:elementType="String">
      <att name="GO Term" value="None" type="string" cy:type="String"/>
    </att>
    <att name="KEGG ID" value="None" type="string" cy:type="String"/>
    <att name="PATRIC ID" value="None" type="string" cy:type="String"/>
    <att name="STRING ID" value="None" type="string" cy:type="String"/>
    <att name="HMP Body Site" type="list" cy:type="List" cy:elementType="String">
      <att name="HMP Body Site" value="None" type="string" cy:type="String"/>
    </att>
    <att name="HMP Oxygen" value="None" type="string" cy:type="String"/>
    <att name="P01 gDNA" value="False" type="string" cy:type="String"/>
    <att name="Sequence Status" value="complete" type="string" cy:type="String"/>
    <att name="Neighborhood Connectivity" value="0.0" type="real" cy:type="Double"/>
    <att name="Neighbor Pfam Families" type="list" cy:type="List" cy:elementType="String">
      <att name="Neighbor Pfam Families" value="PF00005" type="string" cy:type="String"/>
      <att name="Neighbor Pfam Families" value="PF00072" type="string" cy:type="String"/>
      <att name="Neighbor Pfam Families" value="PF00155" type="string" cy:type="String"/>
      <att name="Neighbor Pfam Families" value="PF00196" type="string" cy:type="String"/>
      <att name="Neighbor Pfam Families" value="PF00254" type="string" cy:type="String"/>
      <att name="Neighbor Pfam Families" value="PF00296" type="string" cy:type="String"/>
      <att name="Neighbor Pfam Families" value="PF00378" type="string" cy:type="String"/>
      <att name="Neighbor Pfam Families" value="PF00440" type="string" cy:type="String"/>
      <att name="Neighbor Pfam Families" value="PF00501" type="string" cy:type="String"/>
      <att name="Neighbor Pfam Families" value="PF00578" type="string" cy:type="String"/>
      <att name="Neighbor Pfam Families" value="PF00881" type="string" cy:type="String"/>
      <att name="Neighbor Pfam Families" value="PF01041" type="string" cy:type="String"/>
      <att name="Neighbor Pfam Families" value="PF01202" type="string" cy:type="String"/>
      <att name="Neighbor Pfam Families" value="PF01220" type="string" cy:type="String"/>
      <att name="Neighbor Pfam Families" value="PF01264" type="string" cy:type="String"/>
      <att name="Neighbor Pfam Families" value="PF01761" type="string" cy:type="String"/>
      <att name="Neighbor Pfam Families" value="PF02515" type="string" cy:type="String"/>
      <att name="Neighbor Pfam Families" value="PF05147" type="string" cy:type="String"/>
      <att name="Neighbor Pfam Families" value="PF05721" type="string" cy:type="String"/>
      <att name="Neighbor Pfam Families" value="PF07179" type="string" cy:type="String"/>
      <att name="Neighbor Pfam Families" value="PF07291" type="string" cy:type="String"/>
      <att name="Neighbor Pfam Families" value="PF07690" type="string" cy:type="String"/>
      <att name="Neighbor Pfam Families" value="PF07969" type="string" cy:type="String"/>
      <att name="Neighbor Pfam Families" value="PF08534" type="string" cy:type="String"/>
      <att name="Neighbor Pfam Families" value="PF09663" type="string" cy:type="String"/>
      <att name="Neighbor Pfam Families" value="PF09995" type="string" cy:type="String"/>
      <att name="Neighbor Pfam Families" value="PF10502" type="string" cy:type="String"/>
      <att name="Neighbor Pfam Families" value="PF13193" type="string" cy:type="String"/>
      <att name="Neighbor Pfam Families" value="PF13460" type="string" cy:type="String"/>
      <att name="Neighbor Pfam Families" value="PF13469" type="string" cy:type="String"/>
      <att name="Neighbor Pfam Families" value="PF13561" type="string" cy:type="String"/>
      <att name="Neighbor Pfam Families" value="PF13575" type="string" cy:type="String"/>
    </att>
    <att name="Neighbor InterPro Families" type="list" cy:type="List" cy:elementType="String">
      <att name="Neighbor InterPro Families" value="IPR000223" type="string" cy:type="String"/>
      <att name="Neighbor InterPro Families" value="IPR000415" type="string" cy:type="String"/>
      <att name="Neighbor InterPro Families" value="IPR000453" type="string" cy:type="String"/>
      <att name="Neighbor InterPro Families" value="IPR000623" type="string" cy:type="String"/>
      <att name="Neighbor InterPro Families" value="IPR000653" type="string" cy:type="String"/>
      <att name="Neighbor InterPro Families" value="IPR000792" type="string" cy:type="String"/>
      <att name="Neighbor InterPro Families" value="IPR000866" type="string" cy:type="String"/>
      <att name="Neighbor InterPro Families" value="IPR000873" type="string" cy:type="String"/>
      <att name="Neighbor InterPro Families" value="IPR001179" type="string" cy:type="String"/>
      <att name="Neighbor InterPro Families" value="IPR001647" type="string" cy:type="String"/>
      <att name="Neighbor InterPro Families" value="IPR001753" type="string" cy:type="String"/>
      <att name="Neighbor InterPro Families" value="IPR001789" type="string" cy:type="String"/>
      <att name="Neighbor InterPro Families" value="IPR001874" type="string" cy:type="String"/>
      <att name="Neighbor InterPro Families" value="IPR002347" type="string" cy:type="String"/>
      <att name="Neighbor InterPro Families" value="IPR003439" type="string" cy:type="String"/>
      <att name="Neighbor InterPro Families" value="IPR003593" type="string" cy:type="String"/>
      <att name="Neighbor InterPro Families" value="IPR003673" type="string" cy:type="String"/>
      <att name="Neighbor InterPro Families" value="IPR004839" type="string" cy:type="String"/>
      <att name="Neighbor InterPro Families" value="IPR007822" type="string" cy:type="String"/>
      <att name="Neighbor InterPro Families" value="IPR008775" type="string" cy:type="String"/>
      <att name="Neighbor InterPro Families" value="IPR009057" type="string" cy:type="String"/>
      <att name="Neighbor InterPro Families" value="IPR009839" type="string" cy:type="String"/>
      <att name="Neighbor InterPro Families" value="IPR009908" type="string" cy:type="String"/>
      <att name="Neighbor InterPro Families" value="IPR011006" type="string" cy:type="String"/>
      <att name="Neighbor InterPro Families" value="IPR011059" type="string" cy:type="String"/>
      <att name="Neighbor InterPro Families" value="IPR011251" type="string" cy:type="String"/>
      <att name="Neighbor InterPro Families" value="IPR011527" type="string" cy:type="String"/>
      <att name="Neighbor InterPro Families" value="IPR011701" type="string" cy:type="String"/>
      <att name="Neighbor InterPro Families" value="IPR013108" type="string" cy:type="String"/>
      <att name="Neighbor InterPro Families" value="IPR013740" type="string" cy:type="String"/>
      <att name="Neighbor InterPro Families" value="IPR013766" type="string" cy:type="String"/>
      <att name="Neighbor InterPro Families" value="IPR014086" type="string" cy:type="String"/>
      <att name="Neighbor InterPro Families" value="IPR015421" type="string" cy:type="String"/>
      <att name="Neighbor InterPro Families" value="IPR015422" type="string" cy:type="String"/>
      <att name="Neighbor InterPro Families" value="IPR015424" type="string" cy:type="String"/>
      <att name="Neighbor InterPro Families" value="IPR016032" type="string" cy:type="String"/>
      <att name="Neighbor InterPro Families" value="IPR016037" type="string" cy:type="String"/>
      <att name="Neighbor InterPro Families" value="IPR016040" type="string" cy:type="String"/>
      <att name="Neighbor InterPro Families" value="IPR018713" type="string" cy:type="String"/>
      <att name="Neighbor InterPro Families" value="IPR019533" type="string" cy:type="String"/>
      <att name="Neighbor InterPro Families" value="IPR019951" type="string" cy:type="String"/>
      <att name="Neighbor InterPro Families" value="IPR020846" type="string" cy:type="String"/>
      <att name="Neighbor InterPro Families" value="IPR023606" type="string" cy:type="String"/>
      <att name="Neighbor InterPro Families" value="IPR025110" type="string" cy:type="String"/>
      <att name="Neighbor InterPro Families" value="IPR025410" type="string" cy:type="String"/>
      <att name="Neighbor InterPro Families" value="IPR027417" type="string" cy:type="String"/>
      <att name="Neighbor InterPro Families" value="IPR029045" type="string" cy:type="String"/>
      <att name="Neighbor InterPro Families" value="IPR029479" type="string" cy:type="String"/>
      <att name="Neighbor InterPro Families" value="IPR030960" type="string" cy:type="String"/>
      <att name="Neighbor InterPro Families" value="IPR030963" type="string" cy:type="String"/>
      <att name="Neighbor InterPro Families" value="IPR031322" type="string" cy:type="String"/>
      <att name="Neighbor InterPro Families" value="IPR032466" type="string" cy:type="String"/>
      <att name="Neighbor InterPro Families" value="IPR035904" type="string" cy:type="String"/>
      <att name="Neighbor InterPro Families" value="IPR036249" type="string" cy:type="String"/>
      <att name="Neighbor InterPro Families" value="IPR036259" type="string" cy:type="String"/>
      <att name="Neighbor InterPro Families" value="IPR036271" type="string" cy:type="String"/>
      <att name="Neighbor InterPro Families" value="IPR036286" type="string" cy:type="String"/>
      <att name="Neighbor InterPro Families" value="IPR036291" type="string" cy:type="String"/>
      <att name="Neighbor InterPro Families" value="IPR036441" type="string" cy:type="String"/>
      <att name="Neighbor InterPro Families" value="IPR036640" type="string" cy:type="String"/>
      <att name="Neighbor InterPro Families" value="IPR036661" type="string" cy:type="String"/>
      <att name="Neighbor InterPro Families" value="IPR039421" type="string" cy:type="String"/>
      <att name="Neighbor InterPro Families" value="IPR042099" type="string" cy:type="String"/>
      <att name="Neighbor InterPro Families" value="IPR043006" type="string" cy:type="String"/>
      <att name="Neighbor InterPro Families" value="IPR043007" type="string" cy:type="String"/>
      <att name="Neighbor InterPro Families" value="IPR043008" type="string" cy:type="String"/>
    </att>
    <att name="Singleton Number" type="integer" cy:type="Integer"/>
    <att name="Natural Product Cluster Type:" value="Actinomadura" type="string" cy:type="String"/>
    <graphics h="20.0" width="0.0" y="120.11721146725907" x="250.36681476779862" w="20.0" type="ELLIPSE" z="0.0" outline="#CCCCCC" fill="#FFC0CB">
      <att name="NODE_CUSTOMGRAPHICS_7" value="org.cytoscape.ding.customgraphics.NullCustomGraphics,0,[ Remove Graphics ]," type="string" cy:type="String"/>
      <att name="NODE_CUSTOMGRAPHICS_SIZE_5" value="35.0" type="string" cy:type="String"/>
      <att name="NODE_BORDER_TRANSPARENCY" value="255" type="string" cy:type="String"/>
      <att name="NODE_TOOLTIP" value="" type="string" cy:type="String"/>
      <att name="NODE_CUSTOMGRAPHICS_POSITION_7" value="C,C,c,0.00,0.00" type="string" cy:type="String"/>
      <att name="NODE_CUSTOMGRAPHICS_SIZE_7" value="35.0" type="string" cy:type="String"/>
      <att name="NODE_CUSTOMGRAPHICS_SIZE_1" value="35.0" type="string" cy:type="String"/>
      <att name="NODE_CUSTOMGRAPHICS_POSITION_5" value="C,C,c,0.00,0.00" type="string" cy:type="String"/>
      <att name="NODE_BORDER_STROKE" value="SOLID" type="string" cy:type="String"/>
      <att name="NODE_LABEL_FONT_SIZE" value="12" type="string" cy:type="String"/>
      <att name="NODE_CUSTOMGRAPHICS_3" value="org.cytoscape.ding.customgraphics.NullCustomGraphics,0,[ Remove Graphics ]," type="string" cy:type="String"/>
      <att name="NODE_LABEL_COLOR" value="#000000" type="string" cy:type="String"/>
      <att name="NODE_VISIBLE" value="true" type="string" cy:type="String"/>
      <att name="NODE_LABEL_FONT_FACE" value="SansSerif.plain,plain,12" type="string" cy:type="String"/>
      <att name="NODE_SELECTED" value="false" type="string" cy:type="String"/>
      <att name="NODE_CUSTOMGRAPHICS_POSITION_9" value="C,C,c,0.00,0.00" type="string" cy:type="String"/>
      <att name="NODE_CUSTOMGRAPHICS_POSITION_1" value="C,C,c,0.00,0.00" type="string" cy:type="String"/>
      <att name="NODE_CUSTOMGRAPHICS_9" value="org.cytoscape.ding.customgraphics.NullCustomGraphics,0,[ Remove Graphics ]," type="string" cy:type="String"/>
      <att name="NODE_CUSTOMGRAPHICS_SIZE_9" value="35.0" type="string" cy:type="String"/>
      <att name="NODE_CUSTOMGRAPHICS_5" value="org.cytoscape.ding.customgraphics.NullCustomGraphics,0,[ Remove Graphics ]," type="string" cy:type="String"/>
      <att name="NODE_LABEL" value="" type="string" cy:type="String"/>
      <att name="NODE_CUSTOMGRAPHICS_SIZE_4" value="35.0" type="string" cy:type="String"/>
      <att name="NODE_CUSTOMGRAPHICS_POSITION_8" value="C,C,c,0.00,0.00" type="string" cy:type="String"/>
      <att name="NODE_LABEL_TRANSPARENCY" value="255" type="string" cy:type="String"/>
      <att name="NODE_CUSTOMGRAPHICS_8" value="org.cytoscape.ding.customgraphics.NullCustomGraphics,0,[ Remove Graphics ]," type="string" cy:type="String"/>
      <att name="NODE_CUSTOMGRAPHICS_SIZE_8" value="35.0" type="string" cy:type="String"/>
      <att name="NODE_CUSTOMGRAPHICS_SIZE_3" value="35.0" type="string" cy:type="String"/>
      <att name="NODE_CUSTOMGRAPHICS_1" value="org.cytoscape.ding.customgraphics.NullCustomGraphics,0,[ Remove Graphics ]," type="string" cy:type="String"/>
      <att name="NODE_CUSTOMGRAPHICS_SIZE_2" value="35.0" type="string" cy:type="String"/>
      <att name="COMPOUND_NODE_PADDING" value="10.0" type="string" cy:type="String"/>
      <att name="NODE_LABEL_POSITION" value="C,C,c,0.00,0.00" type="string" cy:type="String"/>
      <att name="COMPOUND_NODE_SHAPE" value="ROUND_RECTANGLE" type="string" cy:type="String"/>
      <att name="NODE_DEPTH" value="0.0" type="string" cy:type="String"/>
      <att name="NODE_LABEL_WIDTH" value="200.0" type="string" cy:type="String"/>
      <att name="NODE_CUSTOMGRAPHICS_POSITION_3" value="C,C,c,0.00,0.00" type="string" cy:type="String"/>
      <att name="NODE_CUSTOMGRAPHICS_2" value="org.cytoscape.ding.customgraphics.NullCustomGraphics,0,[ Remove Graphics ]," type="string" cy:type="String"/>
      <att name="NODE_NESTED_NETWORK_IMAGE_VISIBLE" value="true" type="string" cy:type="String"/>
      <att name="NODE_TRANSPARENCY" value="255" type="string" cy:type="String"/>
      <att name="NODE_CUSTOMGRAPHICS_4" value="org.cytoscape.ding.customgraphics.NullCustomGraphics,0,[ Remove Graphics ]," type="string" cy:type="String"/>
      <att name="NODE_SELECTED_PAINT" value="#FFFF00" type="string" cy:type="String"/>
      <att name="NODE_CUSTOMGRAPHICS_POSITION_2" value="C,C,c,0.00,0.00" type="string" cy:type="String"/>
      <att name="NODE_CUSTOMGRAPHICS_POSITION_4" value="C,C,c,0.00,0.00" type="string" cy:type="String"/>
      <att name="NODE_CUSTOMGRAPHICS_POSITION_6" value="C,C,c,0.00,0.00" type="string" cy:type="String"/>
      <att name="NODE_CUSTOMGRAPHICS_6" value="org.cytoscape.ding.customgraphics.NullCustomGraphics,0,[ Remove Graphics ]," type="string" cy:type="String"/>
      <att name="NODE_CUSTOMGRAPHICS_SIZE_6" value="35.0" type="string" cy:type="String"/>
    </graphics>
  </node>
  <node id="19126" label="A0A6H9Y9F2">
    <att name="shared name" value="A0A6H9Y9F2" type="string" cy:type="String"/>
    <att name="name" value="A0A6H9Y9F2" type="string" cy:type="String"/>
    <att name="selected" value="0" type="boolean" cy:type="Boolean"/>
    <att name="Sequence Source" value="BLASTHIT" type="string" cy:type="String"/>
    <att name="Sequence Count Cluster Number" type="integer" cy:type="Integer"/>
    <att name="Node Count Cluster Number" type="integer" cy:type="Integer"/>
    <att name="Cluster Sequence Count" value="1" type="integer" cy:type="Integer"/>
    <att name="Cluster Node Count" value="1" type="integer" cy:type="Integer"/>
    <att name="node.fillColor" value="" type="string" cy:type="String"/>
    <att name="Node Count Fill Color" value="" type="string" cy:type="String"/>
    <att name="Present in ENA Database?" value="true" type="string" cy:type="String"/>
    <att name="Genome Neighbors in ENA Database?" value="true" type="string" cy:type="String"/>
    <att name="ENA Database Genome ID" value="WBMT01000025" type="string" cy:type="String"/>
    <att name="Organism" value="Actinomadura rudentiformis." type="string" cy:type="String"/>
    <att name="Taxonomy ID" value="359158" type="string" cy:type="String"/>
    <att name="UniProt Annotation Status" value="TrEMBL" type="string" cy:type="String"/>
    <att name="Description" type="list" cy:type="List" cy:elementType="String">
      <att name="Description" value="Uncharacterized protein" type="string" cy:type="String"/>
    </att>
    <att name="Swissprot Description" value="NA" type="string" cy:type="String"/>
    <att name="Sequence Length" value="284" type="integer" cy:type="Integer"/>
    <att name="Gene Name" value="F8566_41650" type="string" cy:type="String"/>
    <att name="NCBI IDs" type="list" cy:type="List" cy:elementType="String">
      <att name="NCBI IDs" value="EMBL-CDS:KAB2341654.1" type="string" cy:type="String"/>
    </att>
    <att name="Superkingdom" value="Bacteria" type="string" cy:type="String"/>
    <att name="Kingdom" value="Terrabacteria group" type="string" cy:type="String"/>
    <att name="Phylum" value="Actinobacteria" type="string" cy:type="String"/>
    <att name="Class" value="Actinobacteria" type="string" cy:type="String"/>
    <att name="Order" value="Streptosporangiales" type="string" cy:type="String"/>
    <att name="Family" value="Thermomonosporaceae" type="string" cy:type="String"/>
    <att name="Genus" value="Actinomadura" type="string" cy:type="String"/>
    <att name="Species" value="Actinomadura rudentiformis" type="string" cy:type="String"/>
    <att name="EC" value="None" type="string" cy:type="String"/>
    <att name="PFAM" type="list" cy:type="List" cy:elementType="String">
      <att name="PFAM" value="None" type="string" cy:type="String"/>
    </att>
    <att name="PDB" type="list" cy:type="List" cy:elementType="String">
      <att name="PDB" value="None" type="string" cy:type="String"/>
    </att>
    <att name="InterPro (Domain)" value="None" type="string" cy:type="String"/>
    <att name="InterPro (Family)" value="None" type="string" cy:type="String"/>
    <att name="InterPro (Homologous Superfamily)" value="None" type="string" cy:type="String"/>
    <att name="InterPro (Other)" type="list" cy:type="List" cy:elementType="String">
      <att name="InterPro (Other)" value="None" type="string" cy:type="String"/>
    </att>
    <att name="BRENDA ID" value="None" type="string" cy:type="String"/>
    <att name="CAZY Name" type="list" cy:type="List" cy:elementType="String">
      <att name="CAZY Name" value="None" type="string" cy:type="String"/>
    </att>
    <att name="GO Term" type="list" cy:type="List" cy:elementType="String">
      <att name="GO Term" value="None" type="string" cy:type="String"/>
    </att>
    <att name="KEGG ID" value="None" type="string" cy:type="String"/>
    <att name="PATRIC ID" value="None" type="string" cy:type="String"/>
    <att name="STRING ID" value="None" type="string" cy:type="String"/>
    <att name="HMP Body Site" type="list" cy:type="List" cy:elementType="String">
      <att name="HMP Body Site" value="None" type="string" cy:type="String"/>
    </att>
    <att name="HMP Oxygen" value="None" type="string" cy:type="String"/>
    <att name="P01 gDNA" value="False" type="string" cy:type="String"/>
    <att name="Sequence Status" value="complete" type="string" cy:type="String"/>
    <att name="Neighborhood Connectivity" value="0.0" type="real" cy:type="Double"/>
    <att name="Neighbor Pfam Families" type="list" cy:type="List" cy:elementType="String">
      <att name="Neighbor Pfam Families" value="PF00805" type="string" cy:type="String"/>
      <att name="Neighbor Pfam Families" value="PF00999" type="string" cy:type="String"/>
      <att name="Neighbor Pfam Families" value="PF01041" type="string" cy:type="String"/>
      <att name="Neighbor Pfam Families" value="PF02080" type="string" cy:type="String"/>
      <att name="Neighbor Pfam Families" value="PF08241" type="string" cy:type="String"/>
      <att name="Neighbor Pfam Families" value="PF08734" type="string" cy:type="String"/>
      <att name="Neighbor Pfam Families" value="PF13469" type="string" cy:type="String"/>
      <att name="Neighbor Pfam Families" value="PF13556" type="string" cy:type="String"/>
      <att name="Neighbor Pfam Families" value="PF13576" type="string" cy:type="String"/>
    </att>
    <att name="Neighbor InterPro Families" type="list" cy:type="List" cy:elementType="String">
      <att name="Neighbor InterPro Families" value="IPR000653" type="string" cy:type="String"/>
      <att name="Neighbor InterPro Families" value="IPR006037" type="string" cy:type="String"/>
      <att name="Neighbor InterPro Families" value="IPR006153" type="string" cy:type="String"/>
      <att name="Neighbor InterPro Families" value="IPR013216" type="string" cy:type="String"/>
      <att name="Neighbor InterPro Families" value="IPR014845" type="string" cy:type="String"/>
      <att name="Neighbor InterPro Families" value="IPR015421" type="string" cy:type="String"/>
      <att name="Neighbor InterPro Families" value="IPR015422" type="string" cy:type="String"/>
      <att name="Neighbor InterPro Families" value="IPR015424" type="string" cy:type="String"/>
      <att name="Neighbor InterPro Families" value="IPR025736" type="string" cy:type="String"/>
      <att name="Neighbor InterPro Families" value="IPR027417" type="string" cy:type="String"/>
      <att name="Neighbor InterPro Families" value="IPR029063" type="string" cy:type="String"/>
      <att name="Neighbor InterPro Families" value="IPR030151" type="string" cy:type="String"/>
      <att name="Neighbor InterPro Families" value="IPR036721" type="string" cy:type="String"/>
      <att name="Neighbor InterPro Families" value="IPR038770" type="string" cy:type="String"/>
      <att name="Neighbor InterPro Families" value="IPR042070" type="string" cy:type="String"/>
    </att>
    <att name="Singleton Number" value="1" type="integer" cy:type="Integer"/>
    <att name="Natural Product Cluster Type:" value="Actinomadura" type="string" cy:type="String"/>
    <graphics h="20.0" width="0.0" y="313.11721146725904" x="37.366814767798616" w="20.0" type="ELLIPSE" z="0.0" outline="#CCCCCC" fill="#FFC0CB">
      <att name="NODE_CUSTOMGRAPHICS_7" value="org.cytoscape.ding.customgraphics.NullCustomGraphics,0,[ Remove Graphics ]," type="string" cy:type="String"/>
      <att name="NODE_CUSTOMGRAPHICS_SIZE_5" value="35.0" type="string" cy:type="String"/>
      <att name="NODE_BORDER_TRANSPARENCY" value="255" type="string" cy:type="String"/>
      <att name="NODE_TOOLTIP" value="" type="string" cy:type="String"/>
      <att name="NODE_CUSTOMGRAPHICS_POSITION_7" value="C,C,c,0.00,0.00" type="string" cy:type="String"/>
      <att name="NODE_CUSTOMGRAPHICS_SIZE_7" value="35.0" type="string" cy:type="String"/>
      <att name="NODE_CUSTOMGRAPHICS_SIZE_1" value="35.0" type="string" cy:type="String"/>
      <att name="NODE_CUSTOMGRAPHICS_POSITION_5" value="C,C,c,0.00,0.00" type="string" cy:type="String"/>
      <att name="NODE_BORDER_STROKE" value="SOLID" type="string" cy:type="String"/>
      <att name="NODE_LABEL_FONT_SIZE" value="12" type="string" cy:type="String"/>
      <att name="NODE_CUSTOMGRAPHICS_3" value="org.cytoscape.ding.customgraphics.NullCustomGraphics,0,[ Remove Graphics ]," type="string" cy:type="String"/>
      <att name="NODE_LABEL_COLOR" value="#000000" type="string" cy:type="String"/>
      <att name="NODE_VISIBLE" value="true" type="string" cy:type="String"/>
      <att name="NODE_LABEL_FONT_FACE" value="SansSerif.plain,plain,12" type="string" cy:type="String"/>
      <att name="NODE_SELECTED" value="false" type="string" cy:type="String"/>
      <att name="NODE_CUSTOMGRAPHICS_POSITION_9" value="C,C,c,0.00,0.00" type="string" cy:type="String"/>
      <att name="NODE_CUSTOMGRAPHICS_POSITION_1" value="C,C,c,0.00,0.00" type="string" cy:type="String"/>
      <att name="NODE_CUSTOMGRAPHICS_9" value="org.cytoscape.ding.customgraphics.NullCustomGraphics,0,[ Remove Graphics ]," type="string" cy:type="String"/>
      <att name="NODE_CUSTOMGRAPHICS_SIZE_9" value="35.0" type="string" cy:type="String"/>
      <att name="NODE_CUSTOMGRAPHICS_5" value="org.cytoscape.ding.customgraphics.NullCustomGraphics,0,[ Remove Graphics ]," type="string" cy:type="String"/>
      <att name="NODE_LABEL" value="" type="string" cy:type="String"/>
      <att name="NODE_CUSTOMGRAPHICS_SIZE_4" value="35.0" type="string" cy:type="String"/>
      <att name="NODE_CUSTOMGRAPHICS_POSITION_8" value="C,C,c,0.00,0.00" type="string" cy:type="String"/>
      <att name="NODE_LABEL_TRANSPARENCY" value="255" type="string" cy:type="String"/>
      <att name="NODE_CUSTOMGRAPHICS_8" value="org.cytoscape.ding.customgraphics.NullCustomGraphics,0,[ Remove Graphics ]," type="string" cy:type="String"/>
      <att name="NODE_CUSTOMGRAPHICS_SIZE_8" value="35.0" type="string" cy:type="String"/>
      <att name="NODE_CUSTOMGRAPHICS_SIZE_3" value="35.0" type="string" cy:type="String"/>
      <att name="NODE_CUSTOMGRAPHICS_1" value="org.cytoscape.ding.customgraphics.NullCustomGraphics,0,[ Remove Graphics ]," type="string" cy:type="String"/>
      <att name="NODE_CUSTOMGRAPHICS_SIZE_2" value="35.0" type="string" cy:type="String"/>
      <att name="COMPOUND_NODE_PADDING" value="10.0" type="string" cy:type="String"/>
      <att name="NODE_LABEL_POSITION" value="C,C,c,0.00,0.00" type="string" cy:type="String"/>
      <att name="COMPOUND_NODE_SHAPE" value="ROUND_RECTANGLE" type="string" cy:type="String"/>
      <att name="NODE_DEPTH" value="0.0" type="string" cy:type="String"/>
      <att name="NODE_LABEL_WIDTH" value="200.0" type="string" cy:type="String"/>
      <att name="NODE_CUSTOMGRAPHICS_POSITION_3" value="C,C,c,0.00,0.00" type="string" cy:type="String"/>
      <att name="NODE_CUSTOMGRAPHICS_2" value="org.cytoscape.ding.customgraphics.NullCustomGraphics,0,[ Remove Graphics ]," type="string" cy:type="String"/>
      <att name="NODE_NESTED_NETWORK_IMAGE_VISIBLE" value="true" type="string" cy:type="String"/>
      <att name="NODE_TRANSPARENCY" value="255" type="string" cy:type="String"/>
      <att name="NODE_CUSTOMGRAPHICS_4" value="org.cytoscape.ding.customgraphics.NullCustomGraphics,0,[ Remove Graphics ]," type="string" cy:type="String"/>
      <att name="NODE_SELECTED_PAINT" value="#FFFF00" type="string" cy:type="String"/>
      <att name="NODE_CUSTOMGRAPHICS_POSITION_2" value="C,C,c,0.00,0.00" type="string" cy:type="String"/>
      <att name="NODE_CUSTOMGRAPHICS_POSITION_4" value="C,C,c,0.00,0.00" type="string" cy:type="String"/>
      <att name="NODE_CUSTOMGRAPHICS_POSITION_6" value="C,C,c,0.00,0.00" type="string" cy:type="String"/>
      <att name="NODE_CUSTOMGRAPHICS_6" value="org.cytoscape.ding.customgraphics.NullCustomGraphics,0,[ Remove Graphics ]," type="string" cy:type="String"/>
      <att name="NODE_CUSTOMGRAPHICS_SIZE_6" value="35.0" type="string" cy:type="String"/>
    </graphics>
  </node>
  <node id="19125" label="A0A6H9X8H8">
    <att name="shared name" value="A0A6H9X8H8" type="string" cy:type="String"/>
    <att name="name" value="A0A6H9X8H8" type="string" cy:type="String"/>
    <att name="selected" value="0" type="boolean" cy:type="Boolean"/>
    <att name="Sequence Source" value="BLASTHIT" type="string" cy:type="String"/>
    <att name="Sequence Count Cluster Number" value="1" type="integer" cy:type="Integer"/>
    <att name="Node Count Cluster Number" value="1" type="integer" cy:type="Integer"/>
    <att name="Cluster Sequence Count" value="42" type="integer" cy:type="Integer"/>
    <att name="Cluster Node Count" value="42" type="integer" cy:type="Integer"/>
    <att name="node.fillColor" value="#FF0000" type="string" cy:type="String"/>
    <att name="Node Count Fill Color" value="#FF0000" type="string" cy:type="String"/>
    <att name="Present in ENA Database?" value="true" type="string" cy:type="String"/>
    <att name="Genome Neighbors in ENA Database?" value="true" type="string" cy:type="String"/>
    <att name="ENA Database Genome ID" value="WBKS01000003" type="string" cy:type="String"/>
    <att name="Organism" value="Micromonospora sp. AMSO1212t." type="string" cy:type="String"/>
    <att name="Taxonomy ID" value="2650565" type="string" cy:type="String"/>
    <att name="UniProt Annotation Status" value="TrEMBL" type="string" cy:type="String"/>
    <att name="Description" type="list" cy:type="List" cy:elementType="String">
      <att name="Description" value="Uncharacterized protein" type="string" cy:type="String"/>
    </att>
    <att name="Swissprot Description" value="NA" type="string" cy:type="String"/>
    <att name="Sequence Length" value="292" type="integer" cy:type="Integer"/>
    <att name="Gene Name" value="F8279_01435" type="string" cy:type="String"/>
    <att name="NCBI IDs" type="list" cy:type="List" cy:elementType="String">
      <att name="NCBI IDs" value="EMBL-CDS:KAB1909961.1" type="string" cy:type="String"/>
    </att>
    <att name="Superkingdom" value="Bacteria" type="string" cy:type="String"/>
    <att name="Kingdom" value="Terrabacteria group" type="string" cy:type="String"/>
    <att name="Phylum" value="Actinobacteria" type="string" cy:type="String"/>
    <att name="Class" value="Actinobacteria" type="string" cy:type="String"/>
    <att name="Order" value="Micromonosporales" type="string" cy:type="String"/>
    <att name="Family" value="Micromonosporaceae" type="string" cy:type="String"/>
    <att name="Genus" value="Micromonospora" type="string" cy:type="String"/>
    <att name="Species" value="Micromonospora sp. AMSO1212t" type="string" cy:type="String"/>
    <att name="EC" value="None" type="string" cy:type="String"/>
    <att name="PFAM" type="list" cy:type="List" cy:elementType="String">
      <att name="PFAM" value="None" type="string" cy:type="String"/>
    </att>
    <att name="PDB" type="list" cy:type="List" cy:elementType="String">
      <att name="PDB" value="None" type="string" cy:type="String"/>
    </att>
    <att name="InterPro (Domain)" value="None" type="string" cy:type="String"/>
    <att name="InterPro (Family)" value="None" type="string" cy:type="String"/>
    <att name="InterPro (Homologous Superfamily)" value="None" type="string" cy:type="String"/>
    <att name="InterPro (Other)" type="list" cy:type="List" cy:elementType="String">
      <att name="InterPro (Other)" value="None" type="string" cy:type="String"/>
    </att>
    <att name="BRENDA ID" value="None" type="string" cy:type="String"/>
    <att name="CAZY Name" type="list" cy:type="List" cy:elementType="String">
      <att name="CAZY Name" value="None" type="string" cy:type="String"/>
    </att>
    <att name="GO Term" type="list" cy:type="List" cy:elementType="String">
      <att name="GO Term" value="None" type="string" cy:type="String"/>
    </att>
    <att name="KEGG ID" value="None" type="string" cy:type="String"/>
    <att name="PATRIC ID" value="None" type="string" cy:type="String"/>
    <att name="STRING ID" value="None" type="string" cy:type="String"/>
    <att name="HMP Body Site" type="list" cy:type="List" cy:elementType="String">
      <att name="HMP Body Site" value="None" type="string" cy:type="String"/>
    </att>
    <att name="HMP Oxygen" value="None" type="string" cy:type="String"/>
    <att name="P01 gDNA" value="False" type="string" cy:type="String"/>
    <att name="Sequence Status" value="complete" type="string" cy:type="String"/>
    <att name="Neighborhood Connectivity" value="0.0" type="real" cy:type="Double"/>
    <att name="Neighbor Pfam Families" type="list" cy:type="List" cy:elementType="String">
      <att name="Neighbor Pfam Families" value="PF00004" type="string" cy:type="String"/>
      <att name="Neighbor Pfam Families" value="PF00111" type="string" cy:type="String"/>
      <att name="Neighbor Pfam Families" value="PF00120" type="string" cy:type="String"/>
      <att name="Neighbor Pfam Families" value="PF00175" type="string" cy:type="String"/>
      <att name="Neighbor Pfam Families" value="PF00348" type="string" cy:type="String"/>
      <att name="Neighbor Pfam Families" value="PF00480" type="string" cy:type="String"/>
      <att name="Neighbor Pfam Families" value="PF00486" type="string" cy:type="String"/>
      <att name="Neighbor Pfam Families" value="PF00487" type="string" cy:type="String"/>
      <att name="Neighbor Pfam Families" value="PF00534" type="string" cy:type="String"/>
      <att name="Neighbor Pfam Families" value="PF00553" type="string" cy:type="String"/>
      <att name="Neighbor Pfam Families" value="PF00685" type="string" cy:type="String"/>
      <att name="Neighbor Pfam Families" value="PF00701" type="string" cy:type="String"/>
      <att name="Neighbor Pfam Families" value="PF00733" type="string" cy:type="String"/>
      <att name="Neighbor Pfam Families" value="PF00931" type="string" cy:type="String"/>
      <att name="Neighbor Pfam Families" value="PF00970" type="string" cy:type="String"/>
      <att name="Neighbor Pfam Families" value="PF01041" type="string" cy:type="String"/>
      <att name="Neighbor Pfam Families" value="PF01266" type="string" cy:type="String"/>
      <att name="Neighbor Pfam Families" value="PF01345" type="string" cy:type="String"/>
      <att name="Neighbor Pfam Families" value="PF01411" type="string" cy:type="String"/>
      <att name="Neighbor Pfam Families" value="PF02585" type="string" cy:type="String"/>
      <att name="Neighbor Pfam Families" value="PF03704" type="string" cy:type="String"/>
      <att name="Neighbor Pfam Families" value="PF03951" type="string" cy:type="String"/>
      <att name="Neighbor Pfam Families" value="PF04107" type="string" cy:type="String"/>
      <att name="Neighbor Pfam Families" value="PF04131" type="string" cy:type="String"/>
      <att name="Neighbor Pfam Families" value="PF05448" type="string" cy:type="String"/>
      <att name="Neighbor Pfam Families" value="PF07690" type="string" cy:type="String"/>
      <att name="Neighbor Pfam Families" value="PF13424" type="string" cy:type="String"/>
      <att name="Neighbor Pfam Families" value="PF13439" type="string" cy:type="String"/>
      <att name="Neighbor Pfam Families" value="PF13537" type="string" cy:type="String"/>
      <att name="Neighbor Pfam Families" value="PF13556" type="string" cy:type="String"/>
      <att name="Neighbor Pfam Families" value="PF13560" type="string" cy:type="String"/>
      <att name="Neighbor Pfam Families" value="PF13561" type="string" cy:type="String"/>
      <att name="Neighbor Pfam Families" value="PF13847" type="string" cy:type="String"/>
      <att name="Neighbor Pfam Families" value="PF14498" type="string" cy:type="String"/>
    </att>
    <att name="Neighbor InterPro Families" type="list" cy:type="List" cy:elementType="String">
      <att name="Neighbor InterPro Families" value="IPR000092" type="string" cy:type="String"/>
      <att name="Neighbor InterPro Families" value="IPR000415" type="string" cy:type="String"/>
      <att name="Neighbor InterPro Families" value="IPR000600" type="string" cy:type="String"/>
      <att name="Neighbor InterPro Families" value="IPR000653" type="string" cy:type="String"/>
      <att name="Neighbor InterPro Families" value="IPR000719" type="string" cy:type="String"/>
      <att name="Neighbor InterPro Families" value="IPR000863" type="string" cy:type="String"/>
      <att name="Neighbor InterPro Families" value="IPR001041" type="string" cy:type="String"/>
      <att name="Neighbor InterPro Families" value="IPR001296" type="string" cy:type="String"/>
      <att name="Neighbor InterPro Families" value="IPR001387" type="string" cy:type="String"/>
      <att name="Neighbor InterPro Families" value="IPR001433" type="string" cy:type="String"/>
      <att name="Neighbor InterPro Families" value="IPR001434" type="string" cy:type="String"/>
      <att name="Neighbor InterPro Families" value="IPR001867" type="string" cy:type="String"/>
      <att name="Neighbor InterPro Families" value="IPR001919" type="string" cy:type="String"/>
      <att name="Neighbor InterPro Families" value="IPR001962" type="string" cy:type="String"/>
      <att name="Neighbor InterPro Families" value="IPR002182" type="string" cy:type="String"/>
      <att name="Neighbor InterPro Families" value="IPR002220" type="string" cy:type="String"/>
      <att name="Neighbor InterPro Families" value="IPR002318" type="string" cy:type="String"/>
      <att name="Neighbor InterPro Families" value="IPR002347" type="string" cy:type="String"/>
      <att name="Neighbor InterPro Families" value="IPR003593" type="string" cy:type="String"/>
      <att name="Neighbor InterPro Families" value="IPR003737" type="string" cy:type="String"/>
      <att name="Neighbor InterPro Families" value="IPR003959" type="string" cy:type="String"/>
      <att name="Neighbor InterPro Families" value="IPR004809" type="string" cy:type="String"/>
      <att name="Neighbor InterPro Families" value="IPR005158" type="string" cy:type="String"/>
      <att name="Neighbor InterPro Families" value="IPR005804" type="string" cy:type="String"/>
      <att name="Neighbor InterPro Families" value="IPR006076" type="string" cy:type="String"/>
      <att name="Neighbor InterPro Families" value="IPR006336" type="string" cy:type="String"/>
      <att name="Neighbor InterPro Families" value="IPR006426" type="string" cy:type="String"/>
      <att name="Neighbor InterPro Families" value="IPR007260" type="string" cy:type="String"/>
      <att name="Neighbor InterPro Families" value="IPR008146" type="string" cy:type="String"/>
      <att name="Neighbor InterPro Families" value="IPR008147" type="string" cy:type="String"/>
      <att name="Neighbor InterPro Families" value="IPR008333" type="string" cy:type="String"/>
      <att name="Neighbor InterPro Families" value="IPR008391" type="string" cy:type="String"/>
      <att name="Neighbor InterPro Families" value="IPR008928" type="string" cy:type="String"/>
      <att name="Neighbor InterPro Families" value="IPR008949" type="string" cy:type="String"/>
      <att name="Neighbor InterPro Families" value="IPR008965" type="string" cy:type="String"/>
      <att name="Neighbor InterPro Families" value="IPR010982" type="string" cy:type="String"/>
      <att name="Neighbor InterPro Families" value="IPR011009" type="string" cy:type="String"/>
      <att name="Neighbor InterPro Families" value="IPR011060" type="string" cy:type="String"/>
      <att name="Neighbor InterPro Families" value="IPR011701" type="string" cy:type="String"/>
      <att name="Neighbor InterPro Families" value="IPR011793" type="string" cy:type="String"/>
      <att name="Neighbor InterPro Families" value="IPR011990" type="string" cy:type="String"/>
      <att name="Neighbor InterPro Families" value="IPR012291" type="string" cy:type="String"/>
      <att name="Neighbor InterPro Families" value="IPR012341" type="string" cy:type="String"/>
      <att name="Neighbor InterPro Families" value="IPR012675" type="string" cy:type="String"/>
      <att name="Neighbor InterPro Families" value="IPR013026" type="string" cy:type="String"/>
      <att name="Neighbor InterPro Families" value="IPR013780" type="string" cy:type="String"/>
      <att name="Neighbor InterPro Families" value="IPR013785" type="string" cy:type="String"/>
      <att name="Neighbor InterPro Families" value="IPR014746" type="string" cy:type="String"/>
      <att name="Neighbor InterPro Families" value="IPR015421" type="string" cy:type="String"/>
      <att name="Neighbor InterPro Families" value="IPR015422" type="string" cy:type="String"/>
      <att name="Neighbor InterPro Families" value="IPR015424" type="string" cy:type="String"/>
      <att name="Neighbor InterPro Families" value="IPR016032" type="string" cy:type="String"/>
      <att name="Neighbor InterPro Families" value="IPR016181" type="string" cy:type="String"/>
      <att name="Neighbor InterPro Families" value="IPR017535" type="string" cy:type="String"/>
      <att name="Neighbor InterPro Families" value="IPR017927" type="string" cy:type="String"/>
      <att name="Neighbor InterPro Families" value="IPR017932" type="string" cy:type="String"/>
      <att name="Neighbor InterPro Families" value="IPR017938" type="string" cy:type="String"/>
      <att name="Neighbor InterPro Families" value="IPR018162" type="string" cy:type="String"/>
      <att name="Neighbor InterPro Families" value="IPR018164" type="string" cy:type="String"/>
      <att name="Neighbor InterPro Families" value="IPR018165" type="string" cy:type="String"/>
      <att name="Neighbor InterPro Families" value="IPR020846" type="string" cy:type="String"/>
      <att name="Neighbor InterPro Families" value="IPR024078" type="string" cy:type="String"/>
      <att name="Neighbor InterPro Families" value="IPR025714" type="string" cy:type="String"/>
      <att name="Neighbor InterPro Families" value="IPR025736" type="string" cy:type="String"/>
      <att name="Neighbor InterPro Families" value="IPR027414" type="string" cy:type="String"/>
      <att name="Neighbor InterPro Families" value="IPR027417" type="string" cy:type="String"/>
      <att name="Neighbor InterPro Families" value="IPR028098" type="string" cy:type="String"/>
      <att name="Neighbor InterPro Families" value="IPR029055" type="string" cy:type="String"/>
      <att name="Neighbor InterPro Families" value="IPR029058" type="string" cy:type="String"/>
      <att name="Neighbor InterPro Families" value="IPR029063" type="string" cy:type="String"/>
      <att name="Neighbor InterPro Families" value="IPR033738" type="string" cy:type="String"/>
      <att name="Neighbor InterPro Families" value="IPR036010" type="string" cy:type="String"/>
      <att name="Neighbor InterPro Families" value="IPR036188" type="string" cy:type="String"/>
      <att name="Neighbor InterPro Families" value="IPR036259" type="string" cy:type="String"/>
      <att name="Neighbor InterPro Families" value="IPR036291" type="string" cy:type="String"/>
      <att name="Neighbor InterPro Families" value="IPR036388" type="string" cy:type="String"/>
      <att name="Neighbor InterPro Families" value="IPR036651" type="string" cy:type="String"/>
      <att name="Neighbor InterPro Families" value="IPR036913" type="string" cy:type="String"/>
      <att name="Neighbor InterPro Families" value="IPR039069" type="string" cy:type="String"/>
      <att name="Neighbor InterPro Families" value="IPR039261" type="string" cy:type="String"/>
      <att name="Neighbor InterPro Families" value="IPR039968" type="string" cy:type="String"/>
      <att name="Neighbor InterPro Families" value="IPR042070" type="string" cy:type="String"/>
      <att name="Neighbor InterPro Families" value="IPR042099" type="string" cy:type="String"/>
      <att name="Neighbor InterPro Families" value="IPR043129" type="string" cy:type="String"/>
    </att>
    <att name="Singleton Number" type="integer" cy:type="Integer"/>
    <att name="Natural Product Cluster Type:" value="Micromonospora/Nocardia" type="string" cy:type="String"/>
    <graphics h="20.0" width="0.0" y="-147.88278853274093" x="144.36681476779862" w="20.0" type="ELLIPSE" z="0.0" outline="#CCCCCC" fill="#FF0000">
      <att name="NODE_CUSTOMGRAPHICS_7" value="org.cytoscape.ding.customgraphics.NullCustomGraphics,0,[ Remove Graphics ]," type="string" cy:type="String"/>
      <att name="NODE_CUSTOMGRAPHICS_SIZE_5" value="35.0" type="string" cy:type="String"/>
      <att name="NODE_BORDER_TRANSPARENCY" value="255" type="string" cy:type="String"/>
      <att name="NODE_TOOLTIP" value="" type="string" cy:type="String"/>
      <att name="NODE_CUSTOMGRAPHICS_POSITION_7" value="C,C,c,0.00,0.00" type="string" cy:type="String"/>
      <att name="NODE_CUSTOMGRAPHICS_SIZE_7" value="35.0" type="string" cy:type="String"/>
      <att name="NODE_CUSTOMGRAPHICS_SIZE_1" value="35.0" type="string" cy:type="String"/>
      <att name="NODE_CUSTOMGRAPHICS_POSITION_5" value="C,C,c,0.00,0.00" type="string" cy:type="String"/>
      <att name="NODE_BORDER_STROKE" value="SOLID" type="string" cy:type="String"/>
      <att name="NODE_LABEL_FONT_SIZE" value="12" type="string" cy:type="String"/>
      <att name="NODE_CUSTOMGRAPHICS_3" value="org.cytoscape.ding.customgraphics.NullCustomGraphics,0,[ Remove Graphics ]," type="string" cy:type="String"/>
      <att name="NODE_LABEL_COLOR" value="#000000" type="string" cy:type="String"/>
      <att name="NODE_VISIBLE" value="true" type="string" cy:type="String"/>
      <att name="NODE_LABEL_FONT_FACE" value="SansSerif.plain,plain,12" type="string" cy:type="String"/>
      <att name="NODE_SELECTED" value="false" type="string" cy:type="String"/>
      <att name="NODE_CUSTOMGRAPHICS_POSITION_9" value="C,C,c,0.00,0.00" type="string" cy:type="String"/>
      <att name="NODE_CUSTOMGRAPHICS_POSITION_1" value="C,C,c,0.00,0.00" type="string" cy:type="String"/>
      <att name="NODE_CUSTOMGRAPHICS_9" value="org.cytoscape.ding.customgraphics.NullCustomGraphics,0,[ Remove Graphics ]," type="string" cy:type="String"/>
      <att name="NODE_CUSTOMGRAPHICS_SIZE_9" value="35.0" type="string" cy:type="String"/>
      <att name="NODE_CUSTOMGRAPHICS_5" value="org.cytoscape.ding.customgraphics.NullCustomGraphics,0,[ Remove Graphics ]," type="string" cy:type="String"/>
      <att name="NODE_LABEL" value="" type="string" cy:type="String"/>
      <att name="NODE_CUSTOMGRAPHICS_SIZE_4" value="35.0" type="string" cy:type="String"/>
      <att name="NODE_CUSTOMGRAPHICS_POSITION_8" value="C,C,c,0.00,0.00" type="string" cy:type="String"/>
      <att name="NODE_LABEL_TRANSPARENCY" value="255" type="string" cy:type="String"/>
      <att name="NODE_CUSTOMGRAPHICS_8" value="org.cytoscape.ding.customgraphics.NullCustomGraphics,0,[ Remove Graphics ]," type="string" cy:type="String"/>
      <att name="NODE_CUSTOMGRAPHICS_SIZE_8" value="35.0" type="string" cy:type="String"/>
      <att name="NODE_CUSTOMGRAPHICS_SIZE_3" value="35.0" type="string" cy:type="String"/>
      <att name="NODE_CUSTOMGRAPHICS_1" value="org.cytoscape.ding.customgraphics.NullCustomGraphics,0,[ Remove Graphics ]," type="string" cy:type="String"/>
      <att name="NODE_CUSTOMGRAPHICS_SIZE_2" value="35.0" type="string" cy:type="String"/>
      <att name="COMPOUND_NODE_PADDING" value="10.0" type="string" cy:type="String"/>
      <att name="NODE_LABEL_POSITION" value="C,C,c,0.00,0.00" type="string" cy:type="String"/>
      <att name="COMPOUND_NODE_SHAPE" value="ROUND_RECTANGLE" type="string" cy:type="String"/>
      <att name="NODE_DEPTH" value="0.0" type="string" cy:type="String"/>
      <att name="NODE_LABEL_WIDTH" value="200.0" type="string" cy:type="String"/>
      <att name="NODE_CUSTOMGRAPHICS_POSITION_3" value="C,C,c,0.00,0.00" type="string" cy:type="String"/>
      <att name="NODE_CUSTOMGRAPHICS_2" value="org.cytoscape.ding.customgraphics.NullCustomGraphics,0,[ Remove Graphics ]," type="string" cy:type="String"/>
      <att name="NODE_NESTED_NETWORK_IMAGE_VISIBLE" value="true" type="string" cy:type="String"/>
      <att name="NODE_TRANSPARENCY" value="255" type="string" cy:type="String"/>
      <att name="NODE_CUSTOMGRAPHICS_4" value="org.cytoscape.ding.customgraphics.NullCustomGraphics,0,[ Remove Graphics ]," type="string" cy:type="String"/>
      <att name="NODE_SELECTED_PAINT" value="#FFFF00" type="string" cy:type="String"/>
      <att name="NODE_CUSTOMGRAPHICS_POSITION_2" value="C,C,c,0.00,0.00" type="string" cy:type="String"/>
      <att name="NODE_CUSTOMGRAPHICS_POSITION_4" value="C,C,c,0.00,0.00" type="string" cy:type="String"/>
      <att name="NODE_CUSTOMGRAPHICS_POSITION_6" value="C,C,c,0.00,0.00" type="string" cy:type="String"/>
      <att name="NODE_CUSTOMGRAPHICS_6" value="org.cytoscape.ding.customgraphics.NullCustomGraphics,0,[ Remove Graphics ]," type="string" cy:type="String"/>
      <att name="NODE_CUSTOMGRAPHICS_SIZE_6" value="35.0" type="string" cy:type="String"/>
    </graphics>
  </node>
  <node id="19124" label="A0A6G9YLA4">
    <att name="shared name" value="A0A6G9YLA4" type="string" cy:type="String"/>
    <att name="name" value="A0A6G9YLA4" type="string" cy:type="String"/>
    <att name="selected" value="0" type="boolean" cy:type="Boolean"/>
    <att name="Sequence Source" value="BLASTHIT" type="string" cy:type="String"/>
    <att name="Sequence Count Cluster Number" value="8" type="integer" cy:type="Integer"/>
    <att name="Node Count Cluster Number" value="8" type="integer" cy:type="Integer"/>
    <att name="Cluster Sequence Count" value="2" type="integer" cy:type="Integer"/>
    <att name="Cluster Node Count" value="2" type="integer" cy:type="Integer"/>
    <att name="node.fillColor" value="#FF69B4" type="string" cy:type="String"/>
    <att name="Node Count Fill Color" value="#FF69B4" type="string" cy:type="String"/>
    <att name="Present in ENA Database?" value="false" type="string" cy:type="String"/>
    <att name="Genome Neighbors in ENA Database?" value="n/a" type="string" cy:type="String"/>
    <att name="ENA Database Genome ID" value="" type="string" cy:type="String"/>
    <att name="Organism" value="Nocardia arthritidis." type="string" cy:type="String"/>
    <att name="Taxonomy ID" value="228602" type="string" cy:type="String"/>
    <att name="UniProt Annotation Status" value="TrEMBL" type="string" cy:type="String"/>
    <att name="Description" type="list" cy:type="List" cy:elementType="String">
      <att name="Description" value="Uncharacterized protein" type="string" cy:type="String"/>
    </att>
    <att name="Swissprot Description" value="NA" type="string" cy:type="String"/>
    <att name="Sequence Length" value="307" type="integer" cy:type="Integer"/>
    <att name="Gene Name" value="F5544_30060" type="string" cy:type="String"/>
    <att name="NCBI IDs" type="list" cy:type="List" cy:elementType="String">
      <att name="NCBI IDs" value="EMBL-CDS:QIS13857.1" type="string" cy:type="String"/>
    </att>
    <att name="Superkingdom" value="Bacteria" type="string" cy:type="String"/>
    <att name="Kingdom" value="Terrabacteria group" type="string" cy:type="String"/>
    <att name="Phylum" value="Actinobacteria" type="string" cy:type="String"/>
    <att name="Class" value="Actinobacteria" type="string" cy:type="String"/>
    <att name="Order" value="Corynebacteriales" type="string" cy:type="String"/>
    <att name="Family" value="Nocardiaceae" type="string" cy:type="String"/>
    <att name="Genus" value="Nocardia" type="string" cy:type="String"/>
    <att name="Species" value="Nocardia arthritidis" type="string" cy:type="String"/>
    <att name="EC" value="None" type="string" cy:type="String"/>
    <att name="PFAM" type="list" cy:type="List" cy:elementType="String">
      <att name="PFAM" value="None" type="string" cy:type="String"/>
    </att>
    <att name="PDB" type="list" cy:type="List" cy:elementType="String">
      <att name="PDB" value="None" type="string" cy:type="String"/>
    </att>
    <att name="InterPro (Domain)" value="None" type="string" cy:type="String"/>
    <att name="InterPro (Family)" value="None" type="string" cy:type="String"/>
    <att name="InterPro (Homologous Superfamily)" value="None" type="string" cy:type="String"/>
    <att name="InterPro (Other)" type="list" cy:type="List" cy:elementType="String">
      <att name="InterPro (Other)" value="None" type="string" cy:type="String"/>
    </att>
    <att name="BRENDA ID" value="None" type="string" cy:type="String"/>
    <att name="CAZY Name" type="list" cy:type="List" cy:elementType="String">
      <att name="CAZY Name" value="None" type="string" cy:type="String"/>
    </att>
    <att name="GO Term" type="list" cy:type="List" cy:elementType="String">
      <att name="GO Term" value="None" type="string" cy:type="String"/>
    </att>
    <att name="KEGG ID" value="None" type="string" cy:type="String"/>
    <att name="PATRIC ID" value="None" type="string" cy:type="String"/>
    <att name="STRING ID" value="None" type="string" cy:type="String"/>
    <att name="HMP Body Site" type="list" cy:type="List" cy:elementType="String">
      <att name="HMP Body Site" value="None" type="string" cy:type="String"/>
    </att>
    <att name="HMP Oxygen" value="None" type="string" cy:type="String"/>
    <att name="P01 gDNA" value="False" type="string" cy:type="String"/>
    <att name="Sequence Status" value="complete" type="string" cy:type="String"/>
    <att name="Neighborhood Connectivity" value="0.0" type="real" cy:type="Double"/>
    <att name="Neighbor Pfam Families" type="list" cy:type="List" cy:elementType="String">
    </att>
    <att name="Neighbor InterPro Families" type="list" cy:type="List" cy:elementType="String">
    </att>
    <att name="Singleton Number" type="integer" cy:type="Integer"/>
    <att name="Natural Product Cluster Type:" value="Actinomadura/Streptomyces" type="string" cy:type="String"/>
    <graphics h="20.0" width="0.0" y="313.11721146725904" x="-94.63318523220138" w="20.0" type="ELLIPSE" z="0.0" outline="#CCCCCC" fill="#008000">
      <att name="NODE_CUSTOMGRAPHICS_7" value="org.cytoscape.ding.customgraphics.NullCustomGraphics,0,[ Remove Graphics ]," type="string" cy:type="String"/>
      <att name="NODE_CUSTOMGRAPHICS_SIZE_5" value="35.0" type="string" cy:type="String"/>
      <att name="NODE_BORDER_TRANSPARENCY" value="255" type="string" cy:type="String"/>
      <att name="NODE_TOOLTIP" value="" type="string" cy:type="String"/>
      <att name="NODE_CUSTOMGRAPHICS_POSITION_7" value="C,C,c,0.00,0.00" type="string" cy:type="String"/>
      <att name="NODE_CUSTOMGRAPHICS_SIZE_7" value="35.0" type="string" cy:type="String"/>
      <att name="NODE_CUSTOMGRAPHICS_SIZE_1" value="35.0" type="string" cy:type="String"/>
      <att name="NODE_CUSTOMGRAPHICS_POSITION_5" value="C,C,c,0.00,0.00" type="string" cy:type="String"/>
      <att name="NODE_BORDER_STROKE" value="SOLID" type="string" cy:type="String"/>
      <att name="NODE_LABEL_FONT_SIZE" value="12" type="string" cy:type="String"/>
      <att name="NODE_CUSTOMGRAPHICS_3" value="org.cytoscape.ding.customgraphics.NullCustomGraphics,0,[ Remove Graphics ]," type="string" cy:type="String"/>
      <att name="NODE_LABEL_COLOR" value="#000000" type="string" cy:type="String"/>
      <att name="NODE_VISIBLE" value="true" type="string" cy:type="String"/>
      <att name="NODE_LABEL_FONT_FACE" value="SansSerif.plain,plain,12" type="string" cy:type="String"/>
      <att name="NODE_SELECTED" value="false" type="string" cy:type="String"/>
      <att name="NODE_CUSTOMGRAPHICS_POSITION_9" value="C,C,c,0.00,0.00" type="string" cy:type="String"/>
      <att name="NODE_CUSTOMGRAPHICS_POSITION_1" value="C,C,c,0.00,0.00" type="string" cy:type="String"/>
      <att name="NODE_CUSTOMGRAPHICS_9" value="org.cytoscape.ding.customgraphics.NullCustomGraphics,0,[ Remove Graphics ]," type="string" cy:type="String"/>
      <att name="NODE_CUSTOMGRAPHICS_SIZE_9" value="35.0" type="string" cy:type="String"/>
      <att name="NODE_CUSTOMGRAPHICS_5" value="org.cytoscape.ding.customgraphics.NullCustomGraphics,0,[ Remove Graphics ]," type="string" cy:type="String"/>
      <att name="NODE_LABEL" value="" type="string" cy:type="String"/>
      <att name="NODE_CUSTOMGRAPHICS_SIZE_4" value="35.0" type="string" cy:type="String"/>
      <att name="NODE_CUSTOMGRAPHICS_POSITION_8" value="C,C,c,0.00,0.00" type="string" cy:type="String"/>
      <att name="NODE_LABEL_TRANSPARENCY" value="255" type="string" cy:type="String"/>
      <att name="NODE_CUSTOMGRAPHICS_8" value="org.cytoscape.ding.customgraphics.NullCustomGraphics,0,[ Remove Graphics ]," type="string" cy:type="String"/>
      <att name="NODE_CUSTOMGRAPHICS_SIZE_8" value="35.0" type="string" cy:type="String"/>
      <att name="NODE_CUSTOMGRAPHICS_SIZE_3" value="35.0" type="string" cy:type="String"/>
      <att name="NODE_CUSTOMGRAPHICS_1" value="org.cytoscape.ding.customgraphics.NullCustomGraphics,0,[ Remove Graphics ]," type="string" cy:type="String"/>
      <att name="NODE_CUSTOMGRAPHICS_SIZE_2" value="35.0" type="string" cy:type="String"/>
      <att name="COMPOUND_NODE_PADDING" value="10.0" type="string" cy:type="String"/>
      <att name="NODE_LABEL_POSITION" value="C,C,c,0.00,0.00" type="string" cy:type="String"/>
      <att name="COMPOUND_NODE_SHAPE" value="ROUND_RECTANGLE" type="string" cy:type="String"/>
      <att name="NODE_DEPTH" value="0.0" type="string" cy:type="String"/>
      <att name="NODE_LABEL_WIDTH" value="200.0" type="string" cy:type="String"/>
      <att name="NODE_CUSTOMGRAPHICS_POSITION_3" value="C,C,c,0.00,0.00" type="string" cy:type="String"/>
      <att name="NODE_CUSTOMGRAPHICS_2" value="org.cytoscape.ding.customgraphics.NullCustomGraphics,0,[ Remove Graphics ]," type="string" cy:type="String"/>
      <att name="NODE_NESTED_NETWORK_IMAGE_VISIBLE" value="true" type="string" cy:type="String"/>
      <att name="NODE_TRANSPARENCY" value="255" type="string" cy:type="String"/>
      <att name="NODE_CUSTOMGRAPHICS_4" value="org.cytoscape.ding.customgraphics.NullCustomGraphics,0,[ Remove Graphics ]," type="string" cy:type="String"/>
      <att name="NODE_SELECTED_PAINT" value="#FFFF00" type="string" cy:type="String"/>
      <att name="NODE_CUSTOMGRAPHICS_POSITION_2" value="C,C,c,0.00,0.00" type="string" cy:type="String"/>
      <att name="NODE_CUSTOMGRAPHICS_POSITION_4" value="C,C,c,0.00,0.00" type="string" cy:type="String"/>
      <att name="NODE_CUSTOMGRAPHICS_POSITION_6" value="C,C,c,0.00,0.00" type="string" cy:type="String"/>
      <att name="NODE_CUSTOMGRAPHICS_6" value="org.cytoscape.ding.customgraphics.NullCustomGraphics,0,[ Remove Graphics ]," type="string" cy:type="String"/>
      <att name="NODE_CUSTOMGRAPHICS_SIZE_6" value="35.0" type="string" cy:type="String"/>
    </graphics>
  </node>
  <node id="19123" label="A0A6G9YH90">
    <att name="shared name" value="A0A6G9YH90" type="string" cy:type="String"/>
    <att name="name" value="A0A6G9YH90" type="string" cy:type="String"/>
    <att name="selected" value="0" type="boolean" cy:type="Boolean"/>
    <att name="Sequence Source" value="BLASTHIT" type="string" cy:type="String"/>
    <att name="Sequence Count Cluster Number" value="1" type="integer" cy:type="Integer"/>
    <att name="Node Count Cluster Number" value="1" type="integer" cy:type="Integer"/>
    <att name="Cluster Sequence Count" value="42" type="integer" cy:type="Integer"/>
    <att name="Cluster Node Count" value="42" type="integer" cy:type="Integer"/>
    <att name="node.fillColor" value="#FF0000" type="string" cy:type="String"/>
    <att name="Node Count Fill Color" value="#FF0000" type="string" cy:type="String"/>
    <att name="Present in ENA Database?" value="false" type="string" cy:type="String"/>
    <att name="Genome Neighbors in ENA Database?" value="n/a" type="string" cy:type="String"/>
    <att name="ENA Database Genome ID" value="" type="string" cy:type="String"/>
    <att name="Organism" value="Nocardia arthritidis." type="string" cy:type="String"/>
    <att name="Taxonomy ID" value="228602" type="string" cy:type="String"/>
    <att name="UniProt Annotation Status" value="TrEMBL" type="string" cy:type="String"/>
    <att name="Description" type="list" cy:type="List" cy:elementType="String">
      <att name="Description" value="Uncharacterized protein" type="string" cy:type="String"/>
    </att>
    <att name="Swissprot Description" value="NA" type="string" cy:type="String"/>
    <att name="Sequence Length" value="288" type="integer" cy:type="Integer"/>
    <att name="Gene Name" value="F5544_23620" type="string" cy:type="String"/>
    <att name="NCBI IDs" type="list" cy:type="List" cy:elementType="String">
      <att name="NCBI IDs" value="EMBL-CDS:QIS12582.1" type="string" cy:type="String"/>
    </att>
    <att name="Superkingdom" value="Bacteria" type="string" cy:type="String"/>
    <att name="Kingdom" value="Terrabacteria group" type="string" cy:type="String"/>
    <att name="Phylum" value="Actinobacteria" type="string" cy:type="String"/>
    <att name="Class" value="Actinobacteria" type="string" cy:type="String"/>
    <att name="Order" value="Corynebacteriales" type="string" cy:type="String"/>
    <att name="Family" value="Nocardiaceae" type="string" cy:type="String"/>
    <att name="Genus" value="Nocardia" type="string" cy:type="String"/>
    <att name="Species" value="Nocardia arthritidis" type="string" cy:type="String"/>
    <att name="EC" value="None" type="string" cy:type="String"/>
    <att name="PFAM" type="list" cy:type="List" cy:elementType="String">
      <att name="PFAM" value="None" type="string" cy:type="String"/>
    </att>
    <att name="PDB" type="list" cy:type="List" cy:elementType="String">
      <att name="PDB" value="None" type="string" cy:type="String"/>
    </att>
    <att name="InterPro (Domain)" value="None" type="string" cy:type="String"/>
    <att name="InterPro (Family)" value="None" type="string" cy:type="String"/>
    <att name="InterPro (Homologous Superfamily)" value="None" type="string" cy:type="String"/>
    <att name="InterPro (Other)" type="list" cy:type="List" cy:elementType="String">
      <att name="InterPro (Other)" value="None" type="string" cy:type="String"/>
    </att>
    <att name="BRENDA ID" value="None" type="string" cy:type="String"/>
    <att name="CAZY Name" type="list" cy:type="List" cy:elementType="String">
      <att name="CAZY Name" value="None" type="string" cy:type="String"/>
    </att>
    <att name="GO Term" type="list" cy:type="List" cy:elementType="String">
      <att name="GO Term" value="None" type="string" cy:type="String"/>
    </att>
    <att name="KEGG ID" value="None" type="string" cy:type="String"/>
    <att name="PATRIC ID" value="None" type="string" cy:type="String"/>
    <att name="STRING ID" value="None" type="string" cy:type="String"/>
    <att name="HMP Body Site" type="list" cy:type="List" cy:elementType="String">
      <att name="HMP Body Site" value="None" type="string" cy:type="String"/>
    </att>
    <att name="HMP Oxygen" value="None" type="string" cy:type="String"/>
    <att name="P01 gDNA" value="False" type="string" cy:type="String"/>
    <att name="Sequence Status" value="complete" type="string" cy:type="String"/>
    <att name="Neighborhood Connectivity" value="0.0" type="real" cy:type="Double"/>
    <att name="Neighbor Pfam Families" type="list" cy:type="List" cy:elementType="String">
    </att>
    <att name="Neighbor InterPro Families" type="list" cy:type="List" cy:elementType="String">
    </att>
    <att name="Singleton Number" type="integer" cy:type="Integer"/>
    <att name="Natural Product Cluster Type:" value="Micromonospora/Nocardia" type="string" cy:type="String"/>
    <graphics h="20.0" width="0.0" y="-32.88278853274093" x="85.36681476779862" w="20.0" type="ELLIPSE" z="0.0" outline="#CCCCCC" fill="#FF0000">
      <att name="NODE_CUSTOMGRAPHICS_7" value="org.cytoscape.ding.customgraphics.NullCustomGraphics,0,[ Remove Graphics ]," type="string" cy:type="String"/>
      <att name="NODE_CUSTOMGRAPHICS_SIZE_5" value="35.0" type="string" cy:type="String"/>
      <att name="NODE_BORDER_TRANSPARENCY" value="255" type="string" cy:type="String"/>
      <att name="NODE_TOOLTIP" value="" type="string" cy:type="String"/>
      <att name="NODE_CUSTOMGRAPHICS_POSITION_7" value="C,C,c,0.00,0.00" type="string" cy:type="String"/>
      <att name="NODE_CUSTOMGRAPHICS_SIZE_7" value="35.0" type="string" cy:type="String"/>
      <att name="NODE_CUSTOMGRAPHICS_SIZE_1" value="35.0" type="string" cy:type="String"/>
      <att name="NODE_CUSTOMGRAPHICS_POSITION_5" value="C,C,c,0.00,0.00" type="string" cy:type="String"/>
      <att name="NODE_BORDER_STROKE" value="SOLID" type="string" cy:type="String"/>
      <att name="NODE_LABEL_FONT_SIZE" value="12" type="string" cy:type="String"/>
      <att name="NODE_CUSTOMGRAPHICS_3" value="org.cytoscape.ding.customgraphics.NullCustomGraphics,0,[ Remove Graphics ]," type="string" cy:type="String"/>
      <att name="NODE_LABEL_COLOR" value="#000000" type="string" cy:type="String"/>
      <att name="NODE_VISIBLE" value="true" type="string" cy:type="String"/>
      <att name="NODE_LABEL_FONT_FACE" value="SansSerif.plain,plain,12" type="string" cy:type="String"/>
      <att name="NODE_SELECTED" value="false" type="string" cy:type="String"/>
      <att name="NODE_CUSTOMGRAPHICS_POSITION_9" value="C,C,c,0.00,0.00" type="string" cy:type="String"/>
      <att name="NODE_CUSTOMGRAPHICS_POSITION_1" value="C,C,c,0.00,0.00" type="string" cy:type="String"/>
      <att name="NODE_CUSTOMGRAPHICS_9" value="org.cytoscape.ding.customgraphics.NullCustomGraphics,0,[ Remove Graphics ]," type="string" cy:type="String"/>
      <att name="NODE_CUSTOMGRAPHICS_SIZE_9" value="35.0" type="string" cy:type="String"/>
      <att name="NODE_CUSTOMGRAPHICS_5" value="org.cytoscape.ding.customgraphics.NullCustomGraphics,0,[ Remove Graphics ]," type="string" cy:type="String"/>
      <att name="NODE_LABEL" value="" type="string" cy:type="String"/>
      <att name="NODE_CUSTOMGRAPHICS_SIZE_4" value="35.0" type="string" cy:type="String"/>
      <att name="NODE_CUSTOMGRAPHICS_POSITION_8" value="C,C,c,0.00,0.00" type="string" cy:type="String"/>
      <att name="NODE_LABEL_TRANSPARENCY" value="255" type="string" cy:type="String"/>
      <att name="NODE_CUSTOMGRAPHICS_8" value="org.cytoscape.ding.customgraphics.NullCustomGraphics,0,[ Remove Graphics ]," type="string" cy:type="String"/>
      <att name="NODE_CUSTOMGRAPHICS_SIZE_8" value="35.0" type="string" cy:type="String"/>
      <att name="NODE_CUSTOMGRAPHICS_SIZE_3" value="35.0" type="string" cy:type="String"/>
      <att name="NODE_CUSTOMGRAPHICS_1" value="org.cytoscape.ding.customgraphics.NullCustomGraphics,0,[ Remove Graphics ]," type="string" cy:type="String"/>
      <att name="NODE_CUSTOMGRAPHICS_SIZE_2" value="35.0" type="string" cy:type="String"/>
      <att name="COMPOUND_NODE_PADDING" value="10.0" type="string" cy:type="String"/>
      <att name="NODE_LABEL_POSITION" value="C,C,c,0.00,0.00" type="string" cy:type="String"/>
      <att name="COMPOUND_NODE_SHAPE" value="ROUND_RECTANGLE" type="string" cy:type="String"/>
      <att name="NODE_DEPTH" value="0.0" type="string" cy:type="String"/>
      <att name="NODE_LABEL_WIDTH" value="200.0" type="string" cy:type="String"/>
      <att name="NODE_CUSTOMGRAPHICS_POSITION_3" value="C,C,c,0.00,0.00" type="string" cy:type="String"/>
      <att name="NODE_CUSTOMGRAPHICS_2" value="org.cytoscape.ding.customgraphics.NullCustomGraphics,0,[ Remove Graphics ]," type="string" cy:type="String"/>
      <att name="NODE_NESTED_NETWORK_IMAGE_VISIBLE" value="true" type="string" cy:type="String"/>
      <att name="NODE_TRANSPARENCY" value="255" type="string" cy:type="String"/>
      <att name="NODE_CUSTOMGRAPHICS_4" value="org.cytoscape.ding.customgraphics.NullCustomGraphics,0,[ Remove Graphics ]," type="string" cy:type="String"/>
      <att name="NODE_SELECTED_PAINT" value="#FFFF00" type="string" cy:type="String"/>
      <att name="NODE_CUSTOMGRAPHICS_POSITION_2" value="C,C,c,0.00,0.00" type="string" cy:type="String"/>
      <att name="NODE_CUSTOMGRAPHICS_POSITION_4" value="C,C,c,0.00,0.00" type="string" cy:type="String"/>
      <att name="NODE_CUSTOMGRAPHICS_POSITION_6" value="C,C,c,0.00,0.00" type="string" cy:type="String"/>
      <att name="NODE_CUSTOMGRAPHICS_6" value="org.cytoscape.ding.customgraphics.NullCustomGraphics,0,[ Remove Graphics ]," type="string" cy:type="String"/>
      <att name="NODE_CUSTOMGRAPHICS_SIZE_6" value="35.0" type="string" cy:type="String"/>
    </graphics>
  </node>
  <node id="19122" label="A0A6G9XS58">
    <att name="shared name" value="A0A6G9XS58" type="string" cy:type="String"/>
    <att name="name" value="A0A6G9XS58" type="string" cy:type="String"/>
    <att name="selected" value="0" type="boolean" cy:type="Boolean"/>
    <att name="Sequence Source" value="BLASTHIT" type="string" cy:type="String"/>
    <att name="Sequence Count Cluster Number" value="1" type="integer" cy:type="Integer"/>
    <att name="Node Count Cluster Number" value="1" type="integer" cy:type="Integer"/>
    <att name="Cluster Sequence Count" value="42" type="integer" cy:type="Integer"/>
    <att name="Cluster Node Count" value="42" type="integer" cy:type="Integer"/>
    <att name="node.fillColor" value="#FF0000" type="string" cy:type="String"/>
    <att name="Node Count Fill Color" value="#FF0000" type="string" cy:type="String"/>
    <att name="Present in ENA Database?" value="false" type="string" cy:type="String"/>
    <att name="Genome Neighbors in ENA Database?" value="n/a" type="string" cy:type="String"/>
    <att name="ENA Database Genome ID" value="" type="string" cy:type="String"/>
    <att name="Organism" value="Nocardia brasiliensis." type="string" cy:type="String"/>
    <att name="Taxonomy ID" value="37326" type="string" cy:type="String"/>
    <att name="UniProt Annotation Status" value="TrEMBL" type="string" cy:type="String"/>
    <att name="Description" type="list" cy:type="List" cy:elementType="String">
      <att name="Description" value="Uncharacterized protein" type="string" cy:type="String"/>
    </att>
    <att name="Swissprot Description" value="NA" type="string" cy:type="String"/>
    <att name="Sequence Length" value="291" type="integer" cy:type="Integer"/>
    <att name="Gene Name" value="F5X71_16980" type="string" cy:type="String"/>
    <att name="NCBI IDs" type="list" cy:type="List" cy:elementType="String">
      <att name="NCBI IDs" value="EMBL-CDS:QIS03791.1" type="string" cy:type="String"/>
    </att>
    <att name="Superkingdom" value="Bacteria" type="string" cy:type="String"/>
    <att name="Kingdom" value="Terrabacteria group" type="string" cy:type="String"/>
    <att name="Phylum" value="Actinobacteria" type="string" cy:type="String"/>
    <att name="Class" value="Actinobacteria" type="string" cy:type="String"/>
    <att name="Order" value="Corynebacteriales" type="string" cy:type="String"/>
    <att name="Family" value="Nocardiaceae" type="string" cy:type="String"/>
    <att name="Genus" value="Nocardia" type="string" cy:type="String"/>
    <att name="Species" value="Nocardia brasiliensis" type="string" cy:type="String"/>
    <att name="EC" value="None" type="string" cy:type="String"/>
    <att name="PFAM" type="list" cy:type="List" cy:elementType="String">
      <att name="PFAM" value="None" type="string" cy:type="String"/>
    </att>
    <att name="PDB" type="list" cy:type="List" cy:elementType="String">
      <att name="PDB" value="None" type="string" cy:type="String"/>
    </att>
    <att name="InterPro (Domain)" value="None" type="string" cy:type="String"/>
    <att name="InterPro (Family)" value="None" type="string" cy:type="String"/>
    <att name="InterPro (Homologous Superfamily)" value="None" type="string" cy:type="String"/>
    <att name="InterPro (Other)" type="list" cy:type="List" cy:elementType="String">
      <att name="InterPro (Other)" value="None" type="string" cy:type="String"/>
    </att>
    <att name="BRENDA ID" value="None" type="string" cy:type="String"/>
    <att name="CAZY Name" type="list" cy:type="List" cy:elementType="String">
      <att name="CAZY Name" value="None" type="string" cy:type="String"/>
    </att>
    <att name="GO Term" type="list" cy:type="List" cy:elementType="String">
      <att name="GO Term" value="None" type="string" cy:type="String"/>
    </att>
    <att name="KEGG ID" value="None" type="string" cy:type="String"/>
    <att name="PATRIC ID" value="None" type="string" cy:type="String"/>
    <att name="STRING ID" value="None" type="string" cy:type="String"/>
    <att name="HMP Body Site" type="list" cy:type="List" cy:elementType="String">
      <att name="HMP Body Site" value="None" type="string" cy:type="String"/>
    </att>
    <att name="HMP Oxygen" value="None" type="string" cy:type="String"/>
    <att name="P01 gDNA" value="False" type="string" cy:type="String"/>
    <att name="Sequence Status" value="complete" type="string" cy:type="String"/>
    <att name="Neighborhood Connectivity" value="0.0" type="real" cy:type="Double"/>
    <att name="Neighbor Pfam Families" type="list" cy:type="List" cy:elementType="String">
    </att>
    <att name="Neighbor InterPro Families" type="list" cy:type="List" cy:elementType="String">
    </att>
    <att name="Singleton Number" type="integer" cy:type="Integer"/>
    <att name="Natural Product Cluster Type:" value="Micromonospora/Nocardia" type="string" cy:type="String"/>
    <graphics h="20.0" width="0.0" y="-64.88278853274093" x="55.366814767798616" w="20.0" type="ELLIPSE" z="0.0" outline="#CCCCCC" fill="#FF0000">
      <att name="NODE_CUSTOMGRAPHICS_7" value="org.cytoscape.ding.customgraphics.NullCustomGraphics,0,[ Remove Graphics ]," type="string" cy:type="String"/>
      <att name="NODE_CUSTOMGRAPHICS_SIZE_5" value="35.0" type="string" cy:type="String"/>
      <att name="NODE_BORDER_TRANSPARENCY" value="255" type="string" cy:type="String"/>
      <att name="NODE_TOOLTIP" value="" type="string" cy:type="String"/>
      <att name="NODE_CUSTOMGRAPHICS_POSITION_7" value="C,C,c,0.00,0.00" type="string" cy:type="String"/>
      <att name="NODE_CUSTOMGRAPHICS_SIZE_7" value="35.0" type="string" cy:type="String"/>
      <att name="NODE_CUSTOMGRAPHICS_SIZE_1" value="35.0" type="string" cy:type="String"/>
      <att name="NODE_CUSTOMGRAPHICS_POSITION_5" value="C,C,c,0.00,0.00" type="string" cy:type="String"/>
      <att name="NODE_BORDER_STROKE" value="SOLID" type="string" cy:type="String"/>
      <att name="NODE_LABEL_FONT_SIZE" value="12" type="string" cy:type="String"/>
      <att name="NODE_CUSTOMGRAPHICS_3" value="org.cytoscape.ding.customgraphics.NullCustomGraphics,0,[ Remove Graphics ]," type="string" cy:type="String"/>
      <att name="NODE_LABEL_COLOR" value="#000000" type="string" cy:type="String"/>
      <att name="NODE_VISIBLE" value="true" type="string" cy:type="String"/>
      <att name="NODE_LABEL_FONT_FACE" value="SansSerif.plain,plain,12" type="string" cy:type="String"/>
      <att name="NODE_SELECTED" value="false" type="string" cy:type="String"/>
      <att name="NODE_CUSTOMGRAPHICS_POSITION_9" value="C,C,c,0.00,0.00" type="string" cy:type="String"/>
      <att name="NODE_CUSTOMGRAPHICS_POSITION_1" value="C,C,c,0.00,0.00" type="string" cy:type="String"/>
      <att name="NODE_CUSTOMGRAPHICS_9" value="org.cytoscape.ding.customgraphics.NullCustomGraphics,0,[ Remove Graphics ]," type="string" cy:type="String"/>
      <att name="NODE_CUSTOMGRAPHICS_SIZE_9" value="35.0" type="string" cy:type="String"/>
      <att name="NODE_CUSTOMGRAPHICS_5" value="org.cytoscape.ding.customgraphics.NullCustomGraphics,0,[ Remove Graphics ]," type="string" cy:type="String"/>
      <att name="NODE_LABEL" value="" type="string" cy:type="String"/>
      <att name="NODE_CUSTOMGRAPHICS_SIZE_4" value="35.0" type="string" cy:type="String"/>
      <att name="NODE_CUSTOMGRAPHICS_POSITION_8" value="C,C,c,0.00,0.00" type="string" cy:type="String"/>
      <att name="NODE_LABEL_TRANSPARENCY" value="255" type="string" cy:type="String"/>
      <att name="NODE_CUSTOMGRAPHICS_8" value="org.cytoscape.ding.customgraphics.NullCustomGraphics,0,[ Remove Graphics ]," type="string" cy:type="String"/>
      <att name="NODE_CUSTOMGRAPHICS_SIZE_8" value="35.0" type="string" cy:type="String"/>
      <att name="NODE_CUSTOMGRAPHICS_SIZE_3" value="35.0" type="string" cy:type="String"/>
      <att name="NODE_CUSTOMGRAPHICS_1" value="org.cytoscape.ding.customgraphics.NullCustomGraphics,0,[ Remove Graphics ]," type="string" cy:type="String"/>
      <att name="NODE_CUSTOMGRAPHICS_SIZE_2" value="35.0" type="string" cy:type="String"/>
      <att name="COMPOUND_NODE_PADDING" value="10.0" type="string" cy:type="String"/>
      <att name="NODE_LABEL_POSITION" value="C,C,c,0.00,0.00" type="string" cy:type="String"/>
      <att name="COMPOUND_NODE_SHAPE" value="ROUND_RECTANGLE" type="string" cy:type="String"/>
      <att name="NODE_DEPTH" value="0.0" type="string" cy:type="String"/>
      <att name="NODE_LABEL_WIDTH" value="200.0" type="string" cy:type="String"/>
      <att name="NODE_CUSTOMGRAPHICS_POSITION_3" value="C,C,c,0.00,0.00" type="string" cy:type="String"/>
      <att name="NODE_CUSTOMGRAPHICS_2" value="org.cytoscape.ding.customgraphics.NullCustomGraphics,0,[ Remove Graphics ]," type="string" cy:type="String"/>
      <att name="NODE_NESTED_NETWORK_IMAGE_VISIBLE" value="true" type="string" cy:type="String"/>
      <att name="NODE_TRANSPARENCY" value="255" type="string" cy:type="String"/>
      <att name="NODE_CUSTOMGRAPHICS_4" value="org.cytoscape.ding.customgraphics.NullCustomGraphics,0,[ Remove Graphics ]," type="string" cy:type="String"/>
      <att name="NODE_SELECTED_PAINT" value="#FFFF00" type="string" cy:type="String"/>
      <att name="NODE_CUSTOMGRAPHICS_POSITION_2" value="C,C,c,0.00,0.00" type="string" cy:type="String"/>
      <att name="NODE_CUSTOMGRAPHICS_POSITION_4" value="C,C,c,0.00,0.00" type="string" cy:type="String"/>
      <att name="NODE_CUSTOMGRAPHICS_POSITION_6" value="C,C,c,0.00,0.00" type="string" cy:type="String"/>
      <att name="NODE_CUSTOMGRAPHICS_6" value="org.cytoscape.ding.customgraphics.NullCustomGraphics,0,[ Remove Graphics ]," type="string" cy:type="String"/>
      <att name="NODE_CUSTOMGRAPHICS_SIZE_6" value="35.0" type="string" cy:type="String"/>
    </graphics>
  </node>
  <node id="19121" label="A0A6G2Z9M7">
    <att name="shared name" value="A0A6G2Z9M7" type="string" cy:type="String"/>
    <att name="name" value="A0A6G2Z9M7" type="string" cy:type="String"/>
    <att name="selected" value="0" type="boolean" cy:type="Boolean"/>
    <att name="Sequence Source" value="BLASTHIT" type="string" cy:type="String"/>
    <att name="Sequence Count Cluster Number" value="4" type="integer" cy:type="Integer"/>
    <att name="Node Count Cluster Number" value="4" type="integer" cy:type="Integer"/>
    <att name="Cluster Sequence Count" value="19" type="integer" cy:type="Integer"/>
    <att name="Cluster Node Count" value="19" type="integer" cy:type="Integer"/>
    <att name="node.fillColor" value="#008000" type="string" cy:type="String"/>
    <att name="Node Count Fill Color" value="#008000" type="string" cy:type="String"/>
    <att name="Present in ENA Database?" value="true" type="string" cy:type="String"/>
    <att name="Genome Neighbors in ENA Database?" value="true" type="string" cy:type="String"/>
    <att name="ENA Database Genome ID" value="WWJU01000180" type="string" cy:type="String"/>
    <att name="Organism" value="Streptomyces sp. SID3915." type="string" cy:type="String"/>
    <att name="Taxonomy ID" value="2690263" type="string" cy:type="String"/>
    <att name="UniProt Annotation Status" value="TrEMBL" type="string" cy:type="String"/>
    <att name="Description" type="list" cy:type="List" cy:elementType="String">
      <att name="Description" value="Uncharacterized protein" type="string" cy:type="String"/>
    </att>
    <att name="Swissprot Description" value="NA" type="string" cy:type="String"/>
    <att name="Sequence Length" value="296" type="integer" cy:type="Integer"/>
    <att name="Gene Name" value="GT016_09075" type="string" cy:type="String"/>
    <att name="NCBI IDs" type="list" cy:type="List" cy:elementType="String">
      <att name="NCBI IDs" value="EMBL-CDS:MYX72677.1" type="string" cy:type="String"/>
    </att>
    <att name="Superkingdom" value="Bacteria" type="string" cy:type="String"/>
    <att name="Kingdom" value="Terrabacteria group" type="string" cy:type="String"/>
    <att name="Phylum" value="Actinobacteria" type="string" cy:type="String"/>
    <att name="Class" value="Actinobacteria" type="string" cy:type="String"/>
    <att name="Order" value="Streptomycetales" type="string" cy:type="String"/>
    <att name="Family" value="Streptomycetaceae" type="string" cy:type="String"/>
    <att name="Genus" value="Streptomyces" type="string" cy:type="String"/>
    <att name="Species" value="Streptomyces sp. SID3915" type="string" cy:type="String"/>
    <att name="EC" value="None" type="string" cy:type="String"/>
    <att name="PFAM" type="list" cy:type="List" cy:elementType="String">
      <att name="PFAM" value="None" type="string" cy:type="String"/>
    </att>
    <att name="PDB" type="list" cy:type="List" cy:elementType="String">
      <att name="PDB" value="None" type="string" cy:type="String"/>
    </att>
    <att name="InterPro (Domain)" value="None" type="string" cy:type="String"/>
    <att name="InterPro (Family)" value="None" type="string" cy:type="String"/>
    <att name="InterPro (Homologous Superfamily)" value="None" type="string" cy:type="String"/>
    <att name="InterPro (Other)" type="list" cy:type="List" cy:elementType="String">
      <att name="InterPro (Other)" value="None" type="string" cy:type="String"/>
    </att>
    <att name="BRENDA ID" value="None" type="string" cy:type="String"/>
    <att name="CAZY Name" type="list" cy:type="List" cy:elementType="String">
      <att name="CAZY Name" value="None" type="string" cy:type="String"/>
    </att>
    <att name="GO Term" type="list" cy:type="List" cy:elementType="String">
      <att name="GO Term" value="None" type="string" cy:type="String"/>
    </att>
    <att name="KEGG ID" value="None" type="string" cy:type="String"/>
    <att name="PATRIC ID" value="None" type="string" cy:type="String"/>
    <att name="STRING ID" value="None" type="string" cy:type="String"/>
    <att name="HMP Body Site" type="list" cy:type="List" cy:elementType="String">
      <att name="HMP Body Site" value="None" type="string" cy:type="String"/>
    </att>
    <att name="HMP Oxygen" value="None" type="string" cy:type="String"/>
    <att name="P01 gDNA" value="False" type="string" cy:type="String"/>
    <att name="Sequence Status" value="complete" type="string" cy:type="String"/>
    <att name="Neighborhood Connectivity" value="0.0" type="real" cy:type="Double"/>
    <att name="Neighbor Pfam Families" type="list" cy:type="List" cy:elementType="String">
      <att name="Neighbor Pfam Families" value="PF00126" type="string" cy:type="String"/>
      <att name="Neighbor Pfam Families" value="PF00441" type="string" cy:type="String"/>
      <att name="Neighbor Pfam Families" value="PF00456" type="string" cy:type="String"/>
      <att name="Neighbor Pfam Families" value="PF00501" type="string" cy:type="String"/>
      <att name="Neighbor Pfam Families" value="PF01118" type="string" cy:type="String"/>
      <att name="Neighbor Pfam Families" value="PF01494" type="string" cy:type="String"/>
      <att name="Neighbor Pfam Families" value="PF02770" type="string" cy:type="String"/>
      <att name="Neighbor Pfam Families" value="PF02771" type="string" cy:type="String"/>
      <att name="Neighbor Pfam Families" value="PF02779" type="string" cy:type="String"/>
      <att name="Neighbor Pfam Families" value="PF02780" type="string" cy:type="String"/>
      <att name="Neighbor Pfam Families" value="PF03466" type="string" cy:type="String"/>
      <att name="Neighbor Pfam Families" value="PF07336" type="string" cy:type="String"/>
      <att name="Neighbor Pfam Families" value="PF07690" type="string" cy:type="String"/>
      <att name="Neighbor Pfam Families" value="PF08443" type="string" cy:type="String"/>
      <att name="Neighbor Pfam Families" value="PF11706" type="string" cy:type="String"/>
      <att name="Neighbor Pfam Families" value="PF12697" type="string" cy:type="String"/>
      <att name="Neighbor Pfam Families" value="PF13193" type="string" cy:type="String"/>
      <att name="Neighbor Pfam Families" value="PF13376" type="string" cy:type="String"/>
      <att name="Neighbor Pfam Families" value="PF13469" type="string" cy:type="String"/>
    </att>
    <att name="Neighbor InterPro Families" type="list" cy:type="List" cy:elementType="String">
      <att name="Neighbor InterPro Families" value="IPR000073" type="string" cy:type="String"/>
      <att name="Neighbor InterPro Families" value="IPR000534" type="string" cy:type="String"/>
      <att name="Neighbor InterPro Families" value="IPR000706" type="string" cy:type="String"/>
      <att name="Neighbor InterPro Families" value="IPR000847" type="string" cy:type="String"/>
      <att name="Neighbor InterPro Families" value="IPR000873" type="string" cy:type="String"/>
      <att name="Neighbor InterPro Families" value="IPR002938" type="string" cy:type="String"/>
      <att name="Neighbor InterPro Families" value="IPR004666" type="string" cy:type="String"/>
      <att name="Neighbor InterPro Families" value="IPR005119" type="string" cy:type="String"/>
      <att name="Neighbor InterPro Families" value="IPR005474" type="string" cy:type="String"/>
      <att name="Neighbor InterPro Families" value="IPR005475" type="string" cy:type="String"/>
      <att name="Neighbor InterPro Families" value="IPR006091" type="string" cy:type="String"/>
      <att name="Neighbor InterPro Families" value="IPR009014" type="string" cy:type="String"/>
      <att name="Neighbor InterPro Families" value="IPR009075" type="string" cy:type="String"/>
      <att name="Neighbor InterPro Families" value="IPR009100" type="string" cy:type="String"/>
      <att name="Neighbor InterPro Families" value="IPR010852" type="string" cy:type="String"/>
      <att name="Neighbor InterPro Families" value="IPR011701" type="string" cy:type="String"/>
      <att name="Neighbor InterPro Families" value="IPR011761" type="string" cy:type="String"/>
      <att name="Neighbor InterPro Families" value="IPR013651" type="string" cy:type="String"/>
      <att name="Neighbor InterPro Families" value="IPR013786" type="string" cy:type="String"/>
      <att name="Neighbor InterPro Families" value="IPR013815" type="string" cy:type="String"/>
      <att name="Neighbor InterPro Families" value="IPR016185" type="string" cy:type="String"/>
      <att name="Neighbor InterPro Families" value="IPR020846" type="string" cy:type="String"/>
      <att name="Neighbor InterPro Families" value="IPR021005" type="string" cy:type="String"/>
      <att name="Neighbor InterPro Families" value="IPR023286" type="string" cy:type="String"/>
      <att name="Neighbor InterPro Families" value="IPR025110" type="string" cy:type="String"/>
      <att name="Neighbor InterPro Families" value="IPR027417" type="string" cy:type="String"/>
      <att name="Neighbor InterPro Families" value="IPR029058" type="string" cy:type="String"/>
      <att name="Neighbor InterPro Families" value="IPR029061" type="string" cy:type="String"/>
      <att name="Neighbor InterPro Families" value="IPR033248" type="string" cy:type="String"/>
      <att name="Neighbor InterPro Families" value="IPR036188" type="string" cy:type="String"/>
      <att name="Neighbor InterPro Families" value="IPR036250" type="string" cy:type="String"/>
      <att name="Neighbor InterPro Families" value="IPR036259" type="string" cy:type="String"/>
      <att name="Neighbor InterPro Families" value="IPR036291" type="string" cy:type="String"/>
      <att name="Neighbor InterPro Families" value="IPR036388" type="string" cy:type="String"/>
      <att name="Neighbor InterPro Families" value="IPR036390" type="string" cy:type="String"/>
      <att name="Neighbor InterPro Families" value="IPR037069" type="string" cy:type="String"/>
      <att name="Neighbor InterPro Families" value="IPR042099" type="string" cy:type="String"/>
    </att>
    <att name="Singleton Number" type="integer" cy:type="Integer"/>
    <att name="Natural Product Cluster Type:" value="Actinomadura/Streptomyces" type="string" cy:type="String"/>
    <graphics h="20.0" width="0.0" y="-128.88278853274093" x="240.36681476779862" w="20.0" type="ELLIPSE" z="0.0" outline="#CCCCCC" fill="#008000">
      <att name="NODE_CUSTOMGRAPHICS_7" value="org.cytoscape.ding.customgraphics.NullCustomGraphics,0,[ Remove Graphics ]," type="string" cy:type="String"/>
      <att name="NODE_CUSTOMGRAPHICS_SIZE_5" value="35.0" type="string" cy:type="String"/>
      <att name="NODE_BORDER_TRANSPARENCY" value="255" type="string" cy:type="String"/>
      <att name="NODE_TOOLTIP" value="" type="string" cy:type="String"/>
      <att name="NODE_CUSTOMGRAPHICS_POSITION_7" value="C,C,c,0.00,0.00" type="string" cy:type="String"/>
      <att name="NODE_CUSTOMGRAPHICS_SIZE_7" value="35.0" type="string" cy:type="String"/>
      <att name="NODE_CUSTOMGRAPHICS_SIZE_1" value="35.0" type="string" cy:type="String"/>
      <att name="NODE_CUSTOMGRAPHICS_POSITION_5" value="C,C,c,0.00,0.00" type="string" cy:type="String"/>
      <att name="NODE_BORDER_STROKE" value="SOLID" type="string" cy:type="String"/>
      <att name="NODE_LABEL_FONT_SIZE" value="12" type="string" cy:type="String"/>
      <att name="NODE_CUSTOMGRAPHICS_3" value="org.cytoscape.ding.customgraphics.NullCustomGraphics,0,[ Remove Graphics ]," type="string" cy:type="String"/>
      <att name="NODE_LABEL_COLOR" value="#000000" type="string" cy:type="String"/>
      <att name="NODE_VISIBLE" value="true" type="string" cy:type="String"/>
      <att name="NODE_LABEL_FONT_FACE" value="SansSerif.plain,plain,12" type="string" cy:type="String"/>
      <att name="NODE_SELECTED" value="false" type="string" cy:type="String"/>
      <att name="NODE_CUSTOMGRAPHICS_POSITION_9" value="C,C,c,0.00,0.00" type="string" cy:type="String"/>
      <att name="NODE_CUSTOMGRAPHICS_POSITION_1" value="C,C,c,0.00,0.00" type="string" cy:type="String"/>
      <att name="NODE_CUSTOMGRAPHICS_9" value="org.cytoscape.ding.customgraphics.NullCustomGraphics,0,[ Remove Graphics ]," type="string" cy:type="String"/>
      <att name="NODE_CUSTOMGRAPHICS_SIZE_9" value="35.0" type="string" cy:type="String"/>
      <att name="NODE_CUSTOMGRAPHICS_5" value="org.cytoscape.ding.customgraphics.NullCustomGraphics,0,[ Remove Graphics ]," type="string" cy:type="String"/>
      <att name="NODE_LABEL" value="" type="string" cy:type="String"/>
      <att name="NODE_CUSTOMGRAPHICS_SIZE_4" value="35.0" type="string" cy:type="String"/>
      <att name="NODE_CUSTOMGRAPHICS_POSITION_8" value="C,C,c,0.00,0.00" type="string" cy:type="String"/>
      <att name="NODE_LABEL_TRANSPARENCY" value="255" type="string" cy:type="String"/>
      <att name="NODE_CUSTOMGRAPHICS_8" value="org.cytoscape.ding.customgraphics.NullCustomGraphics,0,[ Remove Graphics ]," type="string" cy:type="String"/>
      <att name="NODE_CUSTOMGRAPHICS_SIZE_8" value="35.0" type="string" cy:type="String"/>
      <att name="NODE_CUSTOMGRAPHICS_SIZE_3" value="35.0" type="string" cy:type="String"/>
      <att name="NODE_CUSTOMGRAPHICS_1" value="org.cytoscape.ding.customgraphics.NullCustomGraphics,0,[ Remove Graphics ]," type="string" cy:type="String"/>
      <att name="NODE_CUSTOMGRAPHICS_SIZE_2" value="35.0" type="string" cy:type="String"/>
      <att name="COMPOUND_NODE_PADDING" value="10.0" type="string" cy:type="String"/>
      <att name="NODE_LABEL_POSITION" value="C,C,c,0.00,0.00" type="string" cy:type="String"/>
      <att name="COMPOUND_NODE_SHAPE" value="ROUND_RECTANGLE" type="string" cy:type="String"/>
      <att name="NODE_DEPTH" value="0.0" type="string" cy:type="String"/>
      <att name="NODE_LABEL_WIDTH" value="200.0" type="string" cy:type="String"/>
      <att name="NODE_CUSTOMGRAPHICS_POSITION_3" value="C,C,c,0.00,0.00" type="string" cy:type="String"/>
      <att name="NODE_CUSTOMGRAPHICS_2" value="org.cytoscape.ding.customgraphics.NullCustomGraphics,0,[ Remove Graphics ]," type="string" cy:type="String"/>
      <att name="NODE_NESTED_NETWORK_IMAGE_VISIBLE" value="true" type="string" cy:type="String"/>
      <att name="NODE_TRANSPARENCY" value="255" type="string" cy:type="String"/>
      <att name="NODE_CUSTOMGRAPHICS_4" value="org.cytoscape.ding.customgraphics.NullCustomGraphics,0,[ Remove Graphics ]," type="string" cy:type="String"/>
      <att name="NODE_SELECTED_PAINT" value="#FFFF00" type="string" cy:type="String"/>
      <att name="NODE_CUSTOMGRAPHICS_POSITION_2" value="C,C,c,0.00,0.00" type="string" cy:type="String"/>
      <att name="NODE_CUSTOMGRAPHICS_POSITION_4" value="C,C,c,0.00,0.00" type="string" cy:type="String"/>
      <att name="NODE_CUSTOMGRAPHICS_POSITION_6" value="C,C,c,0.00,0.00" type="string" cy:type="String"/>
      <att name="NODE_CUSTOMGRAPHICS_6" value="org.cytoscape.ding.customgraphics.NullCustomGraphics,0,[ Remove Graphics ]," type="string" cy:type="String"/>
      <att name="NODE_CUSTOMGRAPHICS_SIZE_6" value="35.0" type="string" cy:type="String"/>
    </graphics>
  </node>
  <node id="19120" label="A0A6B1LQY6">
    <att name="shared name" value="A0A6B1LQY6" type="string" cy:type="String"/>
    <att name="name" value="A0A6B1LQY6" type="string" cy:type="String"/>
    <att name="selected" value="0" type="boolean" cy:type="Boolean"/>
    <att name="Sequence Source" value="BLASTHIT" type="string" cy:type="String"/>
    <att name="Sequence Count Cluster Number" value="4" type="integer" cy:type="Integer"/>
    <att name="Node Count Cluster Number" value="4" type="integer" cy:type="Integer"/>
    <att name="Cluster Sequence Count" value="19" type="integer" cy:type="Integer"/>
    <att name="Cluster Node Count" value="19" type="integer" cy:type="Integer"/>
    <att name="node.fillColor" value="#008000" type="string" cy:type="String"/>
    <att name="Node Count Fill Color" value="#008000" type="string" cy:type="String"/>
    <att name="Present in ENA Database?" value="false" type="string" cy:type="String"/>
    <att name="Genome Neighbors in ENA Database?" value="n/a" type="string" cy:type="String"/>
    <att name="ENA Database Genome ID" value="" type="string" cy:type="String"/>
    <att name="Organism" value="Streptomyces sp. SID8360." type="string" cy:type="String"/>
    <att name="Taxonomy ID" value="2690344" type="string" cy:type="String"/>
    <att name="UniProt Annotation Status" value="TrEMBL" type="string" cy:type="String"/>
    <att name="Description" type="list" cy:type="List" cy:elementType="String">
      <att name="Description" value="Uncharacterized protein" type="string" cy:type="String"/>
    </att>
    <att name="Swissprot Description" value="NA" type="string" cy:type="String"/>
    <att name="Sequence Length" value="296" type="integer" cy:type="Integer"/>
    <att name="Gene Name" value="GTW44_21850" type="string" cy:type="String"/>
    <att name="NCBI IDs" type="list" cy:type="List" cy:elementType="String">
      <att name="NCBI IDs" value="EMBL-CDS:MYT87310.1" type="string" cy:type="String"/>
      <att name="NCBI IDs" value="REFSEQ:WP_014045631.1" type="string" cy:type="String"/>
    </att>
    <att name="Superkingdom" value="Bacteria" type="string" cy:type="String"/>
    <att name="Kingdom" value="Terrabacteria group" type="string" cy:type="String"/>
    <att name="Phylum" value="Actinobacteria" type="string" cy:type="String"/>
    <att name="Class" value="Actinobacteria" type="string" cy:type="String"/>
    <att name="Order" value="Streptomycetales" type="string" cy:type="String"/>
    <att name="Family" value="Streptomycetaceae" type="string" cy:type="String"/>
    <att name="Genus" value="Streptomyces" type="string" cy:type="String"/>
    <att name="Species" value="Streptomyces sp. SID8360" type="string" cy:type="String"/>
    <att name="EC" value="None" type="string" cy:type="String"/>
    <att name="PFAM" type="list" cy:type="List" cy:elementType="String">
      <att name="PFAM" value="None" type="string" cy:type="String"/>
    </att>
    <att name="PDB" type="list" cy:type="List" cy:elementType="String">
      <att name="PDB" value="None" type="string" cy:type="String"/>
    </att>
    <att name="InterPro (Domain)" value="None" type="string" cy:type="String"/>
    <att name="InterPro (Family)" value="None" type="string" cy:type="String"/>
    <att name="InterPro (Homologous Superfamily)" value="None" type="string" cy:type="String"/>
    <att name="InterPro (Other)" type="list" cy:type="List" cy:elementType="String">
      <att name="InterPro (Other)" value="None" type="string" cy:type="String"/>
    </att>
    <att name="BRENDA ID" value="None" type="string" cy:type="String"/>
    <att name="CAZY Name" type="list" cy:type="List" cy:elementType="String">
      <att name="CAZY Name" value="None" type="string" cy:type="String"/>
    </att>
    <att name="GO Term" type="list" cy:type="List" cy:elementType="String">
      <att name="GO Term" value="None" type="string" cy:type="String"/>
    </att>
    <att name="KEGG ID" value="None" type="string" cy:type="String"/>
    <att name="PATRIC ID" value="None" type="string" cy:type="String"/>
    <att name="STRING ID" value="None" type="string" cy:type="String"/>
    <att name="HMP Body Site" type="list" cy:type="List" cy:elementType="String">
      <att name="HMP Body Site" value="None" type="string" cy:type="String"/>
    </att>
    <att name="HMP Oxygen" value="None" type="string" cy:type="String"/>
    <att name="P01 gDNA" value="False" type="string" cy:type="String"/>
    <att name="Sequence Status" value="complete" type="string" cy:type="String"/>
    <att name="Neighborhood Connectivity" value="0.0" type="real" cy:type="Double"/>
    <att name="Neighbor Pfam Families" type="list" cy:type="List" cy:elementType="String">
    </att>
    <att name="Neighbor InterPro Families" type="list" cy:type="List" cy:elementType="String">
    </att>
    <att name="Singleton Number" type="integer" cy:type="Integer"/>
    <att name="Natural Product Cluster Type:" value="Actinomadura/Streptomyces" type="string" cy:type="String"/>
    <graphics h="20.0" width="0.0" y="-148.88278853274093" x="321.3668147677986" w="20.0" type="ELLIPSE" z="0.0" outline="#CCCCCC" fill="#008000">
      <att name="NODE_CUSTOMGRAPHICS_7" value="org.cytoscape.ding.customgraphics.NullCustomGraphics,0,[ Remove Graphics ]," type="string" cy:type="String"/>
      <att name="NODE_CUSTOMGRAPHICS_SIZE_5" value="35.0" type="string" cy:type="String"/>
      <att name="NODE_BORDER_TRANSPARENCY" value="255" type="string" cy:type="String"/>
      <att name="NODE_TOOLTIP" value="" type="string" cy:type="String"/>
      <att name="NODE_CUSTOMGRAPHICS_POSITION_7" value="C,C,c,0.00,0.00" type="string" cy:type="String"/>
      <att name="NODE_CUSTOMGRAPHICS_SIZE_7" value="35.0" type="string" cy:type="String"/>
      <att name="NODE_CUSTOMGRAPHICS_SIZE_1" value="35.0" type="string" cy:type="String"/>
      <att name="NODE_CUSTOMGRAPHICS_POSITION_5" value="C,C,c,0.00,0.00" type="string" cy:type="String"/>
      <att name="NODE_BORDER_STROKE" value="SOLID" type="string" cy:type="String"/>
      <att name="NODE_LABEL_FONT_SIZE" value="12" type="string" cy:type="String"/>
      <att name="NODE_CUSTOMGRAPHICS_3" value="org.cytoscape.ding.customgraphics.NullCustomGraphics,0,[ Remove Graphics ]," type="string" cy:type="String"/>
      <att name="NODE_LABEL_COLOR" value="#000000" type="string" cy:type="String"/>
      <att name="NODE_VISIBLE" value="true" type="string" cy:type="String"/>
      <att name="NODE_LABEL_FONT_FACE" value="SansSerif.plain,plain,12" type="string" cy:type="String"/>
      <att name="NODE_SELECTED" value="false" type="string" cy:type="String"/>
      <att name="NODE_CUSTOMGRAPHICS_POSITION_9" value="C,C,c,0.00,0.00" type="string" cy:type="String"/>
      <att name="NODE_CUSTOMGRAPHICS_POSITION_1" value="C,C,c,0.00,0.00" type="string" cy:type="String"/>
      <att name="NODE_CUSTOMGRAPHICS_9" value="org.cytoscape.ding.customgraphics.NullCustomGraphics,0,[ Remove Graphics ]," type="string" cy:type="String"/>
      <att name="NODE_CUSTOMGRAPHICS_SIZE_9" value="35.0" type="string" cy:type="String"/>
      <att name="NODE_CUSTOMGRAPHICS_5" value="org.cytoscape.ding.customgraphics.NullCustomGraphics,0,[ Remove Graphics ]," type="string" cy:type="String"/>
      <att name="NODE_LABEL" value="" type="string" cy:type="String"/>
      <att name="NODE_CUSTOMGRAPHICS_SIZE_4" value="35.0" type="string" cy:type="String"/>
      <att name="NODE_CUSTOMGRAPHICS_POSITION_8" value="C,C,c,0.00,0.00" type="string" cy:type="String"/>
      <att name="NODE_LABEL_TRANSPARENCY" value="255" type="string" cy:type="String"/>
      <att name="NODE_CUSTOMGRAPHICS_8" value="org.cytoscape.ding.customgraphics.NullCustomGraphics,0,[ Remove Graphics ]," type="string" cy:type="String"/>
      <att name="NODE_CUSTOMGRAPHICS_SIZE_8" value="35.0" type="string" cy:type="String"/>
      <att name="NODE_CUSTOMGRAPHICS_SIZE_3" value="35.0" type="string" cy:type="String"/>
      <att name="NODE_CUSTOMGRAPHICS_1" value="org.cytoscape.ding.customgraphics.NullCustomGraphics,0,[ Remove Graphics ]," type="string" cy:type="String"/>
      <att name="NODE_CUSTOMGRAPHICS_SIZE_2" value="35.0" type="string" cy:type="String"/>
[truncated: 6,289,996 more chars]
