# Supplementary material for: Large-scale computational discovery and analysis of virus-derived microbial nanocompartments
Source: Nat Commun. 2021 Aug 6;12:4748. doi: 10.1038/s41467-021-25071-y (PMC8346489; doi:10.1038/s41467-021-25071-y)
Supplement: Supplementary file 4 — Supplementary Data 2 [file 41467_2021_25071_MOESM4_ESM.zip › Family_4_SSN.xgmml]

<?xml version="1.0" encoding="UTF-8" standalone="yes"?>
<graph id="31229" label="A-domain_family4C_06_14_20 Full Network colorized" directed="1" cy:documentVersion="3.0" xmlns:dc="http://purl.org/dc/elements/1.1/" xmlns:xlink="http://www.w3.org/1999/xlink" xmlns:rdf="http://www.w3.org/1999/02/22-rdf-syntax-ns#" xmlns:cy="http://www.cytoscape.org" xmlns="http://www.cs.rpi.edu/XGMML">
  <att name="networkMetadata">
    <rdf:RDF>
      <rdf:Description rdf:about="http://www.cytoscape.org/">
        <dc:type>Protein-Protein Interaction</dc:type>
        <dc:description>N/A</dc:description>
        <dc:identifier>N/A</dc:identifier>
        <dc:date>2021-03-12 08:34:20</dc:date>
        <dc:title>A-domain_family4C_06_14_20 Full Network colorized</dc:title>
        <dc:source>http://www.cytoscape.org/</dc:source>
        <dc:format>Cytoscape-XGMML</dc:format>
      </rdf:Description>
    </rdf:RDF>
  </att>
  <att name="shared name" value="A-domain_family4C_06_14_20 Full Network colorized" type="string" cy:type="String"/>
  <att name="name" value="A-domain_family4C_06_14_20 Full Network colorized" type="string" cy:type="String"/>
  <att name="selected" value="1" type="boolean" cy:type="Boolean"/>
  <att name="networkMetadata" type="string" cy:type="String"/>
  <att name="source" value="This network was created by the EFI-GNT (Gerlt, Zallot, Davidson, Slater, and Oberg)." type="string" cy:type="String"/>
  <att name="__Annotations" type="list" cy:type="List" cy:elementType="String">
  </att>
  <att name="layoutAlgorithm" value="yFiles Organic Layout" type="string" cy:type="String" cy:hidden="1"/>
  <graphics>
    <att name="NETWORK_BACKGROUND_PAINT" value="#FFFFFF" type="string" cy:type="String"/>
    <att name="NETWORK_HEIGHT" value="640.0" type="string" cy:type="String"/>
    <att name="NETWORK_CENTER_X_LOCATION" value="-27.381980895996094" type="string" cy:type="String"/>
    <att name="NETWORK_CENTER_Z_LOCATION" value="0.0" type="string" cy:type="String"/>
    <att name="NETWORK_WIDTH" value="967.0" type="string" cy:type="String"/>
    <att name="NETWORK_TITLE" value="A-domain_family4C_06_14_20 Full Network colorized" type="string" cy:type="String"/>
    <att name="NETWORK_SCALE_FACTOR" value="1.0147341233165337" type="string" cy:type="String"/>
    <att name="NETWORK_FORCE_HIGH_DETAIL" value="false" type="string" cy:type="String"/>
    <att name="NETWORK_CENTER_Y_LOCATION" value="185.06486988067627" type="string" cy:type="String"/>
    <att name="NETWORK_DEPTH" value="0.0" type="string" cy:type="String"/>
    <att name="NETWORK_ANNOTATION_SELECTION" value="false" type="string" cy:type="String"/>
    <att name="NETWORK_EDGE_SELECTION" value="true" type="string" cy:type="String"/>
    <att name="NETWORK_NODE_LABEL_SELECTION" value="false" type="string" cy:type="String"/>
    <att name="NETWORK_NODE_SELECTION" value="true" type="string" cy:type="String"/>
  </graphics>
  <node id="31333" label="A0A075LT42">
    <att name="shared name" value="A0A075LT42" type="string" cy:type="String"/>
    <att name="name" value="A0A075LT42" type="string" cy:type="String"/>
    <att name="selected" value="0" type="boolean" cy:type="Boolean"/>
    <att name="Sequence Source" value="USER" type="string" cy:type="String"/>
    <att name="Query IDs" type="list" cy:type="List" cy:elementType="String">
      <att name="Query IDs" value="A0A075LT42" type="string" cy:type="String"/>
    </att>
    <att name="Sequence Count Cluster Number" value="2" type="integer" cy:type="Integer"/>
    <att name="Node Count Cluster Number" value="2" type="integer" cy:type="Integer"/>
    <att name="Cluster Sequence Count" value="43" type="integer" cy:type="Integer"/>
    <att name="Cluster Node Count" value="43" type="integer" cy:type="Integer"/>
    <att name="node.fillColor" value="#0000FF" type="string" cy:type="String"/>
    <att name="Node Count Fill Color" value="#0000FF" type="string" cy:type="String"/>
    <att name="Present in ENA Database?" value="true" type="string" cy:type="String"/>
    <att name="Genome Neighbors in ENA Database?" value="true" type="string" cy:type="String"/>
    <att name="ENA Database Genome ID" value="CP006019" type="string" cy:type="String"/>
    <att name="Neighbor Pfam Families" type="list" cy:type="List" cy:elementType="String">
      <att name="Neighbor Pfam Families" value="PF00004" type="string" cy:type="String"/>
      <att name="Neighbor Pfam Families" value="PF00113" type="string" cy:type="String"/>
      <att name="Neighbor Pfam Families" value="PF00152" type="string" cy:type="String"/>
      <att name="Neighbor Pfam Families" value="PF00202" type="string" cy:type="String"/>
      <att name="Neighbor Pfam Families" value="PF01180" type="string" cy:type="String"/>
      <att name="Neighbor Pfam Families" value="PF01336" type="string" cy:type="String"/>
      <att name="Neighbor Pfam Families" value="PF01791" type="string" cy:type="String"/>
      <att name="Neighbor Pfam Families" value="PF01917" type="string" cy:type="String"/>
      <att name="Neighbor Pfam Families" value="PF01979" type="string" cy:type="String"/>
      <att name="Neighbor Pfam Families" value="PF02926" type="string" cy:type="String"/>
      <att name="Neighbor Pfam Families" value="PF03952" type="string" cy:type="String"/>
      <att name="Neighbor Pfam Families" value="PF04307" type="string" cy:type="String"/>
      <att name="Neighbor Pfam Families" value="PF05377" type="string" cy:type="String"/>
      <att name="Neighbor Pfam Families" value="PF06508" type="string" cy:type="String"/>
      <att name="Neighbor Pfam Families" value="PF07155" type="string" cy:type="String"/>
      <att name="Neighbor Pfam Families" value="PF07381" type="string" cy:type="String"/>
      <att name="Neighbor Pfam Families" value="PF07992" type="string" cy:type="String"/>
      <att name="Neighbor Pfam Families" value="PF10609" type="string" cy:type="String"/>
      <att name="Neighbor Pfam Families" value="PF13847" type="string" cy:type="String"/>
    </att>
    <att name="Neighbor InterPro Families" type="list" cy:type="List" cy:elementType="String">
      <att name="Neighbor InterPro Families" value="IPR000941" type="string" cy:type="String"/>
      <att name="Neighbor InterPro Families" value="IPR002312" type="string" cy:type="String"/>
      <att name="Neighbor InterPro Families" value="IPR002774" type="string" cy:type="String"/>
      <att name="Neighbor InterPro Families" value="IPR002915" type="string" cy:type="String"/>
      <att name="Neighbor InterPro Families" value="IPR003959" type="string" cy:type="String"/>
      <att name="Neighbor InterPro Families" value="IPR004114" type="string" cy:type="String"/>
      <att name="Neighbor InterPro Families" value="IPR004364" type="string" cy:type="String"/>
      <att name="Neighbor InterPro Families" value="IPR004365" type="string" cy:type="String"/>
      <att name="Neighbor InterPro Families" value="IPR004522" type="string" cy:type="String"/>
      <att name="Neighbor InterPro Families" value="IPR005720" type="string" cy:type="String"/>
      <att name="Neighbor InterPro Families" value="IPR005814" type="string" cy:type="String"/>
      <att name="Neighbor InterPro Families" value="IPR005982" type="string" cy:type="String"/>
      <att name="Neighbor InterPro Families" value="IPR006195" type="string" cy:type="String"/>
      <att name="Neighbor InterPro Families" value="IPR006680" type="string" cy:type="String"/>
      <att name="Neighbor InterPro Families" value="IPR007404" type="string" cy:type="String"/>
      <att name="Neighbor InterPro Families" value="IPR009205" type="string" cy:type="String"/>
      <att name="Neighbor InterPro Families" value="IPR009825" type="string" cy:type="String"/>
      <att name="Neighbor InterPro Families" value="IPR010863" type="string" cy:type="String"/>
      <att name="Neighbor InterPro Families" value="IPR011059" type="string" cy:type="String"/>
      <att name="Neighbor InterPro Families" value="IPR011343" type="string" cy:type="String"/>
      <att name="Neighbor InterPro Families" value="IPR012135" type="string" cy:type="String"/>
      <att name="Neighbor InterPro Families" value="IPR012340" type="string" cy:type="String"/>
      <att name="Neighbor InterPro Families" value="IPR013373" type="string" cy:type="String"/>
      <att name="Neighbor InterPro Families" value="IPR013785" type="string" cy:type="String"/>
      <att name="Neighbor InterPro Families" value="IPR014729" type="string" cy:type="String"/>
      <att name="Neighbor InterPro Families" value="IPR015421" type="string" cy:type="String"/>
      <att name="Neighbor InterPro Families" value="IPR015422" type="string" cy:type="String"/>
      <att name="Neighbor InterPro Families" value="IPR015424" type="string" cy:type="String"/>
      <att name="Neighbor InterPro Families" value="IPR018317" type="string" cy:type="String"/>
      <att name="Neighbor InterPro Families" value="IPR019591" type="string" cy:type="String"/>
      <att name="Neighbor InterPro Families" value="IPR020810" type="string" cy:type="String"/>
      <att name="Neighbor InterPro Families" value="IPR020811" type="string" cy:type="String"/>
      <att name="Neighbor InterPro Families" value="IPR023359" type="string" cy:type="String"/>
      <att name="Neighbor InterPro Families" value="IPR023753" type="string" cy:type="String"/>
      <att name="Neighbor InterPro Families" value="IPR024920" type="string" cy:type="String"/>
      <att name="Neighbor InterPro Families" value="IPR025714" type="string" cy:type="String"/>
      <att name="Neighbor InterPro Families" value="IPR026669" type="string" cy:type="String"/>
      <att name="Neighbor InterPro Families" value="IPR027417" type="string" cy:type="String"/>
      <att name="Neighbor InterPro Families" value="IPR028581" type="string" cy:type="String"/>
      <att name="Neighbor InterPro Families" value="IPR029017" type="string" cy:type="String"/>
      <att name="Neighbor InterPro Families" value="IPR029063" type="string" cy:type="String"/>
      <att name="Neighbor InterPro Families" value="IPR032466" type="string" cy:type="String"/>
      <att name="Neighbor InterPro Families" value="IPR033756" type="string" cy:type="String"/>
      <att name="Neighbor InterPro Families" value="IPR033888" type="string" cy:type="String"/>
      <att name="Neighbor InterPro Families" value="IPR036188" type="string" cy:type="String"/>
      <att name="Neighbor InterPro Families" value="IPR036390" type="string" cy:type="String"/>
      <att name="Neighbor InterPro Families" value="IPR036849" type="string" cy:type="String"/>
      <att name="Neighbor InterPro Families" value="IPR040183" type="string" cy:type="String"/>
    </att>
    <att name="Organism" value="Palaeococcus pacificus DY20341." type="string" cy:type="String"/>
    <att name="Taxonomy ID" value="1343739" type="string" cy:type="String"/>
    <att name="UniProt Annotation Status" value="TrEMBL" type="string" cy:type="String"/>
    <att name="Description" type="list" cy:type="List" cy:elementType="String">
      <att name="Description" value="Uncharacterized protein" type="string" cy:type="String"/>
    </att>
    <att name="Swissprot Description" value="NA" type="string" cy:type="String"/>
    <att name="Sequence Length" value="94" type="integer" cy:type="Integer"/>
    <att name="Gene Name" value="PAP_04400" type="string" cy:type="String"/>
    <att name="NCBI IDs" type="list" cy:type="List" cy:elementType="String">
      <att name="NCBI IDs" value="GI:851301554" type="string" cy:type="String"/>
      <att name="NCBI IDs" value="GI:664801058" type="string" cy:type="String"/>
      <att name="NCBI IDs" value="EMBL-CDS:AIF69291.1" type="string" cy:type="String"/>
      <att name="NCBI IDs" value="REFSEQ:WP_048164865.1" type="string" cy:type="String"/>
    </att>
    <att name="Superkingdom" value="Archaea" type="string" cy:type="String"/>
    <att name="Kingdom" value="NA" type="string" cy:type="String"/>
    <att name="Phylum" value="Euryarchaeota" type="string" cy:type="String"/>
    <att name="Class" value="Thermococci" type="string" cy:type="String"/>
    <att name="Order" value="Thermococcales" type="string" cy:type="String"/>
    <att name="Family" value="Thermococcaceae" type="string" cy:type="String"/>
    <att name="Genus" value="Palaeococcus" type="string" cy:type="String"/>
    <att name="Species" value="Palaeococcus pacificus DY20341" type="string" cy:type="String"/>
    <att name="EC" value="None" type="string" cy:type="String"/>
    <att name="PFAM" type="list" cy:type="List" cy:elementType="String">
      <att name="PFAM" value="PF08967" type="string" cy:type="String"/>
    </att>
    <att name="PDB" type="list" cy:type="List" cy:elementType="String">
      <att name="PDB" value="None" type="string" cy:type="String"/>
    </att>
    <att name="InterPro (Domain)" value="None" type="string" cy:type="String"/>
    <att name="InterPro (Family)" value="IPR014418" type="string" cy:type="String"/>
    <att name="InterPro (Homologous Superfamily)" value="IPR036216" type="string" cy:type="String"/>
    <att name="InterPro (Other)" type="list" cy:type="List" cy:elementType="String">
      <att name="InterPro (Other)" value="None" type="string" cy:type="String"/>
    </att>
    <att name="BRENDA ID" value="None" type="string" cy:type="String"/>
    <att name="CAZY Name" type="list" cy:type="List" cy:elementType="String">
      <att name="CAZY Name" value="None" type="string" cy:type="String"/>
    </att>
    <att name="GO Term" type="list" cy:type="List" cy:elementType="String">
      <att name="GO Term" value="None" type="string" cy:type="String"/>
    </att>
    <att name="KEGG ID" value="ppac:PAP_04400" type="string" cy:type="String"/>
    <att name="PATRIC ID" value="None" type="string" cy:type="String"/>
    <att name="STRING ID" value="1343739.PAP_04400" type="string" cy:type="String"/>
    <att name="HMP Body Site" type="list" cy:type="List" cy:elementType="String">
      <att name="HMP Body Site" value="None" type="string" cy:type="String"/>
    </att>
    <att name="HMP Oxygen" value="None" type="string" cy:type="String"/>
    <att name="P01 gDNA" value="False" type="string" cy:type="String"/>
    <att name="Sequence Status" value="complete" type="string" cy:type="String"/>
    <att name="Family Type" value="4B" type="string" cy:type="String"/>
    <att name="Cargo Type" value="DeoC" type="string" cy:type="String"/>
    <att name="Cargo Accession" value="A0A075LTL0" type="string" cy:type="String"/>
    <graphics h="20.0" width="0.0" y="128.56488037109375" x="142.11802673339844" w="20.0" type="ELLIPSE" z="0.0" outline="#CCCCCC" fill="#00ADDC">
      <att name="NODE_CUSTOMGRAPHICS_7" value="org.cytoscape.ding.customgraphics.NullCustomGraphics,0,[ Remove Graphics ]," type="string" cy:type="String"/>
      <att name="NODE_CUSTOMGRAPHICS_SIZE_5" value="20.0" type="string" cy:type="String"/>
      <att name="NODE_BORDER_TRANSPARENCY" value="255" type="string" cy:type="String"/>
      <att name="NODE_TOOLTIP" value="" type="string" cy:type="String"/>
      <att name="NODE_CUSTOMGRAPHICS_POSITION_7" value="C,C,c,0.00,0.00" type="string" cy:type="String"/>
      <att name="NODE_CUSTOMGRAPHICS_SIZE_7" value="20.0" type="string" cy:type="String"/>
      <att name="NODE_CUSTOMGRAPHICS_SIZE_1" value="20.0" type="string" cy:type="String"/>
      <att name="NODE_CUSTOMGRAPHICS_POSITION_5" value="C,C,c,0.00,0.00" type="string" cy:type="String"/>
      <att name="NODE_BORDER_STROKE" value="SOLID" type="string" cy:type="String"/>
      <att name="NODE_LABEL_FONT_SIZE" value="12" type="string" cy:type="String"/>
      <att name="NODE_CUSTOMGRAPHICS_3" value="org.cytoscape.ding.customgraphics.NullCustomGraphics,0,[ Remove Graphics ]," type="string" cy:type="String"/>
      <att name="NODE_LABEL_COLOR" value="#000000" type="string" cy:type="String"/>
      <att name="NODE_VISIBLE" value="true" type="string" cy:type="String"/>
      <att name="NODE_LABEL_FONT_FACE" value="SansSerif.plain,plain,12" type="string" cy:type="String"/>
      <att name="NODE_SELECTED" value="false" type="string" cy:type="String"/>
      <att name="NODE_CUSTOMGRAPHICS_POSITION_9" value="C,C,c,0.00,0.00" type="string" cy:type="String"/>
      <att name="NODE_CUSTOMGRAPHICS_POSITION_1" value="C,C,c,0.00,0.00" type="string" cy:type="String"/>
      <att name="NODE_CUSTOMGRAPHICS_9" value="org.cytoscape.ding.customgraphics.NullCustomGraphics,0,[ Remove Graphics ]," type="string" cy:type="String"/>
      <att name="NODE_CUSTOMGRAPHICS_SIZE_9" value="20.0" type="string" cy:type="String"/>
      <att name="NODE_CUSTOMGRAPHICS_5" value="org.cytoscape.ding.customgraphics.NullCustomGraphics,0,[ Remove Graphics ]," type="string" cy:type="String"/>
      <att name="NODE_LABEL" value="" type="string" cy:type="String"/>
      <att name="NODE_CUSTOMGRAPHICS_SIZE_4" value="20.0" type="string" cy:type="String"/>
      <att name="NODE_CUSTOMGRAPHICS_POSITION_8" value="C,C,c,0.00,0.00" type="string" cy:type="String"/>
      <att name="NODE_LABEL_TRANSPARENCY" value="255" type="string" cy:type="String"/>
      <att name="NODE_CUSTOMGRAPHICS_8" value="org.cytoscape.ding.customgraphics.NullCustomGraphics,0,[ Remove Graphics ]," type="string" cy:type="String"/>
      <att name="NODE_CUSTOMGRAPHICS_SIZE_8" value="20.0" type="string" cy:type="String"/>
      <att name="NODE_CUSTOMGRAPHICS_SIZE_3" value="20.0" type="string" cy:type="String"/>
      <att name="NODE_CUSTOMGRAPHICS_1" value="org.cytoscape.ding.customgraphics.NullCustomGraphics,0,[ Remove Graphics ]," type="string" cy:type="String"/>
      <att name="NODE_CUSTOMGRAPHICS_SIZE_2" value="20.0" type="string" cy:type="String"/>
      <att name="COMPOUND_NODE_PADDING" value="10.0" type="string" cy:type="String"/>
      <att name="NODE_LABEL_POSITION" value="C,C,c,0.00,0.00" type="string" cy:type="String"/>
      <att name="COMPOUND_NODE_SHAPE" value="ROUND_RECTANGLE" type="string" cy:type="String"/>
      <att name="NODE_DEPTH" value="20.0" type="string" cy:type="String"/>
      <att name="NODE_LABEL_WIDTH" value="200.0" type="string" cy:type="String"/>
      <att name="NODE_CUSTOMGRAPHICS_POSITION_3" value="C,C,c,0.00,0.00" type="string" cy:type="String"/>
      <att name="NODE_CUSTOMGRAPHICS_2" value="org.cytoscape.ding.customgraphics.NullCustomGraphics,0,[ Remove Graphics ]," type="string" cy:type="String"/>
      <att name="NODE_NESTED_NETWORK_IMAGE_VISIBLE" value="true" type="string" cy:type="String"/>
      <att name="NODE_TRANSPARENCY" value="255" type="string" cy:type="String"/>
      <att name="NODE_CUSTOMGRAPHICS_4" value="org.cytoscape.ding.customgraphics.NullCustomGraphics,0,[ Remove Graphics ]," type="string" cy:type="String"/>
      <att name="NODE_SELECTED_PAINT" value="#FFFF00" type="string" cy:type="String"/>
      <att name="NODE_CUSTOMGRAPHICS_POSITION_2" value="C,C,c,0.00,0.00" type="string" cy:type="String"/>
      <att name="NODE_CUSTOMGRAPHICS_POSITION_4" value="C,C,c,0.00,0.00" type="string" cy:type="String"/>
      <att name="NODE_CUSTOMGRAPHICS_POSITION_6" value="C,C,c,0.00,0.00" type="string" cy:type="String"/>
      <att name="NODE_CUSTOMGRAPHICS_6" value="org.cytoscape.ding.customgraphics.NullCustomGraphics,0,[ Remove Graphics ]," type="string" cy:type="String"/>
      <att name="NODE_CUSTOMGRAPHICS_SIZE_6" value="20.0" type="string" cy:type="String"/>
    </graphics>
  </node>
  <node id="31332" label="A0A075LTS5">
    <att name="shared name" value="A0A075LTS5" type="string" cy:type="String"/>
    <att name="name" value="A0A075LTS5" type="string" cy:type="String"/>
    <att name="selected" value="0" type="boolean" cy:type="Boolean"/>
    <att name="Sequence Source" value="USER" type="string" cy:type="String"/>
    <att name="Query IDs" type="list" cy:type="List" cy:elementType="String">
      <att name="Query IDs" value="A0A075LTS5" type="string" cy:type="String"/>
    </att>
    <att name="Sequence Count Cluster Number" value="1" type="integer" cy:type="Integer"/>
    <att name="Node Count Cluster Number" value="1" type="integer" cy:type="Integer"/>
    <att name="Cluster Sequence Count" value="45" type="integer" cy:type="Integer"/>
    <att name="Cluster Node Count" value="45" type="integer" cy:type="Integer"/>
    <att name="node.fillColor" value="#FF0000" type="string" cy:type="String"/>
    <att name="Node Count Fill Color" value="#FF0000" type="string" cy:type="String"/>
    <att name="Present in ENA Database?" value="true" type="string" cy:type="String"/>
    <att name="Genome Neighbors in ENA Database?" value="true" type="string" cy:type="String"/>
    <att name="ENA Database Genome ID" value="CP006019" type="string" cy:type="String"/>
    <att name="Neighbor Pfam Families" type="list" cy:type="List" cy:elementType="String">
      <att name="Neighbor Pfam Families" value="PF00005" type="string" cy:type="String"/>
      <att name="Neighbor Pfam Families" value="PF00474" type="string" cy:type="String"/>
      <att name="Neighbor Pfam Families" value="PF00528" type="string" cy:type="String"/>
      <att name="Neighbor Pfam Families" value="PF00571" type="string" cy:type="String"/>
      <att name="Neighbor Pfam Families" value="PF01037" type="string" cy:type="String"/>
      <att name="Neighbor Pfam Families" value="PF01266" type="string" cy:type="String"/>
      <att name="Neighbor Pfam Families" value="PF01855" type="string" cy:type="String"/>
      <att name="Neighbor Pfam Families" value="PF01874" type="string" cy:type="String"/>
      <att name="Neighbor Pfam Families" value="PF01914" type="string" cy:type="String"/>
      <att name="Neighbor Pfam Families" value="PF01926" type="string" cy:type="String"/>
      <att name="Neighbor Pfam Families" value="PF01965" type="string" cy:type="String"/>
      <att name="Neighbor Pfam Families" value="PF01975" type="string" cy:type="String"/>
      <att name="Neighbor Pfam Families" value="PF02824" type="string" cy:type="String"/>
      <att name="Neighbor Pfam Families" value="PF04024" type="string" cy:type="String"/>
      <att name="Neighbor Pfam Families" value="PF04055" type="string" cy:type="String"/>
      <att name="Neighbor Pfam Families" value="PF04069" type="string" cy:type="String"/>
      <att name="Neighbor Pfam Families" value="PF06195" type="string" cy:type="String"/>
      <att name="Neighbor Pfam Families" value="PF12838" type="string" cy:type="String"/>
      <att name="Neighbor Pfam Families" value="PF13404" type="string" cy:type="String"/>
      <att name="Neighbor Pfam Families" value="PF16897" type="string" cy:type="String"/>
      <att name="Neighbor Pfam Families" value="PF17147" type="string" cy:type="String"/>
    </att>
    <att name="Neighbor InterPro Families" type="list" cy:type="List" cy:elementType="String">
      <att name="Neighbor InterPro Families" value="IPR000485" type="string" cy:type="String"/>
      <att name="Neighbor InterPro Families" value="IPR000515" type="string" cy:type="String"/>
      <att name="Neighbor InterPro Families" value="IPR000644" type="string" cy:type="String"/>
      <att name="Neighbor InterPro Families" value="IPR001734" type="string" cy:type="String"/>
      <att name="Neighbor InterPro Families" value="IPR002736" type="string" cy:type="String"/>
      <att name="Neighbor InterPro Families" value="IPR002771" type="string" cy:type="String"/>
      <att name="Neighbor InterPro Families" value="IPR002818" type="string" cy:type="String"/>
      <att name="Neighbor InterPro Families" value="IPR002828" type="string" cy:type="String"/>
      <att name="Neighbor InterPro Families" value="IPR002880" type="string" cy:type="String"/>
      <att name="Neighbor InterPro Families" value="IPR003439" type="string" cy:type="String"/>
      <att name="Neighbor InterPro Families" value="IPR003593" type="string" cy:type="String"/>
      <att name="Neighbor InterPro Families" value="IPR004095" type="string" cy:type="String"/>
      <att name="Neighbor InterPro Families" value="IPR005225" type="string" cy:type="String"/>
      <att name="Neighbor InterPro Families" value="IPR005892" type="string" cy:type="String"/>
      <att name="Neighbor InterPro Families" value="IPR005909" type="string" cy:type="String"/>
      <att name="Neighbor InterPro Families" value="IPR006073" type="string" cy:type="String"/>
      <att name="Neighbor InterPro Families" value="IPR006076" type="string" cy:type="String"/>
      <att name="Neighbor InterPro Families" value="IPR006286" type="string" cy:type="String"/>
      <att name="Neighbor InterPro Families" value="IPR006638" type="string" cy:type="String"/>
      <att name="Neighbor InterPro Families" value="IPR007168" type="string" cy:type="String"/>
      <att name="Neighbor InterPro Families" value="IPR007197" type="string" cy:type="String"/>
      <att name="Neighbor InterPro Families" value="IPR007210" type="string" cy:type="String"/>
      <att name="Neighbor InterPro Families" value="IPR009014" type="string" cy:type="String"/>
      <att name="Neighbor InterPro Families" value="IPR010397" type="string" cy:type="String"/>
      <att name="Neighbor InterPro Families" value="IPR011008" type="string" cy:type="String"/>
      <att name="Neighbor InterPro Families" value="IPR011851" type="string" cy:type="String"/>
      <att name="Neighbor InterPro Families" value="IPR011991" type="string" cy:type="String"/>
      <att name="Neighbor InterPro Families" value="IPR012675" type="string" cy:type="String"/>
      <att name="Neighbor InterPro Families" value="IPR012676" type="string" cy:type="String"/>
      <att name="Neighbor InterPro Families" value="IPR017896" type="string" cy:type="String"/>
      <att name="Neighbor InterPro Families" value="IPR019887" type="string" cy:type="String"/>
      <att name="Neighbor InterPro Families" value="IPR019888" type="string" cy:type="String"/>
      <att name="Neighbor InterPro Families" value="IPR027417" type="string" cy:type="String"/>
      <att name="Neighbor InterPro Families" value="IPR029061" type="string" cy:type="String"/>
      <att name="Neighbor InterPro Families" value="IPR029062" type="string" cy:type="String"/>
      <att name="Neighbor InterPro Families" value="IPR030048" type="string" cy:type="String"/>
      <att name="Neighbor InterPro Families" value="IPR031167" type="string" cy:type="String"/>
      <att name="Neighbor InterPro Families" value="IPR031662" type="string" cy:type="String"/>
      <att name="Neighbor InterPro Families" value="IPR033412" type="string" cy:type="String"/>
      <att name="Neighbor InterPro Families" value="IPR035906" type="string" cy:type="String"/>
      <att name="Neighbor InterPro Families" value="IPR036188" type="string" cy:type="String"/>
      <att name="Neighbor InterPro Families" value="IPR036388" type="string" cy:type="String"/>
      <att name="Neighbor InterPro Families" value="IPR036390" type="string" cy:type="String"/>
      <att name="Neighbor InterPro Families" value="IPR036523" type="string" cy:type="String"/>
      <att name="Neighbor InterPro Families" value="IPR038377" type="string" cy:type="String"/>
      <att name="Neighbor InterPro Families" value="IPR039661" type="string" cy:type="String"/>
      <att name="Neighbor InterPro Families" value="IPR041894" type="string" cy:type="String"/>
    </att>
    <att name="Organism" value="Palaeococcus pacificus DY20341." type="string" cy:type="String"/>
    <att name="Taxonomy ID" value="1343739" type="string" cy:type="String"/>
    <att name="UniProt Annotation Status" value="TrEMBL" type="string" cy:type="String"/>
    <att name="Description" type="list" cy:type="List" cy:elementType="String">
      <att name="Description" value="Uncharacterized protein" type="string" cy:type="String"/>
    </att>
    <att name="Swissprot Description" value="NA" type="string" cy:type="String"/>
    <att name="Sequence Length" value="94" type="integer" cy:type="Integer"/>
    <att name="Gene Name" value="PAP_05590" type="string" cy:type="String"/>
    <att name="NCBI IDs" type="list" cy:type="List" cy:elementType="String">
      <att name="NCBI IDs" value="GI:664801288" type="string" cy:type="String"/>
      <att name="NCBI IDs" value="GI:851301757" type="string" cy:type="String"/>
      <att name="NCBI IDs" value="EMBL-CDS:AIF69521.1" type="string" cy:type="String"/>
      <att name="NCBI IDs" value="REFSEQ:WP_048165068.1" type="string" cy:type="String"/>
    </att>
    <att name="Superkingdom" value="Archaea" type="string" cy:type="String"/>
    <att name="Kingdom" value="NA" type="string" cy:type="String"/>
    <att name="Phylum" value="Euryarchaeota" type="string" cy:type="String"/>
    <att name="Class" value="Thermococci" type="string" cy:type="String"/>
    <att name="Order" value="Thermococcales" type="string" cy:type="String"/>
    <att name="Family" value="Thermococcaceae" type="string" cy:type="String"/>
    <att name="Genus" value="Palaeococcus" type="string" cy:type="String"/>
    <att name="Species" value="Palaeococcus pacificus DY20341" type="string" cy:type="String"/>
    <att name="EC" value="None" type="string" cy:type="String"/>
    <att name="PFAM" type="list" cy:type="List" cy:elementType="String">
      <att name="PFAM" value="PF08967" type="string" cy:type="String"/>
    </att>
    <att name="PDB" type="list" cy:type="List" cy:elementType="String">
      <att name="PDB" value="None" type="string" cy:type="String"/>
    </att>
    <att name="InterPro (Domain)" value="None" type="string" cy:type="String"/>
    <att name="InterPro (Family)" value="IPR014418" type="string" cy:type="String"/>
    <att name="InterPro (Homologous Superfamily)" value="IPR036216" type="string" cy:type="String"/>
    <att name="InterPro (Other)" type="list" cy:type="List" cy:elementType="String">
      <att name="InterPro (Other)" value="None" type="string" cy:type="String"/>
    </att>
    <att name="BRENDA ID" value="None" type="string" cy:type="String"/>
    <att name="CAZY Name" type="list" cy:type="List" cy:elementType="String">
      <att name="CAZY Name" value="None" type="string" cy:type="String"/>
    </att>
    <att name="GO Term" type="list" cy:type="List" cy:elementType="String">
      <att name="GO Term" value="None" type="string" cy:type="String"/>
    </att>
    <att name="KEGG ID" value="ppac:PAP_05590" type="string" cy:type="String"/>
    <att name="PATRIC ID" value="None" type="string" cy:type="String"/>
    <att name="STRING ID" value="None" type="string" cy:type="String"/>
    <att name="HMP Body Site" type="list" cy:type="List" cy:elementType="String">
      <att name="HMP Body Site" value="None" type="string" cy:type="String"/>
    </att>
    <att name="HMP Oxygen" value="None" type="string" cy:type="String"/>
    <att name="P01 gDNA" value="False" type="string" cy:type="String"/>
    <att name="Sequence Status" value="complete" type="string" cy:type="String"/>
    <att name="Family Type" value="4A" type="string" cy:type="String"/>
    <att name="Cargo Type" value="Orphan/Unknown" type="string" cy:type="String"/>
    <att name="Cargo Accession" type="string" cy:type="String"/>
    <graphics h="20.0" width="0.0" y="171.56488037109375" x="-246.88198852539062" w="20.0" type="ELLIPSE" z="0.0" outline="#CCCCCC" fill="#CC00CC">
      <att name="NODE_CUSTOMGRAPHICS_7" value="org.cytoscape.ding.customgraphics.NullCustomGraphics,0,[ Remove Graphics ]," type="string" cy:type="String"/>
      <att name="NODE_CUSTOMGRAPHICS_SIZE_5" value="20.0" type="string" cy:type="String"/>
      <att name="NODE_BORDER_TRANSPARENCY" value="255" type="string" cy:type="String"/>
      <att name="NODE_TOOLTIP" value="" type="string" cy:type="String"/>
      <att name="NODE_CUSTOMGRAPHICS_POSITION_7" value="C,C,c,0.00,0.00" type="string" cy:type="String"/>
      <att name="NODE_CUSTOMGRAPHICS_SIZE_7" value="20.0" type="string" cy:type="String"/>
      <att name="NODE_CUSTOMGRAPHICS_SIZE_1" value="20.0" type="string" cy:type="String"/>
      <att name="NODE_CUSTOMGRAPHICS_POSITION_5" value="C,C,c,0.00,0.00" type="string" cy:type="String"/>
      <att name="NODE_BORDER_STROKE" value="SOLID" type="string" cy:type="String"/>
      <att name="NODE_LABEL_FONT_SIZE" value="12" type="string" cy:type="String"/>
      <att name="NODE_CUSTOMGRAPHICS_3" value="org.cytoscape.ding.customgraphics.NullCustomGraphics,0,[ Remove Graphics ]," type="string" cy:type="String"/>
      <att name="NODE_LABEL_COLOR" value="#000000" type="string" cy:type="String"/>
      <att name="NODE_VISIBLE" value="true" type="string" cy:type="String"/>
      <att name="NODE_LABEL_FONT_FACE" value="SansSerif.plain,plain,12" type="string" cy:type="String"/>
      <att name="NODE_SELECTED" value="false" type="string" cy:type="String"/>
      <att name="NODE_CUSTOMGRAPHICS_POSITION_9" value="C,C,c,0.00,0.00" type="string" cy:type="String"/>
      <att name="NODE_CUSTOMGRAPHICS_POSITION_1" value="C,C,c,0.00,0.00" type="string" cy:type="String"/>
      <att name="NODE_CUSTOMGRAPHICS_9" value="org.cytoscape.ding.customgraphics.NullCustomGraphics,0,[ Remove Graphics ]," type="string" cy:type="String"/>
      <att name="NODE_CUSTOMGRAPHICS_SIZE_9" value="20.0" type="string" cy:type="String"/>
      <att name="NODE_CUSTOMGRAPHICS_5" value="org.cytoscape.ding.customgraphics.NullCustomGraphics,0,[ Remove Graphics ]," type="string" cy:type="String"/>
      <att name="NODE_LABEL" value="" type="string" cy:type="String"/>
      <att name="NODE_CUSTOMGRAPHICS_SIZE_4" value="20.0" type="string" cy:type="String"/>
      <att name="NODE_CUSTOMGRAPHICS_POSITION_8" value="C,C,c,0.00,0.00" type="string" cy:type="String"/>
      <att name="NODE_LABEL_TRANSPARENCY" value="255" type="string" cy:type="String"/>
      <att name="NODE_CUSTOMGRAPHICS_8" value="org.cytoscape.ding.customgraphics.NullCustomGraphics,0,[ Remove Graphics ]," type="string" cy:type="String"/>
      <att name="NODE_CUSTOMGRAPHICS_SIZE_8" value="20.0" type="string" cy:type="String"/>
      <att name="NODE_CUSTOMGRAPHICS_SIZE_3" value="20.0" type="string" cy:type="String"/>
      <att name="NODE_CUSTOMGRAPHICS_1" value="org.cytoscape.ding.customgraphics.NullCustomGraphics,0,[ Remove Graphics ]," type="string" cy:type="String"/>
      <att name="NODE_CUSTOMGRAPHICS_SIZE_2" value="20.0" type="string" cy:type="String"/>
      <att name="COMPOUND_NODE_PADDING" value="10.0" type="string" cy:type="String"/>
      <att name="NODE_LABEL_POSITION" value="C,C,c,0.00,0.00" type="string" cy:type="String"/>
      <att name="COMPOUND_NODE_SHAPE" value="ROUND_RECTANGLE" type="string" cy:type="String"/>
      <att name="NODE_DEPTH" value="20.0" type="string" cy:type="String"/>
      <att name="NODE_LABEL_WIDTH" value="200.0" type="string" cy:type="String"/>
      <att name="NODE_CUSTOMGRAPHICS_POSITION_3" value="C,C,c,0.00,0.00" type="string" cy:type="String"/>
      <att name="NODE_CUSTOMGRAPHICS_2" value="org.cytoscape.ding.customgraphics.NullCustomGraphics,0,[ Remove Graphics ]," type="string" cy:type="String"/>
      <att name="NODE_NESTED_NETWORK_IMAGE_VISIBLE" value="true" type="string" cy:type="String"/>
      <att name="NODE_TRANSPARENCY" value="255" type="string" cy:type="String"/>
      <att name="NODE_CUSTOMGRAPHICS_4" value="org.cytoscape.ding.customgraphics.NullCustomGraphics,0,[ Remove Graphics ]," type="string" cy:type="String"/>
      <att name="NODE_SELECTED_PAINT" value="#FFFF00" type="string" cy:type="String"/>
      <att name="NODE_CUSTOMGRAPHICS_POSITION_2" value="C,C,c,0.00,0.00" type="string" cy:type="String"/>
      <att name="NODE_CUSTOMGRAPHICS_POSITION_4" value="C,C,c,0.00,0.00" type="string" cy:type="String"/>
      <att name="NODE_CUSTOMGRAPHICS_POSITION_6" value="C,C,c,0.00,0.00" type="string" cy:type="String"/>
      <att name="NODE_CUSTOMGRAPHICS_6" value="org.cytoscape.ding.customgraphics.NullCustomGraphics,0,[ Remove Graphics ]," type="string" cy:type="String"/>
      <att name="NODE_CUSTOMGRAPHICS_SIZE_6" value="20.0" type="string" cy:type="String"/>
    </graphics>
  </node>
  <node id="31331" label="A0A097QRW0">
    <att name="shared name" value="A0A097QRW0" type="string" cy:type="String"/>
    <att name="name" value="A0A097QRW0" type="string" cy:type="String"/>
    <att name="selected" value="0" type="boolean" cy:type="Boolean"/>
    <att name="Sequence Source" value="USER" type="string" cy:type="String"/>
    <att name="Query IDs" type="list" cy:type="List" cy:elementType="String">
      <att name="Query IDs" value="A0A097QRW0" type="string" cy:type="String"/>
    </att>
    <att name="Sequence Count Cluster Number" value="2" type="integer" cy:type="Integer"/>
    <att name="Node Count Cluster Number" value="2" type="integer" cy:type="Integer"/>
    <att name="Cluster Sequence Count" value="43" type="integer" cy:type="Integer"/>
    <att name="Cluster Node Count" value="43" type="integer" cy:type="Integer"/>
    <att name="node.fillColor" value="#0000FF" type="string" cy:type="String"/>
    <att name="Node Count Fill Color" value="#0000FF" type="string" cy:type="String"/>
    <att name="Present in ENA Database?" value="true" type="string" cy:type="String"/>
    <att name="Genome Neighbors in ENA Database?" value="true" type="string" cy:type="String"/>
    <att name="ENA Database Genome ID" value="CP008887" type="string" cy:type="String"/>
    <att name="Neighbor Pfam Families" type="list" cy:type="List" cy:elementType="String">
      <att name="Neighbor Pfam Families" value="PF00113" type="string" cy:type="String"/>
      <att name="Neighbor Pfam Families" value="PF00146" type="string" cy:type="String"/>
      <att name="Neighbor Pfam Families" value="PF00202" type="string" cy:type="String"/>
      <att name="Neighbor Pfam Families" value="PF01791" type="string" cy:type="String"/>
      <att name="Neighbor Pfam Families" value="PF02915" type="string" cy:type="String"/>
      <att name="Neighbor Pfam Families" value="PF02926" type="string" cy:type="String"/>
      <att name="Neighbor Pfam Families" value="PF03176" type="string" cy:type="String"/>
      <att name="Neighbor Pfam Families" value="PF03551" type="string" cy:type="String"/>
      <att name="Neighbor Pfam Families" value="PF03952" type="string" cy:type="String"/>
      <att name="Neighbor Pfam Families" value="PF04055" type="string" cy:type="String"/>
      <att name="Neighbor Pfam Families" value="PF04307" type="string" cy:type="String"/>
      <att name="Neighbor Pfam Families" value="PF07155" type="string" cy:type="String"/>
      <att name="Neighbor Pfam Families" value="PF07992" type="string" cy:type="String"/>
      <att name="Neighbor Pfam Families" value="PF13187" type="string" cy:type="String"/>
    </att>
    <att name="Neighbor InterPro Families" type="list" cy:type="List" cy:elementType="String">
      <att name="Neighbor InterPro Families" value="IPR000731" type="string" cy:type="String"/>
      <att name="Neighbor InterPro Families" value="IPR000941" type="string" cy:type="String"/>
      <att name="Neighbor InterPro Families" value="IPR001694" type="string" cy:type="String"/>
      <att name="Neighbor InterPro Families" value="IPR002915" type="string" cy:type="String"/>
      <att name="Neighbor InterPro Families" value="IPR003251" type="string" cy:type="String"/>
      <att name="Neighbor InterPro Families" value="IPR004114" type="string" cy:type="String"/>
      <att name="Neighbor InterPro Families" value="IPR004869" type="string" cy:type="String"/>
      <att name="Neighbor InterPro Families" value="IPR005149" type="string" cy:type="String"/>
      <att name="Neighbor InterPro Families" value="IPR005814" type="string" cy:type="String"/>
      <att name="Neighbor InterPro Families" value="IPR005982" type="string" cy:type="String"/>
      <att name="Neighbor InterPro Families" value="IPR006638" type="string" cy:type="String"/>
      <att name="Neighbor InterPro Families" value="IPR007197" type="string" cy:type="String"/>
      <att name="Neighbor InterPro Families" value="IPR007404" type="string" cy:type="String"/>
      <att name="Neighbor InterPro Families" value="IPR009078" type="string" cy:type="String"/>
      <att name="Neighbor InterPro Families" value="IPR009825" type="string" cy:type="String"/>
      <att name="Neighbor InterPro Families" value="IPR010226" type="string" cy:type="String"/>
      <att name="Neighbor InterPro Families" value="IPR011343" type="string" cy:type="String"/>
      <att name="Neighbor InterPro Families" value="IPR012347" type="string" cy:type="String"/>
      <att name="Neighbor InterPro Families" value="IPR013785" type="string" cy:type="String"/>
      <att name="Neighbor InterPro Families" value="IPR015421" type="string" cy:type="String"/>
      <att name="Neighbor InterPro Families" value="IPR015422" type="string" cy:type="String"/>
      <att name="Neighbor InterPro Families" value="IPR015424" type="string" cy:type="String"/>
      <att name="Neighbor InterPro Families" value="IPR017896" type="string" cy:type="String"/>
      <att name="Neighbor InterPro Families" value="IPR020810" type="string" cy:type="String"/>
      <att name="Neighbor InterPro Families" value="IPR020811" type="string" cy:type="String"/>
      <att name="Neighbor InterPro Families" value="IPR023753" type="string" cy:type="String"/>
      <att name="Neighbor InterPro Families" value="IPR027417" type="string" cy:type="String"/>
      <att name="Neighbor InterPro Families" value="IPR027552" type="string" cy:type="String"/>
      <att name="Neighbor InterPro Families" value="IPR027553" type="string" cy:type="String"/>
      <att name="Neighbor InterPro Families" value="IPR027556" type="string" cy:type="String"/>
      <att name="Neighbor InterPro Families" value="IPR028581" type="string" cy:type="String"/>
      <att name="Neighbor InterPro Families" value="IPR029017" type="string" cy:type="String"/>
      <att name="Neighbor InterPro Families" value="IPR036188" type="string" cy:type="String"/>
      <att name="Neighbor InterPro Families" value="IPR036388" type="string" cy:type="String"/>
      <att name="Neighbor InterPro Families" value="IPR036390" type="string" cy:type="String"/>
      <att name="Neighbor InterPro Families" value="IPR036849" type="string" cy:type="String"/>
      <att name="Neighbor InterPro Families" value="IPR040183" type="string" cy:type="String"/>
    </att>
    <att name="Organism" value="Thermococcus eurythermalis." type="string" cy:type="String"/>
    <att name="Taxonomy ID" value="1505907" type="string" cy:type="String"/>
    <att name="UniProt Annotation Status" value="TrEMBL" type="string" cy:type="String"/>
    <att name="Description" type="list" cy:type="List" cy:elementType="String">
      <att name="Description" value="Uncharacterized protein" type="string" cy:type="String"/>
    </att>
    <att name="Swissprot Description" value="NA" type="string" cy:type="String"/>
    <att name="Sequence Length" value="97" type="integer" cy:type="Integer"/>
    <att name="Gene Name" value="TEU_02065" type="string" cy:type="String"/>
    <att name="NCBI IDs" type="list" cy:type="List" cy:elementType="String">
      <att name="NCBI IDs" value="GI:700302402" type="string" cy:type="String"/>
      <att name="NCBI IDs" value="GI:910097906" type="string" cy:type="String"/>
      <att name="NCBI IDs" value="EMBL-CDS:AIU69221.1" type="string" cy:type="String"/>
      <att name="NCBI IDs" value="REFSEQ:WP_050002200.1" type="string" cy:type="String"/>
    </att>
    <att name="Superkingdom" value="Archaea" type="string" cy:type="String"/>
    <att name="Kingdom" value="NA" type="string" cy:type="String"/>
    <att name="Phylum" value="Euryarchaeota" type="string" cy:type="String"/>
    <att name="Class" value="Thermococci" type="string" cy:type="String"/>
    <att name="Order" value="Thermococcales" type="string" cy:type="String"/>
    <att name="Family" value="Thermococcaceae" type="string" cy:type="String"/>
    <att name="Genus" value="Thermococcus" type="string" cy:type="String"/>
    <att name="Species" value="Thermococcus eurythermalis" type="string" cy:type="String"/>
    <att name="EC" value="None" type="string" cy:type="String"/>
    <att name="PFAM" type="list" cy:type="List" cy:elementType="String">
      <att name="PFAM" value="PF08967" type="string" cy:type="String"/>
    </att>
    <att name="PDB" type="list" cy:type="List" cy:elementType="String">
      <att name="PDB" value="None" type="string" cy:type="String"/>
    </att>
    <att name="InterPro (Domain)" value="None" type="string" cy:type="String"/>
    <att name="InterPro (Family)" value="IPR014418" type="string" cy:type="String"/>
    <att name="InterPro (Homologous Superfamily)" value="IPR036216" type="string" cy:type="String"/>
    <att name="InterPro (Other)" type="list" cy:type="List" cy:elementType="String">
      <att name="InterPro (Other)" value="None" type="string" cy:type="String"/>
    </att>
    <att name="BRENDA ID" value="None" type="string" cy:type="String"/>
    <att name="CAZY Name" type="list" cy:type="List" cy:elementType="String">
      <att name="CAZY Name" value="None" type="string" cy:type="String"/>
    </att>
    <att name="GO Term" type="list" cy:type="List" cy:elementType="String">
      <att name="GO Term" value="None" type="string" cy:type="String"/>
    </att>
    <att name="KEGG ID" value="teu:TEU_02065" type="string" cy:type="String"/>
    <att name="PATRIC ID" value="None" type="string" cy:type="String"/>
    <att name="STRING ID" value="None" type="string" cy:type="String"/>
    <att name="HMP Body Site" type="list" cy:type="List" cy:elementType="String">
      <att name="HMP Body Site" value="None" type="string" cy:type="String"/>
    </att>
    <att name="HMP Oxygen" value="None" type="string" cy:type="String"/>
    <att name="P01 gDNA" value="False" type="string" cy:type="String"/>
    <att name="Sequence Status" value="complete" type="string" cy:type="String"/>
    <att name="Family Type" value="4B" type="string" cy:type="String"/>
    <att name="Cargo Type" value="DeoC" type="string" cy:type="String"/>
    <att name="Cargo Accession" value="A0A097QRW8" type="string" cy:type="String"/>
    <graphics h="20.0" width="0.0" y="9.564874649047852" x="82.1180191040039" w="20.0" type="ELLIPSE" z="0.0" outline="#CCCCCC" fill="#00ADDC">
      <att name="NODE_CUSTOMGRAPHICS_7" value="org.cytoscape.ding.customgraphics.NullCustomGraphics,0,[ Remove Graphics ]," type="string" cy:type="String"/>
      <att name="NODE_CUSTOMGRAPHICS_SIZE_5" value="20.0" type="string" cy:type="String"/>
      <att name="NODE_BORDER_TRANSPARENCY" value="255" type="string" cy:type="String"/>
      <att name="NODE_TOOLTIP" value="" type="string" cy:type="String"/>
      <att name="NODE_CUSTOMGRAPHICS_POSITION_7" value="C,C,c,0.00,0.00" type="string" cy:type="String"/>
      <att name="NODE_CUSTOMGRAPHICS_SIZE_7" value="20.0" type="string" cy:type="String"/>
      <att name="NODE_CUSTOMGRAPHICS_SIZE_1" value="20.0" type="string" cy:type="String"/>
      <att name="NODE_CUSTOMGRAPHICS_POSITION_5" value="C,C,c,0.00,0.00" type="string" cy:type="String"/>
      <att name="NODE_BORDER_STROKE" value="SOLID" type="string" cy:type="String"/>
      <att name="NODE_LABEL_FONT_SIZE" value="12" type="string" cy:type="String"/>
      <att name="NODE_CUSTOMGRAPHICS_3" value="org.cytoscape.ding.customgraphics.NullCustomGraphics,0,[ Remove Graphics ]," type="string" cy:type="String"/>
      <att name="NODE_LABEL_COLOR" value="#000000" type="string" cy:type="String"/>
      <att name="NODE_VISIBLE" value="true" type="string" cy:type="String"/>
      <att name="NODE_LABEL_FONT_FACE" value="SansSerif.plain,plain,12" type="string" cy:type="String"/>
      <att name="NODE_SELECTED" value="false" type="string" cy:type="String"/>
      <att name="NODE_CUSTOMGRAPHICS_POSITION_9" value="C,C,c,0.00,0.00" type="string" cy:type="String"/>
      <att name="NODE_CUSTOMGRAPHICS_POSITION_1" value="C,C,c,0.00,0.00" type="string" cy:type="String"/>
      <att name="NODE_CUSTOMGRAPHICS_9" value="org.cytoscape.ding.customgraphics.NullCustomGraphics,0,[ Remove Graphics ]," type="string" cy:type="String"/>
      <att name="NODE_CUSTOMGRAPHICS_SIZE_9" value="20.0" type="string" cy:type="String"/>
      <att name="NODE_CUSTOMGRAPHICS_5" value="org.cytoscape.ding.customgraphics.NullCustomGraphics,0,[ Remove Graphics ]," type="string" cy:type="String"/>
      <att name="NODE_LABEL" value="" type="string" cy:type="String"/>
      <att name="NODE_CUSTOMGRAPHICS_SIZE_4" value="20.0" type="string" cy:type="String"/>
      <att name="NODE_CUSTOMGRAPHICS_POSITION_8" value="C,C,c,0.00,0.00" type="string" cy:type="String"/>
      <att name="NODE_LABEL_TRANSPARENCY" value="255" type="string" cy:type="String"/>
      <att name="NODE_CUSTOMGRAPHICS_8" value="org.cytoscape.ding.customgraphics.NullCustomGraphics,0,[ Remove Graphics ]," type="string" cy:type="String"/>
      <att name="NODE_CUSTOMGRAPHICS_SIZE_8" value="20.0" type="string" cy:type="String"/>
      <att name="NODE_CUSTOMGRAPHICS_SIZE_3" value="20.0" type="string" cy:type="String"/>
      <att name="NODE_CUSTOMGRAPHICS_1" value="org.cytoscape.ding.customgraphics.NullCustomGraphics,0,[ Remove Graphics ]," type="string" cy:type="String"/>
      <att name="NODE_CUSTOMGRAPHICS_SIZE_2" value="20.0" type="string" cy:type="String"/>
      <att name="COMPOUND_NODE_PADDING" value="10.0" type="string" cy:type="String"/>
      <att name="NODE_LABEL_POSITION" value="C,C,c,0.00,0.00" type="string" cy:type="String"/>
      <att name="COMPOUND_NODE_SHAPE" value="ROUND_RECTANGLE" type="string" cy:type="String"/>
      <att name="NODE_DEPTH" value="20.0" type="string" cy:type="String"/>
      <att name="NODE_LABEL_WIDTH" value="200.0" type="string" cy:type="String"/>
      <att name="NODE_CUSTOMGRAPHICS_POSITION_3" value="C,C,c,0.00,0.00" type="string" cy:type="String"/>
      <att name="NODE_CUSTOMGRAPHICS_2" value="org.cytoscape.ding.customgraphics.NullCustomGraphics,0,[ Remove Graphics ]," type="string" cy:type="String"/>
      <att name="NODE_NESTED_NETWORK_IMAGE_VISIBLE" value="true" type="string" cy:type="String"/>
      <att name="NODE_TRANSPARENCY" value="255" type="string" cy:type="String"/>
      <att name="NODE_CUSTOMGRAPHICS_4" value="org.cytoscape.ding.customgraphics.NullCustomGraphics,0,[ Remove Graphics ]," type="string" cy:type="String"/>
      <att name="NODE_SELECTED_PAINT" value="#FFFF00" type="string" cy:type="String"/>
      <att name="NODE_CUSTOMGRAPHICS_POSITION_2" value="C,C,c,0.00,0.00" type="string" cy:type="String"/>
      <att name="NODE_CUSTOMGRAPHICS_POSITION_4" value="C,C,c,0.00,0.00" type="string" cy:type="String"/>
      <att name="NODE_CUSTOMGRAPHICS_POSITION_6" value="C,C,c,0.00,0.00" type="string" cy:type="String"/>
      <att name="NODE_CUSTOMGRAPHICS_6" value="org.cytoscape.ding.customgraphics.NullCustomGraphics,0,[ Remove Graphics ]," type="string" cy:type="String"/>
      <att name="NODE_CUSTOMGRAPHICS_SIZE_6" value="20.0" type="string" cy:type="String"/>
    </graphics>
  </node>
  <node id="31330" label="A0A097QSY3">
    <att name="shared name" value="A0A097QSY3" type="string" cy:type="String"/>
    <att name="name" value="A0A097QSY3" type="string" cy:type="String"/>
    <att name="selected" value="0" type="boolean" cy:type="Boolean"/>
    <att name="Sequence Source" value="USER" type="string" cy:type="String"/>
    <att name="Query IDs" type="list" cy:type="List" cy:elementType="String">
      <att name="Query IDs" value="A0A097QSY3" type="string" cy:type="String"/>
    </att>
    <att name="Sequence Count Cluster Number" value="1" type="integer" cy:type="Integer"/>
    <att name="Node Count Cluster Number" value="1" type="integer" cy:type="Integer"/>
    <att name="Cluster Sequence Count" value="45" type="integer" cy:type="Integer"/>
    <att name="Cluster Node Count" value="45" type="integer" cy:type="Integer"/>
    <att name="node.fillColor" value="#FF0000" type="string" cy:type="String"/>
    <att name="Node Count Fill Color" value="#FF0000" type="string" cy:type="String"/>
    <att name="Present in ENA Database?" value="true" type="string" cy:type="String"/>
    <att name="Genome Neighbors in ENA Database?" value="true" type="string" cy:type="String"/>
    <att name="ENA Database Genome ID" value="CP008887" type="string" cy:type="String"/>
    <att name="Neighbor Pfam Families" type="list" cy:type="List" cy:elementType="String">
      <att name="Neighbor Pfam Families" value="PF00474" type="string" cy:type="String"/>
      <att name="Neighbor Pfam Families" value="PF01037" type="string" cy:type="String"/>
      <att name="Neighbor Pfam Families" value="PF01874" type="string" cy:type="String"/>
      <att name="Neighbor Pfam Families" value="PF01914" type="string" cy:type="String"/>
      <att name="Neighbor Pfam Families" value="PF01926" type="string" cy:type="String"/>
      <att name="Neighbor Pfam Families" value="PF01965" type="string" cy:type="String"/>
      <att name="Neighbor Pfam Families" value="PF02824" type="string" cy:type="String"/>
      <att name="Neighbor Pfam Families" value="PF04021" type="string" cy:type="String"/>
      <att name="Neighbor Pfam Families" value="PF04024" type="string" cy:type="String"/>
      <att name="Neighbor Pfam Families" value="PF09874" type="string" cy:type="String"/>
      <att name="Neighbor Pfam Families" value="PF10102" type="string" cy:type="String"/>
      <att name="Neighbor Pfam Families" value="PF13404" type="string" cy:type="String"/>
      <att name="Neighbor Pfam Families" value="PF16897" type="string" cy:type="String"/>
    </att>
    <att name="Neighbor InterPro Families" type="list" cy:type="List" cy:elementType="String">
      <att name="Neighbor InterPro Families" value="IPR000485" type="string" cy:type="String"/>
      <att name="Neighbor InterPro Families" value="IPR001734" type="string" cy:type="String"/>
      <att name="Neighbor InterPro Families" value="IPR002736" type="string" cy:type="String"/>
      <att name="Neighbor InterPro Families" value="IPR002771" type="string" cy:type="String"/>
      <att name="Neighbor InterPro Families" value="IPR002818" type="string" cy:type="String"/>
      <att name="Neighbor InterPro Families" value="IPR004095" type="string" cy:type="String"/>
      <att name="Neighbor InterPro Families" value="IPR005225" type="string" cy:type="String"/>
      <att name="Neighbor InterPro Families" value="IPR006073" type="string" cy:type="String"/>
      <att name="Neighbor InterPro Families" value="IPR006286" type="string" cy:type="String"/>
      <att name="Neighbor InterPro Families" value="IPR007168" type="string" cy:type="String"/>
      <att name="Neighbor InterPro Families" value="IPR011008" type="string" cy:type="String"/>
      <att name="Neighbor InterPro Families" value="IPR011851" type="string" cy:type="String"/>
      <att name="Neighbor InterPro Families" value="IPR011991" type="string" cy:type="String"/>
      <att name="Neighbor InterPro Families" value="IPR012675" type="string" cy:type="String"/>
      <att name="Neighbor InterPro Families" value="IPR012676" type="string" cy:type="String"/>
      <att name="Neighbor InterPro Families" value="IPR018663" type="string" cy:type="String"/>
      <att name="Neighbor InterPro Families" value="IPR018765" type="string" cy:type="String"/>
      <att name="Neighbor InterPro Families" value="IPR019887" type="string" cy:type="String"/>
      <att name="Neighbor InterPro Families" value="IPR019888" type="string" cy:type="String"/>
      <att name="Neighbor InterPro Families" value="IPR027417" type="string" cy:type="String"/>
      <att name="Neighbor InterPro Families" value="IPR029062" type="string" cy:type="String"/>
      <att name="Neighbor InterPro Families" value="IPR031167" type="string" cy:type="String"/>
      <att name="Neighbor InterPro Families" value="IPR031662" type="string" cy:type="String"/>
      <att name="Neighbor InterPro Families" value="IPR036388" type="string" cy:type="String"/>
      <att name="Neighbor InterPro Families" value="IPR036390" type="string" cy:type="String"/>
      <att name="Neighbor InterPro Families" value="IPR038377" type="string" cy:type="String"/>
    </att>
    <att name="Organism" value="Thermococcus eurythermalis." type="string" cy:type="String"/>
    <att name="Taxonomy ID" value="1505907" type="string" cy:type="String"/>
    <att name="UniProt Annotation Status" value="TrEMBL" type="string" cy:type="String"/>
    <att name="Description" type="list" cy:type="List" cy:elementType="String">
      <att name="Description" value="Uncharacterized protein" type="string" cy:type="String"/>
    </att>
    <att name="Swissprot Description" value="NA" type="string" cy:type="String"/>
    <att name="Sequence Length" value="93" type="integer" cy:type="Integer"/>
    <att name="Gene Name" value="TEU_04065" type="string" cy:type="String"/>
    <att name="NCBI IDs" type="list" cy:type="List" cy:elementType="String">
      <att name="NCBI IDs" value="GI:910098779" type="string" cy:type="String"/>
      <att name="NCBI IDs" value="GI:700302762" type="string" cy:type="String"/>
      <att name="NCBI IDs" value="EMBL-CDS:AIU69581.1" type="string" cy:type="String"/>
      <att name="NCBI IDs" value="REFSEQ:WP_050002561.1" type="string" cy:type="String"/>
    </att>
    <att name="Superkingdom" value="Archaea" type="string" cy:type="String"/>
    <att name="Kingdom" value="NA" type="string" cy:type="String"/>
    <att name="Phylum" value="Euryarchaeota" type="string" cy:type="String"/>
    <att name="Class" value="Thermococci" type="string" cy:type="String"/>
    <att name="Order" value="Thermococcales" type="string" cy:type="String"/>
    <att name="Family" value="Thermococcaceae" type="string" cy:type="String"/>
    <att name="Genus" value="Thermococcus" type="string" cy:type="String"/>
    <att name="Species" value="Thermococcus eurythermalis" type="string" cy:type="String"/>
    <att name="EC" value="None" type="string" cy:type="String"/>
    <att name="PFAM" type="list" cy:type="List" cy:elementType="String">
      <att name="PFAM" value="PF08967" type="string" cy:type="String"/>
    </att>
    <att name="PDB" type="list" cy:type="List" cy:elementType="String">
      <att name="PDB" value="None" type="string" cy:type="String"/>
    </att>
    <att name="InterPro (Domain)" value="None" type="string" cy:type="String"/>
    <att name="InterPro (Family)" value="IPR014418" type="string" cy:type="String"/>
    <att name="InterPro (Homologous Superfamily)" value="IPR036216" type="string" cy:type="String"/>
    <att name="InterPro (Other)" type="list" cy:type="List" cy:elementType="String">
      <att name="InterPro (Other)" value="None" type="string" cy:type="String"/>
    </att>
    <att name="BRENDA ID" value="None" type="string" cy:type="String"/>
    <att name="CAZY Name" type="list" cy:type="List" cy:elementType="String">
      <att name="CAZY Name" value="None" type="string" cy:type="String"/>
    </att>
    <att name="GO Term" type="list" cy:type="List" cy:elementType="String">
      <att name="GO Term" value="None" type="string" cy:type="String"/>
    </att>
    <att name="KEGG ID" value="teu:TEU_04065" type="string" cy:type="String"/>
    <att name="PATRIC ID" value="None" type="string" cy:type="String"/>
    <att name="STRING ID" value="None" type="string" cy:type="String"/>
    <att name="HMP Body Site" type="list" cy:type="List" cy:elementType="String">
      <att name="HMP Body Site" value="None" type="string" cy:type="String"/>
    </att>
    <att name="HMP Oxygen" value="None" type="string" cy:type="String"/>
    <att name="P01 gDNA" value="False" type="string" cy:type="String"/>
    <att name="Sequence Status" value="complete" type="string" cy:type="String"/>
    <att name="Family Type" value="4A" type="string" cy:type="String"/>
    <att name="Cargo Type" value="Orphan/Unknown" type="string" cy:type="String"/>
    <att name="Cargo Accession" type="string" cy:type="String"/>
    <graphics h="20.0" width="0.0" y="128.56488037109375" x="-245.88197326660156" w="20.0" type="ELLIPSE" z="0.0" outline="#CCCCCC" fill="#CC00CC">
      <att name="NODE_CUSTOMGRAPHICS_7" value="org.cytoscape.ding.customgraphics.NullCustomGraphics,0,[ Remove Graphics ]," type="string" cy:type="String"/>
      <att name="NODE_CUSTOMGRAPHICS_SIZE_5" value="20.0" type="string" cy:type="String"/>
      <att name="NODE_BORDER_TRANSPARENCY" value="255" type="string" cy:type="String"/>
      <att name="NODE_TOOLTIP" value="" type="string" cy:type="String"/>
      <att name="NODE_CUSTOMGRAPHICS_POSITION_7" value="C,C,c,0.00,0.00" type="string" cy:type="String"/>
      <att name="NODE_CUSTOMGRAPHICS_SIZE_7" value="20.0" type="string" cy:type="String"/>
      <att name="NODE_CUSTOMGRAPHICS_SIZE_1" value="20.0" type="string" cy:type="String"/>
      <att name="NODE_CUSTOMGRAPHICS_POSITION_5" value="C,C,c,0.00,0.00" type="string" cy:type="String"/>
      <att name="NODE_BORDER_STROKE" value="SOLID" type="string" cy:type="String"/>
      <att name="NODE_LABEL_FONT_SIZE" value="12" type="string" cy:type="String"/>
      <att name="NODE_CUSTOMGRAPHICS_3" value="org.cytoscape.ding.customgraphics.NullCustomGraphics,0,[ Remove Graphics ]," type="string" cy:type="String"/>
      <att name="NODE_LABEL_COLOR" value="#000000" type="string" cy:type="String"/>
      <att name="NODE_VISIBLE" value="true" type="string" cy:type="String"/>
      <att name="NODE_LABEL_FONT_FACE" value="SansSerif.plain,plain,12" type="string" cy:type="String"/>
      <att name="NODE_SELECTED" value="false" type="string" cy:type="String"/>
      <att name="NODE_CUSTOMGRAPHICS_POSITION_9" value="C,C,c,0.00,0.00" type="string" cy:type="String"/>
      <att name="NODE_CUSTOMGRAPHICS_POSITION_1" value="C,C,c,0.00,0.00" type="string" cy:type="String"/>
      <att name="NODE_CUSTOMGRAPHICS_9" value="org.cytoscape.ding.customgraphics.NullCustomGraphics,0,[ Remove Graphics ]," type="string" cy:type="String"/>
      <att name="NODE_CUSTOMGRAPHICS_SIZE_9" value="20.0" type="string" cy:type="String"/>
      <att name="NODE_CUSTOMGRAPHICS_5" value="org.cytoscape.ding.customgraphics.NullCustomGraphics,0,[ Remove Graphics ]," type="string" cy:type="String"/>
      <att name="NODE_LABEL" value="" type="string" cy:type="String"/>
      <att name="NODE_CUSTOMGRAPHICS_SIZE_4" value="20.0" type="string" cy:type="String"/>
      <att name="NODE_CUSTOMGRAPHICS_POSITION_8" value="C,C,c,0.00,0.00" type="string" cy:type="String"/>
      <att name="NODE_LABEL_TRANSPARENCY" value="255" type="string" cy:type="String"/>
      <att name="NODE_CUSTOMGRAPHICS_8" value="org.cytoscape.ding.customgraphics.NullCustomGraphics,0,[ Remove Graphics ]," type="string" cy:type="String"/>
      <att name="NODE_CUSTOMGRAPHICS_SIZE_8" value="20.0" type="string" cy:type="String"/>
      <att name="NODE_CUSTOMGRAPHICS_SIZE_3" value="20.0" type="string" cy:type="String"/>
      <att name="NODE_CUSTOMGRAPHICS_1" value="org.cytoscape.ding.customgraphics.NullCustomGraphics,0,[ Remove Graphics ]," type="string" cy:type="String"/>
      <att name="NODE_CUSTOMGRAPHICS_SIZE_2" value="20.0" type="string" cy:type="String"/>
      <att name="COMPOUND_NODE_PADDING" value="10.0" type="string" cy:type="String"/>
      <att name="NODE_LABEL_POSITION" value="C,C,c,0.00,0.00" type="string" cy:type="String"/>
      <att name="COMPOUND_NODE_SHAPE" value="ROUND_RECTANGLE" type="string" cy:type="String"/>
      <att name="NODE_DEPTH" value="20.0" type="string" cy:type="String"/>
      <att name="NODE_LABEL_WIDTH" value="200.0" type="string" cy:type="String"/>
      <att name="NODE_CUSTOMGRAPHICS_POSITION_3" value="C,C,c,0.00,0.00" type="string" cy:type="String"/>
      <att name="NODE_CUSTOMGRAPHICS_2" value="org.cytoscape.ding.customgraphics.NullCustomGraphics,0,[ Remove Graphics ]," type="string" cy:type="String"/>
      <att name="NODE_NESTED_NETWORK_IMAGE_VISIBLE" value="true" type="string" cy:type="String"/>
      <att name="NODE_TRANSPARENCY" value="255" type="string" cy:type="String"/>
      <att name="NODE_CUSTOMGRAPHICS_4" value="org.cytoscape.ding.customgraphics.NullCustomGraphics,0,[ Remove Graphics ]," type="string" cy:type="String"/>
      <att name="NODE_SELECTED_PAINT" value="#FFFF00" type="string" cy:type="String"/>
      <att name="NODE_CUSTOMGRAPHICS_POSITION_2" value="C,C,c,0.00,0.00" type="string" cy:type="String"/>
      <att name="NODE_CUSTOMGRAPHICS_POSITION_4" value="C,C,c,0.00,0.00" type="string" cy:type="String"/>
      <att name="NODE_CUSTOMGRAPHICS_POSITION_6" value="C,C,c,0.00,0.00" type="string" cy:type="String"/>
      <att name="NODE_CUSTOMGRAPHICS_6" value="org.cytoscape.ding.customgraphics.NullCustomGraphics,0,[ Remove Graphics ]," type="string" cy:type="String"/>
      <att name="NODE_CUSTOMGRAPHICS_SIZE_6" value="20.0" type="string" cy:type="String"/>
    </graphics>
  </node>
  <node id="31329" label="A0A0P8XB51">
    <att name="shared name" value="A0A0P8XB51" type="string" cy:type="String"/>
    <att name="name" value="A0A0P8XB51" type="string" cy:type="String"/>
    <att name="selected" value="0" type="boolean" cy:type="Boolean"/>
    <att name="Sequence Source" value="USER" type="string" cy:type="String"/>
    <att name="Query IDs" type="list" cy:type="List" cy:elementType="String">
      <att name="Query IDs" value="A0A0P8XB51" type="string" cy:type="String"/>
    </att>
    <att name="Sequence Count Cluster Number" value="2" type="integer" cy:type="Integer"/>
    <att name="Node Count Cluster Number" value="2" type="integer" cy:type="Integer"/>
    <att name="Cluster Sequence Count" value="43" type="integer" cy:type="Integer"/>
    <att name="Cluster Node Count" value="43" type="integer" cy:type="Integer"/>
    <att name="node.fillColor" value="#0000FF" type="string" cy:type="String"/>
    <att name="Node Count Fill Color" value="#0000FF" type="string" cy:type="String"/>
    <att name="Present in ENA Database?" value="true" type="string" cy:type="String"/>
    <att name="Genome Neighbors in ENA Database?" value="true" type="string" cy:type="String"/>
    <att name="ENA Database Genome ID" value="JXCG01000003" type="string" cy:type="String"/>
    <att name="Neighbor Pfam Families" type="list" cy:type="List" cy:elementType="String">
      <att name="Neighbor Pfam Families" value="PF00156" type="string" cy:type="String"/>
      <att name="Neighbor Pfam Families" value="PF00202" type="string" cy:type="String"/>
      <att name="Neighbor Pfam Families" value="PF00317" type="string" cy:type="String"/>
      <att name="Neighbor Pfam Families" value="PF01545" type="string" cy:type="String"/>
      <att name="Neighbor Pfam Families" value="PF01699" type="string" cy:type="String"/>
      <att name="Neighbor Pfam Families" value="PF01791" type="string" cy:type="String"/>
      <att name="Neighbor Pfam Families" value="PF01909" type="string" cy:type="String"/>
      <att name="Neighbor Pfam Families" value="PF01949" type="string" cy:type="String"/>
      <att name="Neighbor Pfam Families" value="PF02834" type="string" cy:type="String"/>
      <att name="Neighbor Pfam Families" value="PF02867" type="string" cy:type="String"/>
      <att name="Neighbor Pfam Families" value="PF02915" type="string" cy:type="String"/>
      <att name="Neighbor Pfam Families" value="PF02926" type="string" cy:type="String"/>
      <att name="Neighbor Pfam Families" value="PF03091" type="string" cy:type="String"/>
      <att name="Neighbor Pfam Families" value="PF03477" type="string" cy:type="String"/>
      <att name="Neighbor Pfam Families" value="PF04055" type="string" cy:type="String"/>
      <att name="Neighbor Pfam Families" value="PF04307" type="string" cy:type="String"/>
      <att name="Neighbor Pfam Families" value="PF06508" type="string" cy:type="String"/>
      <att name="Neighbor Pfam Families" value="PF07155" type="string" cy:type="String"/>
      <att name="Neighbor Pfam Families" value="PF07992" type="string" cy:type="String"/>
      <att name="Neighbor Pfam Families" value="PF09249" type="string" cy:type="String"/>
      <att name="Neighbor Pfam Families" value="PF16916" type="string" cy:type="String"/>
    </att>
    <att name="Neighbor InterPro Families" type="list" cy:type="List" cy:elementType="String">
      <att name="Neighbor InterPro Families" value="IPR000788" type="string" cy:type="String"/>
      <att name="Neighbor InterPro Families" value="IPR000836" type="string" cy:type="String"/>
      <att name="Neighbor InterPro Families" value="IPR002524" type="string" cy:type="String"/>
      <att name="Neighbor InterPro Families" value="IPR002802" type="string" cy:type="String"/>
      <att name="Neighbor InterPro Families" value="IPR002915" type="string" cy:type="String"/>
      <att name="Neighbor InterPro Families" value="IPR002934" type="string" cy:type="String"/>
      <att name="Neighbor InterPro Families" value="IPR003251" type="string" cy:type="String"/>
      <att name="Neighbor InterPro Families" value="IPR004114" type="string" cy:type="String"/>
      <att name="Neighbor InterPro Families" value="IPR004175" type="string" cy:type="String"/>
      <att name="Neighbor InterPro Families" value="IPR004323" type="string" cy:type="String"/>
      <att name="Neighbor InterPro Families" value="IPR004481" type="string" cy:type="String"/>
      <att name="Neighbor InterPro Families" value="IPR004837" type="string" cy:type="String"/>
      <att name="Neighbor InterPro Families" value="IPR005144" type="string" cy:type="String"/>
      <att name="Neighbor InterPro Families" value="IPR005814" type="string" cy:type="String"/>
      <att name="Neighbor InterPro Families" value="IPR005982" type="string" cy:type="String"/>
      <att name="Neighbor InterPro Families" value="IPR006116" type="string" cy:type="String"/>
      <att name="Neighbor InterPro Families" value="IPR006638" type="string" cy:type="String"/>
      <att name="Neighbor InterPro Families" value="IPR007197" type="string" cy:type="String"/>
      <att name="Neighbor InterPro Families" value="IPR007404" type="string" cy:type="String"/>
      <att name="Neighbor InterPro Families" value="IPR008229" type="string" cy:type="String"/>
      <att name="Neighbor InterPro Families" value="IPR008926" type="string" cy:type="String"/>
      <att name="Neighbor InterPro Families" value="IPR009078" type="string" cy:type="String"/>
      <att name="Neighbor InterPro Families" value="IPR009097" type="string" cy:type="String"/>
      <att name="Neighbor InterPro Families" value="IPR009825" type="string" cy:type="String"/>
      <att name="Neighbor InterPro Families" value="IPR011068" type="string" cy:type="String"/>
      <att name="Neighbor InterPro Families" value="IPR011322" type="string" cy:type="String"/>
      <att name="Neighbor InterPro Families" value="IPR011343" type="string" cy:type="String"/>
      <att name="Neighbor InterPro Families" value="IPR012347" type="string" cy:type="String"/>
      <att name="Neighbor InterPro Families" value="IPR013344" type="string" cy:type="String"/>
      <att name="Neighbor InterPro Families" value="IPR013346" type="string" cy:type="String"/>
      <att name="Neighbor InterPro Families" value="IPR013509" type="string" cy:type="String"/>
      <att name="Neighbor InterPro Families" value="IPR013785" type="string" cy:type="String"/>
      <att name="Neighbor InterPro Families" value="IPR014051" type="string" cy:type="String"/>
      <att name="Neighbor InterPro Families" value="IPR014729" type="string" cy:type="String"/>
      <att name="Neighbor InterPro Families" value="IPR015329" type="string" cy:type="String"/>
      <att name="Neighbor InterPro Families" value="IPR015421" type="string" cy:type="String"/>
      <att name="Neighbor InterPro Families" value="IPR015422" type="string" cy:type="String"/>
      <att name="Neighbor InterPro Families" value="IPR015424" type="string" cy:type="String"/>
      <att name="Neighbor InterPro Families" value="IPR015867" type="string" cy:type="String"/>
      <att name="Neighbor InterPro Families" value="IPR018317" type="string" cy:type="String"/>
      <att name="Neighbor InterPro Families" value="IPR023753" type="string" cy:type="String"/>
      <att name="Neighbor InterPro Families" value="IPR027417" type="string" cy:type="String"/>
      <att name="Neighbor InterPro Families" value="IPR027469" type="string" cy:type="String"/>
      <att name="Neighbor InterPro Families" value="IPR027470" type="string" cy:type="String"/>
      <att name="Neighbor InterPro Families" value="IPR028581" type="string" cy:type="String"/>
      <att name="Neighbor InterPro Families" value="IPR029057" type="string" cy:type="String"/>
      <att name="Neighbor InterPro Families" value="IPR036188" type="string" cy:type="String"/>
      <att name="Neighbor InterPro Families" value="IPR036837" type="string" cy:type="String"/>
      <att name="Neighbor InterPro Families" value="IPR042090" type="string" cy:type="String"/>
      <att name="Neighbor InterPro Families" value="IPR043519" type="string" cy:type="String"/>
    </att>
    <att name="Organism" value="Thermococcus sp. EP1." type="string" cy:type="String"/>
    <att name="Taxonomy ID" value="1591054" type="string" cy:type="String"/>
    <att name="UniProt Annotation Status" value="TrEMBL" type="string" cy:type="String"/>
    <att name="Description" type="list" cy:type="List" cy:elementType="String">
      <att name="Description" value="Uncharacterized protein" type="string" cy:type="String"/>
    </att>
    <att name="Swissprot Description" value="NA" type="string" cy:type="String"/>
    <att name="Sequence Length" value="95" type="integer" cy:type="Integer"/>
    <att name="Gene Name" value="EP1X_03450" type="string" cy:type="String"/>
    <att name="NCBI IDs" type="list" cy:type="List" cy:elementType="String">
      <att name="NCBI IDs" value="GI:942061835" type="string" cy:type="String"/>
      <att name="NCBI IDs" value="GI:939188989" type="string" cy:type="String"/>
      <att name="NCBI IDs" value="EMBL-CDS:KPU63407.1" type="string" cy:type="String"/>
      <att name="NCBI IDs" value="REFSEQ:WP_055281745.1" type="string" cy:type="String"/>
    </att>
    <att name="Superkingdom" value="Archaea" type="string" cy:type="String"/>
    <att name="Kingdom" value="NA" type="string" cy:type="String"/>
    <att name="Phylum" value="Euryarchaeota" type="string" cy:type="String"/>
    <att name="Class" value="Thermococci" type="string" cy:type="String"/>
    <att name="Order" value="Thermococcales" type="string" cy:type="String"/>
    <att name="Family" value="Thermococcaceae" type="string" cy:type="String"/>
    <att name="Genus" value="Thermococcus" type="string" cy:type="String"/>
    <att name="Species" value="Thermococcus sp. EP1" type="string" cy:type="String"/>
    <att name="EC" value="None" type="string" cy:type="String"/>
    <att name="PFAM" type="list" cy:type="List" cy:elementType="String">
      <att name="PFAM" value="PF08967" type="string" cy:type="String"/>
    </att>
    <att name="PDB" type="list" cy:type="List" cy:elementType="String">
      <att name="PDB" value="None" type="string" cy:type="String"/>
    </att>
    <att name="InterPro (Domain)" value="None" type="string" cy:type="String"/>
    <att name="InterPro (Family)" value="IPR014418" type="string" cy:type="String"/>
    <att name="InterPro (Homologous Superfamily)" value="IPR036216" type="string" cy:type="String"/>
    <att name="InterPro (Other)" type="list" cy:type="List" cy:elementType="String">
      <att name="InterPro (Other)" value="None" type="string" cy:type="String"/>
    </att>
    <att name="BRENDA ID" value="None" type="string" cy:type="String"/>
    <att name="CAZY Name" type="list" cy:type="List" cy:elementType="String">
      <att name="CAZY Name" value="None" type="string" cy:type="String"/>
    </att>
    <att name="GO Term" type="list" cy:type="List" cy:elementType="String">
      <att name="GO Term" value="None" type="string" cy:type="String"/>
    </att>
    <att name="KEGG ID" value="None" type="string" cy:type="String"/>
    <att name="PATRIC ID" value="fig|1591054.3.peg.1137" type="string" cy:type="String"/>
    <att name="STRING ID" value="None" type="string" cy:type="String"/>
    <att name="HMP Body Site" type="list" cy:type="List" cy:elementType="String">
      <att name="HMP Body Site" value="None" type="string" cy:type="String"/>
    </att>
    <att name="HMP Oxygen" value="None" type="string" cy:type="String"/>
    <att name="P01 gDNA" value="False" type="string" cy:type="String"/>
    <att name="Sequence Status" value="complete" type="string" cy:type="String"/>
    <att name="Family Type" value="4B" type="string" cy:type="String"/>
    <att name="Cargo Type" value="DeoC" type="string" cy:type="String"/>
    <att name="Cargo Accession" value="A0A0P8XBN6" type="string" cy:type="String"/>
    <graphics h="20.0" width="0.0" y="118.56488037109375" x="195.11802673339844" w="20.0" type="ELLIPSE" z="0.0" outline="#CCCCCC" fill="#00ADDC">
      <att name="NODE_CUSTOMGRAPHICS_7" value="org.cytoscape.ding.customgraphics.NullCustomGraphics,0,[ Remove Graphics ]," type="string" cy:type="String"/>
      <att name="NODE_CUSTOMGRAPHICS_SIZE_5" value="20.0" type="string" cy:type="String"/>
      <att name="NODE_BORDER_TRANSPARENCY" value="255" type="string" cy:type="String"/>
      <att name="NODE_TOOLTIP" value="" type="string" cy:type="String"/>
      <att name="NODE_CUSTOMGRAPHICS_POSITION_7" value="C,C,c,0.00,0.00" type="string" cy:type="String"/>
      <att name="NODE_CUSTOMGRAPHICS_SIZE_7" value="20.0" type="string" cy:type="String"/>
      <att name="NODE_CUSTOMGRAPHICS_SIZE_1" value="20.0" type="string" cy:type="String"/>
      <att name="NODE_CUSTOMGRAPHICS_POSITION_5" value="C,C,c,0.00,0.00" type="string" cy:type="String"/>
      <att name="NODE_BORDER_STROKE" value="SOLID" type="string" cy:type="String"/>
      <att name="NODE_LABEL_FONT_SIZE" value="12" type="string" cy:type="String"/>
      <att name="NODE_CUSTOMGRAPHICS_3" value="org.cytoscape.ding.customgraphics.NullCustomGraphics,0,[ Remove Graphics ]," type="string" cy:type="String"/>
      <att name="NODE_LABEL_COLOR" value="#000000" type="string" cy:type="String"/>
      <att name="NODE_VISIBLE" value="true" type="string" cy:type="String"/>
      <att name="NODE_LABEL_FONT_FACE" value="SansSerif.plain,plain,12" type="string" cy:type="String"/>
      <att name="NODE_SELECTED" value="false" type="string" cy:type="String"/>
      <att name="NODE_CUSTOMGRAPHICS_POSITION_9" value="C,C,c,0.00,0.00" type="string" cy:type="String"/>
      <att name="NODE_CUSTOMGRAPHICS_POSITION_1" value="C,C,c,0.00,0.00" type="string" cy:type="String"/>
      <att name="NODE_CUSTOMGRAPHICS_9" value="org.cytoscape.ding.customgraphics.NullCustomGraphics,0,[ Remove Graphics ]," type="string" cy:type="String"/>
      <att name="NODE_CUSTOMGRAPHICS_SIZE_9" value="20.0" type="string" cy:type="String"/>
      <att name="NODE_CUSTOMGRAPHICS_5" value="org.cytoscape.ding.customgraphics.NullCustomGraphics,0,[ Remove Graphics ]," type="string" cy:type="String"/>
      <att name="NODE_LABEL" value="" type="string" cy:type="String"/>
      <att name="NODE_CUSTOMGRAPHICS_SIZE_4" value="20.0" type="string" cy:type="String"/>
      <att name="NODE_CUSTOMGRAPHICS_POSITION_8" value="C,C,c,0.00,0.00" type="string" cy:type="String"/>
      <att name="NODE_LABEL_TRANSPARENCY" value="255" type="string" cy:type="String"/>
      <att name="NODE_CUSTOMGRAPHICS_8" value="org.cytoscape.ding.customgraphics.NullCustomGraphics,0,[ Remove Graphics ]," type="string" cy:type="String"/>
      <att name="NODE_CUSTOMGRAPHICS_SIZE_8" value="20.0" type="string" cy:type="String"/>
      <att name="NODE_CUSTOMGRAPHICS_SIZE_3" value="20.0" type="string" cy:type="String"/>
      <att name="NODE_CUSTOMGRAPHICS_1" value="org.cytoscape.ding.customgraphics.NullCustomGraphics,0,[ Remove Graphics ]," type="string" cy:type="String"/>
      <att name="NODE_CUSTOMGRAPHICS_SIZE_2" value="20.0" type="string" cy:type="String"/>
      <att name="COMPOUND_NODE_PADDING" value="10.0" type="string" cy:type="String"/>
      <att name="NODE_LABEL_POSITION" value="C,C,c,0.00,0.00" type="string" cy:type="String"/>
      <att name="COMPOUND_NODE_SHAPE" value="ROUND_RECTANGLE" type="string" cy:type="String"/>
      <att name="NODE_DEPTH" value="20.0" type="string" cy:type="String"/>
      <att name="NODE_LABEL_WIDTH" value="200.0" type="string" cy:type="String"/>
      <att name="NODE_CUSTOMGRAPHICS_POSITION_3" value="C,C,c,0.00,0.00" type="string" cy:type="String"/>
      <att name="NODE_CUSTOMGRAPHICS_2" value="org.cytoscape.ding.customgraphics.NullCustomGraphics,0,[ Remove Graphics ]," type="string" cy:type="String"/>
      <att name="NODE_NESTED_NETWORK_IMAGE_VISIBLE" value="true" type="string" cy:type="String"/>
      <att name="NODE_TRANSPARENCY" value="255" type="string" cy:type="String"/>
      <att name="NODE_CUSTOMGRAPHICS_4" value="org.cytoscape.ding.customgraphics.NullCustomGraphics,0,[ Remove Graphics ]," type="string" cy:type="String"/>
      <att name="NODE_SELECTED_PAINT" value="#FFFF00" type="string" cy:type="String"/>
      <att name="NODE_CUSTOMGRAPHICS_POSITION_2" value="C,C,c,0.00,0.00" type="string" cy:type="String"/>
      <att name="NODE_CUSTOMGRAPHICS_POSITION_4" value="C,C,c,0.00,0.00" type="string" cy:type="String"/>
      <att name="NODE_CUSTOMGRAPHICS_POSITION_6" value="C,C,c,0.00,0.00" type="string" cy:type="String"/>
      <att name="NODE_CUSTOMGRAPHICS_6" value="org.cytoscape.ding.customgraphics.NullCustomGraphics,0,[ Remove Graphics ]," type="string" cy:type="String"/>
      <att name="NODE_CUSTOMGRAPHICS_SIZE_6" value="20.0" type="string" cy:type="String"/>
    </graphics>
  </node>
  <node id="31328" label="A0A0P8XQB5">
    <att name="shared name" value="A0A0P8XQB5" type="string" cy:type="String"/>
    <att name="name" value="A0A0P8XQB5" type="string" cy:type="String"/>
    <att name="selected" value="0" type="boolean" cy:type="Boolean"/>
    <att name="Sequence Source" value="USER" type="string" cy:type="String"/>
    <att name="Query IDs" type="list" cy:type="List" cy:elementType="String">
      <att name="Query IDs" value="A0A0P8XQB5" type="string" cy:type="String"/>
    </att>
    <att name="Sequence Count Cluster Number" value="1" type="integer" cy:type="Integer"/>
    <att name="Node Count Cluster Number" value="1" type="integer" cy:type="Integer"/>
    <att name="Cluster Sequence Count" value="45" type="integer" cy:type="Integer"/>
    <att name="Cluster Node Count" value="45" type="integer" cy:type="Integer"/>
    <att name="node.fillColor" value="#FF0000" type="string" cy:type="String"/>
    <att name="Node Count Fill Color" value="#FF0000" type="string" cy:type="String"/>
    <att name="Present in ENA Database?" value="true" type="string" cy:type="String"/>
    <att name="Genome Neighbors in ENA Database?" value="true" type="string" cy:type="String"/>
    <att name="ENA Database Genome ID" value="JXCG01000006" type="string" cy:type="String"/>
    <att name="Neighbor Pfam Families" type="list" cy:type="List" cy:elementType="String">
      <att name="Neighbor Pfam Families" value="PF00300" type="string" cy:type="String"/>
      <att name="Neighbor Pfam Families" value="PF01242" type="string" cy:type="String"/>
      <att name="Neighbor Pfam Families" value="PF01874" type="string" cy:type="String"/>
      <att name="Neighbor Pfam Families" value="PF02566" type="string" cy:type="String"/>
      <att name="Neighbor Pfam Families" value="PF02667" type="string" cy:type="String"/>
      <att name="Neighbor Pfam Families" value="PF03205" type="string" cy:type="String"/>
      <att name="Neighbor Pfam Families" value="PF03479" type="string" cy:type="String"/>
      <att name="Neighbor Pfam Families" value="PF04024" type="string" cy:type="String"/>
      <att name="Neighbor Pfam Families" value="PF04055" type="string" cy:type="String"/>
      <att name="Neighbor Pfam Families" value="PF04060" type="string" cy:type="String"/>
      <att name="Neighbor Pfam Families" value="PF09828" type="string" cy:type="String"/>
      <att name="Neighbor Pfam Families" value="PF13614" type="string" cy:type="String"/>
      <att name="Neighbor Pfam Families" value="PF14464" type="string" cy:type="String"/>
    </att>
    <att name="Neighbor InterPro Families" type="list" cy:type="List" cy:elementType="String">
      <att name="Neighbor InterPro Families" value="IPR000555" type="string" cy:type="String"/>
      <att name="Neighbor InterPro Families" value="IPR002736" type="string" cy:type="String"/>
      <att name="Neighbor InterPro Families" value="IPR003718" type="string" cy:type="String"/>
      <att name="Neighbor InterPro Families" value="IPR004435" type="string" cy:type="String"/>
      <att name="Neighbor InterPro Families" value="IPR005175" type="string" cy:type="String"/>
      <att name="Neighbor InterPro Families" value="IPR005952" type="string" cy:type="String"/>
      <att name="Neighbor InterPro Families" value="IPR006160" type="string" cy:type="String"/>
      <att name="Neighbor InterPro Families" value="IPR006638" type="string" cy:type="String"/>
      <att name="Neighbor InterPro Families" value="IPR007115" type="string" cy:type="String"/>
      <att name="Neighbor InterPro Families" value="IPR007168" type="string" cy:type="String"/>
      <att name="Neighbor InterPro Families" value="IPR007197" type="string" cy:type="String"/>
      <att name="Neighbor InterPro Families" value="IPR007202" type="string" cy:type="String"/>
      <att name="Neighbor InterPro Families" value="IPR010920" type="string" cy:type="String"/>
      <att name="Neighbor InterPro Families" value="IPR013078" type="string" cy:type="String"/>
      <att name="Neighbor InterPro Families" value="IPR015946" type="string" cy:type="String"/>
      <att name="Neighbor InterPro Families" value="IPR018634" type="string" cy:type="String"/>
      <att name="Neighbor InterPro Families" value="IPR025669" type="string" cy:type="String"/>
      <att name="Neighbor InterPro Families" value="IPR025707" type="string" cy:type="String"/>
      <att name="Neighbor InterPro Families" value="IPR027417" type="string" cy:type="String"/>
      <att name="Neighbor InterPro Families" value="IPR028090" type="string" cy:type="String"/>
      <att name="Neighbor InterPro Families" value="IPR029033" type="string" cy:type="String"/>
      <att name="Neighbor InterPro Families" value="IPR036102" type="string" cy:type="String"/>
      <att name="Neighbor InterPro Families" value="IPR038418" type="string" cy:type="String"/>
      <att name="Neighbor InterPro Families" value="IPR040086" type="string" cy:type="String"/>
    </att>
    <att name="Organism" value="Thermococcus sp. EP1." type="string" cy:type="String"/>
    <att name="Taxonomy ID" value="1591054" type="string" cy:type="String"/>
    <att name="UniProt Annotation Status" value="TrEMBL" type="string" cy:type="String"/>
    <att name="Description" type="list" cy:type="List" cy:elementType="String">
      <att name="Description" value="Uncharacterized protein" type="string" cy:type="String"/>
    </att>
    <att name="Swissprot Description" value="NA" type="string" cy:type="String"/>
    <att name="Sequence Length" value="94" type="integer" cy:type="Integer"/>
    <att name="Gene Name" value="EP1X_05890" type="string" cy:type="String"/>
    <att name="NCBI IDs" type="list" cy:type="List" cy:elementType="String">
      <att name="NCBI IDs" value="GI:942064361" type="string" cy:type="String"/>
      <att name="NCBI IDs" value="GI:939188459" type="string" cy:type="String"/>
      <att name="NCBI IDs" value="EMBL-CDS:KPU62892.1" type="string" cy:type="String"/>
      <att name="NCBI IDs" value="REFSEQ:WP_055282646.1" type="string" cy:type="String"/>
    </att>
    <att name="Superkingdom" value="Archaea" type="string" cy:type="String"/>
    <att name="Kingdom" value="NA" type="string" cy:type="String"/>
    <att name="Phylum" value="Euryarchaeota" type="string" cy:type="String"/>
    <att name="Class" value="Thermococci" type="string" cy:type="String"/>
    <att name="Order" value="Thermococcales" type="string" cy:type="String"/>
    <att name="Family" value="Thermococcaceae" type="string" cy:type="String"/>
    <att name="Genus" value="Thermococcus" type="string" cy:type="String"/>
    <att name="Species" value="Thermococcus sp. EP1" type="string" cy:type="String"/>
    <att name="EC" value="None" type="string" cy:type="String"/>
    <att name="PFAM" type="list" cy:type="List" cy:elementType="String">
      <att name="PFAM" value="PF08967" type="string" cy:type="String"/>
    </att>
    <att name="PDB" type="list" cy:type="List" cy:elementType="String">
      <att name="PDB" value="None" type="string" cy:type="String"/>
    </att>
    <att name="InterPro (Domain)" value="None" type="string" cy:type="String"/>
    <att name="InterPro (Family)" value="IPR014418" type="string" cy:type="String"/>
    <att name="InterPro (Homologous Superfamily)" value="IPR036216" type="string" cy:type="String"/>
    <att name="InterPro (Other)" type="list" cy:type="List" cy:elementType="String">
      <att name="InterPro (Other)" value="None" type="string" cy:type="String"/>
    </att>
    <att name="BRENDA ID" value="None" type="string" cy:type="String"/>
    <att name="CAZY Name" type="list" cy:type="List" cy:elementType="String">
      <att name="CAZY Name" value="None" type="string" cy:type="String"/>
    </att>
    <att name="GO Term" type="list" cy:type="List" cy:elementType="String">
      <att name="GO Term" value="None" type="string" cy:type="String"/>
    </att>
    <att name="KEGG ID" value="None" type="string" cy:type="String"/>
    <att name="PATRIC ID" value="fig|1591054.3.peg.1642" type="string" cy:type="String"/>
    <att name="STRING ID" value="None" type="string" cy:type="String"/>
    <att name="HMP Body Site" type="list" cy:type="List" cy:elementType="String">
      <att name="HMP Body Site" value="None" type="string" cy:type="String"/>
    </att>
    <att name="HMP Oxygen" value="None" type="string" cy:type="String"/>
    <att name="P01 gDNA" value="False" type="string" cy:type="String"/>
    <att name="Sequence Status" value="complete" type="string" cy:type="String"/>
    <att name="Family Type" value="4A" type="string" cy:type="String"/>
    <att name="Cargo Type" value="OsmC" type="string" cy:type="String"/>
    <att name="Cargo Accession" value="A0A0P8XA00" type="string" cy:type="String"/>
    <graphics h="20.0" width="0.0" y="174.56488037109375" x="-125.88197326660156" w="20.0" type="ELLIPSE" z="0.0" outline="#CCCCCC" fill="#F2A2C6">
      <att name="NODE_CUSTOMGRAPHICS_7" value="org.cytoscape.ding.customgraphics.NullCustomGraphics,0,[ Remove Graphics ]," type="string" cy:type="String"/>
      <att name="NODE_CUSTOMGRAPHICS_SIZE_5" value="20.0" type="string" cy:type="String"/>
      <att name="NODE_BORDER_TRANSPARENCY" value="255" type="string" cy:type="String"/>
      <att name="NODE_TOOLTIP" value="" type="string" cy:type="String"/>
      <att name="NODE_CUSTOMGRAPHICS_POSITION_7" value="C,C,c,0.00,0.00" type="string" cy:type="String"/>
      <att name="NODE_CUSTOMGRAPHICS_SIZE_7" value="20.0" type="string" cy:type="String"/>
      <att name="NODE_CUSTOMGRAPHICS_SIZE_1" value="20.0" type="string" cy:type="String"/>
      <att name="NODE_CUSTOMGRAPHICS_POSITION_5" value="C,C,c,0.00,0.00" type="string" cy:type="String"/>
      <att name="NODE_BORDER_STROKE" value="SOLID" type="string" cy:type="String"/>
      <att name="NODE_LABEL_FONT_SIZE" value="12" type="string" cy:type="String"/>
      <att name="NODE_CUSTOMGRAPHICS_3" value="org.cytoscape.ding.customgraphics.NullCustomGraphics,0,[ Remove Graphics ]," type="string" cy:type="String"/>
      <att name="NODE_LABEL_COLOR" value="#000000" type="string" cy:type="String"/>
      <att name="NODE_VISIBLE" value="true" type="string" cy:type="String"/>
      <att name="NODE_LABEL_FONT_FACE" value="SansSerif.plain,plain,12" type="string" cy:type="String"/>
      <att name="NODE_SELECTED" value="false" type="string" cy:type="String"/>
      <att name="NODE_CUSTOMGRAPHICS_POSITION_9" value="C,C,c,0.00,0.00" type="string" cy:type="String"/>
      <att name="NODE_CUSTOMGRAPHICS_POSITION_1" value="C,C,c,0.00,0.00" type="string" cy:type="String"/>
      <att name="NODE_CUSTOMGRAPHICS_9" value="org.cytoscape.ding.customgraphics.NullCustomGraphics,0,[ Remove Graphics ]," type="string" cy:type="String"/>
      <att name="NODE_CUSTOMGRAPHICS_SIZE_9" value="20.0" type="string" cy:type="String"/>
      <att name="NODE_CUSTOMGRAPHICS_5" value="org.cytoscape.ding.customgraphics.NullCustomGraphics,0,[ Remove Graphics ]," type="string" cy:type="String"/>
      <att name="NODE_LABEL" value="" type="string" cy:type="String"/>
      <att name="NODE_CUSTOMGRAPHICS_SIZE_4" value="20.0" type="string" cy:type="String"/>
      <att name="NODE_CUSTOMGRAPHICS_POSITION_8" value="C,C,c,0.00,0.00" type="string" cy:type="String"/>
      <att name="NODE_LABEL_TRANSPARENCY" value="255" type="string" cy:type="String"/>
      <att name="NODE_CUSTOMGRAPHICS_8" value="org.cytoscape.ding.customgraphics.NullCustomGraphics,0,[ Remove Graphics ]," type="string" cy:type="String"/>
      <att name="NODE_CUSTOMGRAPHICS_SIZE_8" value="20.0" type="string" cy:type="String"/>
      <att name="NODE_CUSTOMGRAPHICS_SIZE_3" value="20.0" type="string" cy:type="String"/>
      <att name="NODE_CUSTOMGRAPHICS_1" value="org.cytoscape.ding.customgraphics.NullCustomGraphics,0,[ Remove Graphics ]," type="string" cy:type="String"/>
      <att name="NODE_CUSTOMGRAPHICS_SIZE_2" value="20.0" type="string" cy:type="String"/>
      <att name="COMPOUND_NODE_PADDING" value="10.0" type="string" cy:type="String"/>
      <att name="NODE_LABEL_POSITION" value="C,C,c,0.00,0.00" type="string" cy:type="String"/>
      <att name="COMPOUND_NODE_SHAPE" value="ROUND_RECTANGLE" type="string" cy:type="String"/>
      <att name="NODE_DEPTH" value="20.0" type="string" cy:type="String"/>
      <att name="NODE_LABEL_WIDTH" value="200.0" type="string" cy:type="String"/>
      <att name="NODE_CUSTOMGRAPHICS_POSITION_3" value="C,C,c,0.00,0.00" type="string" cy:type="String"/>
      <att name="NODE_CUSTOMGRAPHICS_2" value="org.cytoscape.ding.customgraphics.NullCustomGraphics,0,[ Remove Graphics ]," type="string" cy:type="String"/>
      <att name="NODE_NESTED_NETWORK_IMAGE_VISIBLE" value="true" type="string" cy:type="String"/>
      <att name="NODE_TRANSPARENCY" value="255" type="string" cy:type="String"/>
      <att name="NODE_CUSTOMGRAPHICS_4" value="org.cytoscape.ding.customgraphics.NullCustomGraphics,0,[ Remove Graphics ]," type="string" cy:type="String"/>
      <att name="NODE_SELECTED_PAINT" value="#FFFF00" type="string" cy:type="String"/>
      <att name="NODE_CUSTOMGRAPHICS_POSITION_2" value="C,C,c,0.00,0.00" type="string" cy:type="String"/>
      <att name="NODE_CUSTOMGRAPHICS_POSITION_4" value="C,C,c,0.00,0.00" type="string" cy:type="String"/>
      <att name="NODE_CUSTOMGRAPHICS_POSITION_6" value="C,C,c,0.00,0.00" type="string" cy:type="String"/>
      <att name="NODE_CUSTOMGRAPHICS_6" value="org.cytoscape.ding.customgraphics.NullCustomGraphics,0,[ Remove Graphics ]," type="string" cy:type="String"/>
      <att name="NODE_CUSTOMGRAPHICS_SIZE_6" value="20.0" type="string" cy:type="String"/>
    </graphics>
  </node>
  <node id="31327" label="A0A0Q2RBW9">
    <att name="shared name" value="A0A0Q2RBW9" type="string" cy:type="String"/>
    <att name="name" value="A0A0Q2RBW9" type="string" cy:type="String"/>
    <att name="selected" value="0" type="boolean" cy:type="Boolean"/>
    <att name="Sequence Source" value="USER" type="string" cy:type="String"/>
    <att name="Query IDs" type="list" cy:type="List" cy:elementType="String">
      <att name="Query IDs" value="A0A0Q2RBW9" type="string" cy:type="String"/>
    </att>
    <att name="Sequence Count Cluster Number" value="2" type="integer" cy:type="Integer"/>
    <att name="Node Count Cluster Number" value="2" type="integer" cy:type="Integer"/>
    <att name="Cluster Sequence Count" value="43" type="integer" cy:type="Integer"/>
    <att name="Cluster Node Count" value="43" type="integer" cy:type="Integer"/>
    <att name="node.fillColor" value="#0000FF" type="string" cy:type="String"/>
    <att name="Node Count Fill Color" value="#0000FF" type="string" cy:type="String"/>
    <att name="Present in ENA Database?" value="true" type="string" cy:type="String"/>
    <att name="Genome Neighbors in ENA Database?" value="true" type="string" cy:type="String"/>
    <att name="ENA Database Genome ID" value="CP015105" type="string" cy:type="String"/>
    <att name="Neighbor Pfam Families" type="list" cy:type="List" cy:elementType="String">
      <att name="Neighbor Pfam Families" value="PF00113" type="string" cy:type="String"/>
      <att name="Neighbor Pfam Families" value="PF00202" type="string" cy:type="String"/>
      <att name="Neighbor Pfam Families" value="PF00881" type="string" cy:type="String"/>
      <att name="Neighbor Pfam Families" value="PF01037" type="string" cy:type="String"/>
      <att name="Neighbor Pfam Families" value="PF01725" type="string" cy:type="String"/>
      <att name="Neighbor Pfam Families" value="PF01791" type="string" cy:type="String"/>
      <att name="Neighbor Pfam Families" value="PF02926" type="string" cy:type="String"/>
      <att name="Neighbor Pfam Families" value="PF03952" type="string" cy:type="String"/>
      <att name="Neighbor Pfam Families" value="PF04008" type="string" cy:type="String"/>
      <att name="Neighbor Pfam Families" value="PF04055" type="string" cy:type="String"/>
      <att name="Neighbor Pfam Families" value="PF04307" type="string" cy:type="String"/>
      <att name="Neighbor Pfam Families" value="PF07155" type="string" cy:type="String"/>
      <att name="Neighbor Pfam Families" value="PF07992" type="string" cy:type="String"/>
      <att name="Neighbor Pfam Families" value="PF13186" type="string" cy:type="String"/>
      <att name="Neighbor Pfam Families" value="PF13412" type="string" cy:type="String"/>
    </att>
    <att name="Neighbor InterPro Families" type="list" cy:type="List" cy:elementType="String">
      <att name="Neighbor InterPro Families" value="IPR000415" type="string" cy:type="String"/>
      <att name="Neighbor InterPro Families" value="IPR000485" type="string" cy:type="String"/>
      <att name="Neighbor InterPro Families" value="IPR000941" type="string" cy:type="String"/>
      <att name="Neighbor InterPro Families" value="IPR002637" type="string" cy:type="String"/>
      <att name="Neighbor InterPro Families" value="IPR002915" type="string" cy:type="String"/>
      <att name="Neighbor InterPro Families" value="IPR004114" type="string" cy:type="String"/>
      <att name="Neighbor InterPro Families" value="IPR005814" type="string" cy:type="String"/>
      <att name="Neighbor InterPro Families" value="IPR005982" type="string" cy:type="String"/>
      <att name="Neighbor InterPro Families" value="IPR006638" type="string" cy:type="String"/>
      <att name="Neighbor InterPro Families" value="IPR007153" type="string" cy:type="String"/>
      <att name="Neighbor InterPro Families" value="IPR007197" type="string" cy:type="String"/>
      <att name="Neighbor InterPro Families" value="IPR007404" type="string" cy:type="String"/>
      <att name="Neighbor InterPro Families" value="IPR009825" type="string" cy:type="String"/>
      <att name="Neighbor InterPro Families" value="IPR011008" type="string" cy:type="String"/>
      <att name="Neighbor InterPro Families" value="IPR011343" type="string" cy:type="String"/>
      <att name="Neighbor InterPro Families" value="IPR011991" type="string" cy:type="String"/>
      <att name="Neighbor InterPro Families" value="IPR013785" type="string" cy:type="String"/>
      <att name="Neighbor InterPro Families" value="IPR015421" type="string" cy:type="String"/>
      <att name="Neighbor InterPro Families" value="IPR015422" type="string" cy:type="String"/>
      <att name="Neighbor InterPro Families" value="IPR015424" type="string" cy:type="String"/>
      <att name="Neighbor InterPro Families" value="IPR019887" type="string" cy:type="String"/>
      <att name="Neighbor InterPro Families" value="IPR019888" type="string" cy:type="String"/>
      <att name="Neighbor InterPro Families" value="IPR020051" type="string" cy:type="String"/>
      <att name="Neighbor InterPro Families" value="IPR020810" type="string" cy:type="String"/>
      <att name="Neighbor InterPro Families" value="IPR020811" type="string" cy:type="String"/>
      <att name="Neighbor InterPro Families" value="IPR020922" type="string" cy:type="String"/>
      <att name="Neighbor InterPro Families" value="IPR023753" type="string" cy:type="String"/>
      <att name="Neighbor InterPro Families" value="IPR023885" type="string" cy:type="String"/>
      <att name="Neighbor InterPro Families" value="IPR027417" type="string" cy:type="String"/>
      <att name="Neighbor InterPro Families" value="IPR028581" type="string" cy:type="String"/>
      <att name="Neighbor InterPro Families" value="IPR029001" type="string" cy:type="String"/>
      <att name="Neighbor InterPro Families" value="IPR029017" type="string" cy:type="String"/>
      <att name="Neighbor InterPro Families" value="IPR029479" type="string" cy:type="String"/>
      <att name="Neighbor InterPro Families" value="IPR036188" type="string" cy:type="String"/>
      <att name="Neighbor InterPro Families" value="IPR036388" type="string" cy:type="String"/>
      <att name="Neighbor InterPro Families" value="IPR036390" type="string" cy:type="String"/>
      <att name="Neighbor InterPro Families" value="IPR036849" type="string" cy:type="String"/>
      <att name="Neighbor InterPro Families" value="IPR036902" type="string" cy:type="String"/>
      <att name="Neighbor InterPro Families" value="IPR040183" type="string" cy:type="String"/>
    </att>
    <att name="Organism" value="Thermococcus thioreducens." type="string" cy:type="String"/>
    <att name="Taxonomy ID" value="277988" type="string" cy:type="String"/>
    <att name="UniProt Annotation Status" value="TrEMBL" type="string" cy:type="String"/>
    <att name="Description" type="list" cy:type="List" cy:elementType="String">
      <att name="Description" value="Uncharacterized protein" type="string" cy:type="String"/>
    </att>
    <att name="Swissprot Description" value="NA" type="string" cy:type="String"/>
    <att name="Sequence Length" value="97" type="integer" cy:type="Integer"/>
    <att name="Gene Name" value="A3L14_11445" type="string" cy:type="String"/>
    <att name="NCBI IDs" type="list" cy:type="List" cy:elementType="String">
      <att name="NCBI IDs" value="GI:943476951" type="string" cy:type="String"/>
      <att name="NCBI IDs" value="GI:1214557505" type="string" cy:type="String"/>
      <att name="NCBI IDs" value="GI:943599962" type="string" cy:type="String"/>
      <att name="NCBI IDs" value="EMBL-CDS:ASJ13455.1" type="string" cy:type="String"/>
      <att name="NCBI IDs" value="EMBL-CDS:KQH81438.1" type="string" cy:type="String"/>
      <att name="NCBI IDs" value="EMBL-CDS:SEV97004.1" type="string" cy:type="String"/>
      <att name="NCBI IDs" value="REFSEQ:WP_055430371.1" type="string" cy:type="String"/>
    </att>
    <att name="Superkingdom" value="Archaea" type="string" cy:type="String"/>
    <att name="Kingdom" value="NA" type="string" cy:type="String"/>
    <att name="Phylum" value="Euryarchaeota" type="string" cy:type="String"/>
    <att name="Class" value="Thermococci" type="string" cy:type="String"/>
    <att name="Order" value="Thermococcales" type="string" cy:type="String"/>
    <att name="Family" value="Thermococcaceae" type="string" cy:type="String"/>
    <att name="Genus" value="Thermococcus" type="string" cy:type="String"/>
    <att name="Species" value="Thermococcus thioreducens" type="string" cy:type="String"/>
    <att name="EC" value="None" type="string" cy:type="String"/>
    <att name="PFAM" type="list" cy:type="List" cy:elementType="String">
      <att name="PFAM" value="PF08967" type="string" cy:type="String"/>
    </att>
    <att name="PDB" type="list" cy:type="List" cy:elementType="String">
      <att name="PDB" value="None" type="string" cy:type="String"/>
    </att>
    <att name="InterPro (Domain)" value="None" type="string" cy:type="String"/>
    <att name="InterPro (Family)" value="IPR014418" type="string" cy:type="String"/>
    <att name="InterPro (Homologous Superfamily)" value="IPR036216" type="string" cy:type="String"/>
    <att name="InterPro (Other)" type="list" cy:type="List" cy:elementType="String">
      <att name="InterPro (Other)" value="None" type="string" cy:type="String"/>
    </att>
    <att name="BRENDA ID" value="None" type="string" cy:type="String"/>
    <att name="CAZY Name" type="list" cy:type="List" cy:elementType="String">
      <att name="CAZY Name" value="None" type="string" cy:type="String"/>
    </att>
    <att name="GO Term" type="list" cy:type="List" cy:elementType="String">
      <att name="GO Term" value="None" type="string" cy:type="String"/>
    </att>
    <att name="KEGG ID" value="ttd:A3L14_11445" type="string" cy:type="String"/>
    <att name="PATRIC ID" value="fig|277988.4.peg.2403" type="string" cy:type="String"/>
    <att name="STRING ID" value="None" type="string" cy:type="String"/>
    <att name="HMP Body Site" type="list" cy:type="List" cy:elementType="String">
      <att name="HMP Body Site" value="None" type="string" cy:type="String"/>
    </att>
    <att name="HMP Oxygen" value="None" type="string" cy:type="String"/>
    <att name="P01 gDNA" value="False" type="string" cy:type="String"/>
    <att name="Sequence Status" value="complete" type="string" cy:type="String"/>
    <att name="Family Type" value="4B" type="string" cy:type="String"/>
    <att name="Cargo Type" value="DeoC" type="string" cy:type="String"/>
    <att name="Cargo Accession" value="A0A0Q2MP30" type="string" cy:type="String"/>
    <graphics h="20.0" width="0.0" y="139.56488037109375" x="193.11802673339844" w="20.0" type="ELLIPSE" z="0.0" outline="#CCCCCC" fill="#00ADDC">
      <att name="NODE_CUSTOMGRAPHICS_7" value="org.cytoscape.ding.customgraphics.NullCustomGraphics,0,[ Remove Graphics ]," type="string" cy:type="String"/>
      <att name="NODE_CUSTOMGRAPHICS_SIZE_5" value="20.0" type="string" cy:type="String"/>
      <att name="NODE_BORDER_TRANSPARENCY" value="255" type="string" cy:type="String"/>
      <att name="NODE_TOOLTIP" value="" type="string" cy:type="String"/>
      <att name="NODE_CUSTOMGRAPHICS_POSITION_7" value="C,C,c,0.00,0.00" type="string" cy:type="String"/>
      <att name="NODE_CUSTOMGRAPHICS_SIZE_7" value="20.0" type="string" cy:type="String"/>
      <att name="NODE_CUSTOMGRAPHICS_SIZE_1" value="20.0" type="string" cy:type="String"/>
      <att name="NODE_CUSTOMGRAPHICS_POSITION_5" value="C,C,c,0.00,0.00" type="string" cy:type="String"/>
      <att name="NODE_BORDER_STROKE" value="SOLID" type="string" cy:type="String"/>
      <att name="NODE_LABEL_FONT_SIZE" value="12" type="string" cy:type="String"/>
      <att name="NODE_CUSTOMGRAPHICS_3" value="org.cytoscape.ding.customgraphics.NullCustomGraphics,0,[ Remove Graphics ]," type="string" cy:type="String"/>
      <att name="NODE_LABEL_COLOR" value="#000000" type="string" cy:type="String"/>
      <att name="NODE_VISIBLE" value="true" type="string" cy:type="String"/>
      <att name="NODE_LABEL_FONT_FACE" value="SansSerif.plain,plain,12" type="string" cy:type="String"/>
      <att name="NODE_SELECTED" value="false" type="string" cy:type="String"/>
      <att name="NODE_CUSTOMGRAPHICS_POSITION_9" value="C,C,c,0.00,0.00" type="string" cy:type="String"/>
      <att name="NODE_CUSTOMGRAPHICS_POSITION_1" value="C,C,c,0.00,0.00" type="string" cy:type="String"/>
      <att name="NODE_CUSTOMGRAPHICS_9" value="org.cytoscape.ding.customgraphics.NullCustomGraphics,0,[ Remove Graphics ]," type="string" cy:type="String"/>
      <att name="NODE_CUSTOMGRAPHICS_SIZE_9" value="20.0" type="string" cy:type="String"/>
      <att name="NODE_CUSTOMGRAPHICS_5" value="org.cytoscape.ding.customgraphics.NullCustomGraphics,0,[ Remove Graphics ]," type="string" cy:type="String"/>
      <att name="NODE_LABEL" value="" type="string" cy:type="String"/>
      <att name="NODE_CUSTOMGRAPHICS_SIZE_4" value="20.0" type="string" cy:type="String"/>
      <att name="NODE_CUSTOMGRAPHICS_POSITION_8" value="C,C,c,0.00,0.00" type="string" cy:type="String"/>
      <att name="NODE_LABEL_TRANSPARENCY" value="255" type="string" cy:type="String"/>
      <att name="NODE_CUSTOMGRAPHICS_8" value="org.cytoscape.ding.customgraphics.NullCustomGraphics,0,[ Remove Graphics ]," type="string" cy:type="String"/>
      <att name="NODE_CUSTOMGRAPHICS_SIZE_8" value="20.0" type="string" cy:type="String"/>
      <att name="NODE_CUSTOMGRAPHICS_SIZE_3" value="20.0" type="string" cy:type="String"/>
      <att name="NODE_CUSTOMGRAPHICS_1" value="org.cytoscape.ding.customgraphics.NullCustomGraphics,0,[ Remove Graphics ]," type="string" cy:type="String"/>
      <att name="NODE_CUSTOMGRAPHICS_SIZE_2" value="20.0" type="string" cy:type="String"/>
      <att name="COMPOUND_NODE_PADDING" value="10.0" type="string" cy:type="String"/>
      <att name="NODE_LABEL_POSITION" value="C,C,c,0.00,0.00" type="string" cy:type="String"/>
      <att name="COMPOUND_NODE_SHAPE" value="ROUND_RECTANGLE" type="string" cy:type="String"/>
      <att name="NODE_DEPTH" value="20.0" type="string" cy:type="String"/>
      <att name="NODE_LABEL_WIDTH" value="200.0" type="string" cy:type="String"/>
      <att name="NODE_CUSTOMGRAPHICS_POSITION_3" value="C,C,c,0.00,0.00" type="string" cy:type="String"/>
      <att name="NODE_CUSTOMGRAPHICS_2" value="org.cytoscape.ding.customgraphics.NullCustomGraphics,0,[ Remove Graphics ]," type="string" cy:type="String"/>
      <att name="NODE_NESTED_NETWORK_IMAGE_VISIBLE" value="true" type="string" cy:type="String"/>
      <att name="NODE_TRANSPARENCY" value="255" type="string" cy:type="String"/>
      <att name="NODE_CUSTOMGRAPHICS_4" value="org.cytoscape.ding.customgraphics.NullCustomGraphics,0,[ Remove Graphics ]," type="string" cy:type="String"/>
      <att name="NODE_SELECTED_PAINT" value="#FFFF00" type="string" cy:type="String"/>
      <att name="NODE_CUSTOMGRAPHICS_POSITION_2" value="C,C,c,0.00,0.00" type="string" cy:type="String"/>
      <att name="NODE_CUSTOMGRAPHICS_POSITION_4" value="C,C,c,0.00,0.00" type="string" cy:type="String"/>
      <att name="NODE_CUSTOMGRAPHICS_POSITION_6" value="C,C,c,0.00,0.00" type="string" cy:type="String"/>
      <att name="NODE_CUSTOMGRAPHICS_6" value="org.cytoscape.ding.customgraphics.NullCustomGraphics,0,[ Remove Graphics ]," type="string" cy:type="String"/>
      <att name="NODE_CUSTOMGRAPHICS_SIZE_6" value="20.0" type="string" cy:type="String"/>
    </graphics>
  </node>
  <node id="31326" label="A0A0Q2ULY2">
    <att name="shared name" value="A0A0Q2ULY2" type="string" cy:type="String"/>
    <att name="name" value="A0A0Q2ULY2" type="string" cy:type="String"/>
    <att name="selected" value="0" type="boolean" cy:type="Boolean"/>
    <att name="Sequence Source" value="USER" type="string" cy:type="String"/>
    <att name="Query IDs" type="list" cy:type="List" cy:elementType="String">
      <att name="Query IDs" value="A0A0Q2ULY2" type="string" cy:type="String"/>
    </att>
    <att name="Sequence Count Cluster Number" value="1" type="integer" cy:type="Integer"/>
    <att name="Node Count Cluster Number" value="1" type="integer" cy:type="Integer"/>
    <att name="Cluster Sequence Count" value="45" type="integer" cy:type="Integer"/>
    <att name="Cluster Node Count" value="45" type="integer" cy:type="Integer"/>
    <att name="node.fillColor" value="#FF0000" type="string" cy:type="String"/>
    <att name="Node Count Fill Color" value="#FF0000" type="string" cy:type="String"/>
    <att name="Present in ENA Database?" value="true" type="string" cy:type="String"/>
    <att name="Genome Neighbors in ENA Database?" value="true" type="string" cy:type="String"/>
    <att name="ENA Database Genome ID" value="CP015105" type="string" cy:type="String"/>
    <att name="Neighbor Pfam Families" type="list" cy:type="List" cy:elementType="String">
      <att name="Neighbor Pfam Families" value="PF00155" type="string" cy:type="String"/>
      <att name="Neighbor Pfam Families" value="PF01008" type="string" cy:type="String"/>
      <att name="Neighbor Pfam Families" value="PF01037" type="string" cy:type="String"/>
      <att name="Neighbor Pfam Families" value="PF01269" type="string" cy:type="String"/>
      <att name="Neighbor Pfam Families" value="PF01798" type="string" cy:type="String"/>
      <att name="Neighbor Pfam Families" value="PF01874" type="string" cy:type="String"/>
      <att name="Neighbor Pfam Families" value="PF01914" type="string" cy:type="String"/>
      <att name="Neighbor Pfam Families" value="PF01926" type="string" cy:type="String"/>
      <att name="Neighbor Pfam Families" value="PF01965" type="string" cy:type="String"/>
      <att name="Neighbor Pfam Families" value="PF02566" type="string" cy:type="String"/>
      <att name="Neighbor Pfam Families" value="PF02824" type="string" cy:type="String"/>
      <att name="Neighbor Pfam Families" value="PF04024" type="string" cy:type="String"/>
      <att name="Neighbor Pfam Families" value="PF04055" type="string" cy:type="String"/>
      <att name="Neighbor Pfam Families" value="PF07722" type="string" cy:type="String"/>
      <att name="Neighbor Pfam Families" value="PF13412" type="string" cy:type="String"/>
      <att name="Neighbor Pfam Families" value="PF16897" type="string" cy:type="String"/>
    </att>
    <att name="Neighbor InterPro Families" type="list" cy:type="List" cy:elementType="String">
      <att name="Neighbor InterPro Families" value="IPR000485" type="string" cy:type="String"/>
      <att name="Neighbor InterPro Families" value="IPR000649" type="string" cy:type="String"/>
      <att name="Neighbor InterPro Families" value="IPR000692" type="string" cy:type="String"/>
      <att name="Neighbor InterPro Families" value="IPR002687" type="string" cy:type="String"/>
      <att name="Neighbor InterPro Families" value="IPR002736" type="string" cy:type="String"/>
      <att name="Neighbor InterPro Families" value="IPR002771" type="string" cy:type="String"/>
      <att name="Neighbor InterPro Families" value="IPR002818" type="string" cy:type="String"/>
      <att name="Neighbor InterPro Families" value="IPR003718" type="string" cy:type="String"/>
      <att name="Neighbor InterPro Families" value="IPR004095" type="string" cy:type="String"/>
      <att name="Neighbor InterPro Families" value="IPR004839" type="string" cy:type="String"/>
      <att name="Neighbor InterPro Families" value="IPR005225" type="string" cy:type="String"/>
      <att name="Neighbor InterPro Families" value="IPR005250" type="string" cy:type="String"/>
      <att name="Neighbor InterPro Families" value="IPR006073" type="string" cy:type="String"/>
      <att name="Neighbor InterPro Families" value="IPR006286" type="string" cy:type="String"/>
      <att name="Neighbor InterPro Families" value="IPR006638" type="string" cy:type="String"/>
      <att name="Neighbor InterPro Families" value="IPR007168" type="string" cy:type="String"/>
      <att name="Neighbor InterPro Families" value="IPR007197" type="string" cy:type="String"/>
      <att name="Neighbor InterPro Families" value="IPR011008" type="string" cy:type="String"/>
      <att name="Neighbor InterPro Families" value="IPR011559" type="string" cy:type="String"/>
      <att name="Neighbor InterPro Families" value="IPR011697" type="string" cy:type="String"/>
      <att name="Neighbor InterPro Families" value="IPR011991" type="string" cy:type="String"/>
      <att name="Neighbor InterPro Families" value="IPR012675" type="string" cy:type="String"/>
      <att name="Neighbor InterPro Families" value="IPR012676" type="string" cy:type="String"/>
      <att name="Neighbor InterPro Families" value="IPR012976" type="string" cy:type="String"/>
      <att name="Neighbor InterPro Families" value="IPR015421" type="string" cy:type="String"/>
      <att name="Neighbor InterPro Families" value="IPR015422" type="string" cy:type="String"/>
      <att name="Neighbor InterPro Families" value="IPR015424" type="string" cy:type="String"/>
      <att name="Neighbor InterPro Families" value="IPR015946" type="string" cy:type="String"/>
      <att name="Neighbor InterPro Families" value="IPR017926" type="string" cy:type="String"/>
      <att name="Neighbor InterPro Families" value="IPR019887" type="string" cy:type="String"/>
      <att name="Neighbor InterPro Families" value="IPR019888" type="string" cy:type="String"/>
      <att name="Neighbor InterPro Families" value="IPR027363" type="string" cy:type="String"/>
      <att name="Neighbor InterPro Families" value="IPR027417" type="string" cy:type="String"/>
      <att name="Neighbor InterPro Families" value="IPR029012" type="string" cy:type="String"/>
      <att name="Neighbor InterPro Families" value="IPR029062" type="string" cy:type="String"/>
      <att name="Neighbor InterPro Families" value="IPR029063" type="string" cy:type="String"/>
      <att name="Neighbor InterPro Families" value="IPR031167" type="string" cy:type="String"/>
      <att name="Neighbor InterPro Families" value="IPR031662" type="string" cy:type="String"/>
      <att name="Neighbor InterPro Families" value="IPR036070" type="string" cy:type="String"/>
      <att name="Neighbor InterPro Families" value="IPR036102" type="string" cy:type="String"/>
      <att name="Neighbor InterPro Families" value="IPR036388" type="string" cy:type="String"/>
      <att name="Neighbor InterPro Families" value="IPR036390" type="string" cy:type="String"/>
      <att name="Neighbor InterPro Families" value="IPR037171" type="string" cy:type="String"/>
      <att name="Neighbor InterPro Families" value="IPR040086" type="string" cy:type="String"/>
      <att name="Neighbor InterPro Families" value="IPR042239" type="string" cy:type="String"/>
      <att name="Neighbor InterPro Families" value="IPR042529" type="string" cy:type="String"/>
    </att>
    <att name="Organism" value="Thermococcus thioreducens." type="string" cy:type="String"/>
    <att name="Taxonomy ID" value="277988" type="string" cy:type="String"/>
    <att name="UniProt Annotation Status" value="TrEMBL" type="string" cy:type="String"/>
    <att name="Description" type="list" cy:type="List" cy:elementType="String">
      <att name="Description" value="Uncharacterized protein" type="string" cy:type="String"/>
    </att>
    <att name="Swissprot Description" value="NA" type="string" cy:type="String"/>
    <att name="Sequence Length" value="93" type="integer" cy:type="Integer"/>
    <att name="Gene Name" value="A3L14_09635" type="string" cy:type="String"/>
    <att name="NCBI IDs" type="list" cy:type="List" cy:elementType="String">
      <att name="NCBI IDs" value="GI:943477158" type="string" cy:type="String"/>
      <att name="NCBI IDs" value="GI:943599803" type="string" cy:type="String"/>
      <att name="NCBI IDs" value="GI:1214557182" type="string" cy:type="String"/>
      <att name="NCBI IDs" value="EMBL-CDS:ASJ13132.1" type="string" cy:type="String"/>
      <att name="NCBI IDs" value="EMBL-CDS:KQH81640.1" type="string" cy:type="String"/>
      <att name="NCBI IDs" value="EMBL-CDS:SEV80672.1" type="string" cy:type="String"/>
      <att name="NCBI IDs" value="REFSEQ:WP_055430212.1" type="string" cy:type="String"/>
    </att>
    <att name="Superkingdom" value="Archaea" type="string" cy:type="String"/>
    <att name="Kingdom" value="NA" type="string" cy:type="String"/>
    <att name="Phylum" value="Euryarchaeota" type="string" cy:type="String"/>
    <att name="Class" value="Thermococci" type="string" cy:type="String"/>
    <att name="Order" value="Thermococcales" type="string" cy:type="String"/>
    <att name="Family" value="Thermococcaceae" type="string" cy:type="String"/>
    <att name="Genus" value="Thermococcus" type="string" cy:type="String"/>
    <att name="Species" value="Thermococcus thioreducens" type="string" cy:type="String"/>
    <att name="EC" value="None" type="string" cy:type="String"/>
    <att name="PFAM" type="list" cy:type="List" cy:elementType="String">
      <att name="PFAM" value="PF08967" type="string" cy:type="String"/>
    </att>
    <att name="PDB" type="list" cy:type="List" cy:elementType="String">
      <att name="PDB" value="None" type="string" cy:type="String"/>
    </att>
    <att name="InterPro (Domain)" value="None" type="string" cy:type="String"/>
    <att name="InterPro (Family)" value="IPR014418" type="string" cy:type="String"/>
    <att name="InterPro (Homologous Superfamily)" value="IPR036216" type="string" cy:type="String"/>
    <att name="InterPro (Other)" type="list" cy:type="List" cy:elementType="String">
      <att name="InterPro (Other)" value="None" type="string" cy:type="String"/>
    </att>
    <att name="BRENDA ID" value="None" type="string" cy:type="String"/>
    <att name="CAZY Name" type="list" cy:type="List" cy:elementType="String">
      <att name="CAZY Name" value="None" type="string" cy:type="String"/>
    </att>
    <att name="GO Term" type="list" cy:type="List" cy:elementType="String">
      <att name="GO Term" value="None" type="string" cy:type="String"/>
    </att>
    <att name="KEGG ID" value="ttd:A3L14_09635" type="string" cy:type="String"/>
    <att name="PATRIC ID" value="fig|277988.4.peg.2205" type="string" cy:type="String"/>
    <att name="STRING ID" value="None" type="string" cy:type="String"/>
    <att name="HMP Body Site" type="list" cy:type="List" cy:elementType="String">
      <att name="HMP Body Site" value="None" type="string" cy:type="String"/>
    </att>
    <att name="HMP Oxygen" value="None" type="string" cy:type="String"/>
    <att name="P01 gDNA" value="False" type="string" cy:type="String"/>
    <att name="Sequence Status" value="complete" type="string" cy:type="String"/>
    <att name="Family Type" value="4A" type="string" cy:type="String"/>
    <att name="Cargo Type" value="OsmC" type="string" cy:type="String"/>
    <att name="Cargo Accession" value="A0A0Q2RCJ2" type="string" cy:type="String"/>
    <graphics h="20.0" width="0.0" y="182.56488037109375" x="-81.8819808959961" w="20.0" type="ELLIPSE" z="0.0" outline="#CCCCCC" fill="#F2A2C6">
      <att name="NODE_CUSTOMGRAPHICS_7" value="org.cytoscape.ding.customgraphics.NullCustomGraphics,0,[ Remove Graphics ]," type="string" cy:type="String"/>
      <att name="NODE_CUSTOMGRAPHICS_SIZE_5" value="20.0" type="string" cy:type="String"/>
      <att name="NODE_BORDER_TRANSPARENCY" value="255" type="string" cy:type="String"/>
      <att name="NODE_TOOLTIP" value="" type="string" cy:type="String"/>
      <att name="NODE_CUSTOMGRAPHICS_POSITION_7" value="C,C,c,0.00,0.00" type="string" cy:type="String"/>
      <att name="NODE_CUSTOMGRAPHICS_SIZE_7" value="20.0" type="string" cy:type="String"/>
      <att name="NODE_CUSTOMGRAPHICS_SIZE_1" value="20.0" type="string" cy:type="String"/>
      <att name="NODE_CUSTOMGRAPHICS_POSITION_5" value="C,C,c,0.00,0.00" type="string" cy:type="String"/>
      <att name="NODE_BORDER_STROKE" value="SOLID" type="string" cy:type="String"/>
      <att name="NODE_LABEL_FONT_SIZE" value="12" type="string" cy:type="String"/>
      <att name="NODE_CUSTOMGRAPHICS_3" value="org.cytoscape.ding.customgraphics.NullCustomGraphics,0,[ Remove Graphics ]," type="string" cy:type="String"/>
      <att name="NODE_LABEL_COLOR" value="#000000" type="string" cy:type="String"/>
      <att name="NODE_VISIBLE" value="true" type="string" cy:type="String"/>
      <att name="NODE_LABEL_FONT_FACE" value="SansSerif.plain,plain,12" type="string" cy:type="String"/>
      <att name="NODE_SELECTED" value="false" type="string" cy:type="String"/>
      <att name="NODE_CUSTOMGRAPHICS_POSITION_9" value="C,C,c,0.00,0.00" type="string" cy:type="String"/>
      <att name="NODE_CUSTOMGRAPHICS_POSITION_1" value="C,C,c,0.00,0.00" type="string" cy:type="String"/>
      <att name="NODE_CUSTOMGRAPHICS_9" value="org.cytoscape.ding.customgraphics.NullCustomGraphics,0,[ Remove Graphics ]," type="string" cy:type="String"/>
      <att name="NODE_CUSTOMGRAPHICS_SIZE_9" value="20.0" type="string" cy:type="String"/>
      <att name="NODE_CUSTOMGRAPHICS_5" value="org.cytoscape.ding.customgraphics.NullCustomGraphics,0,[ Remove Graphics ]," type="string" cy:type="String"/>
      <att name="NODE_LABEL" value="" type="string" cy:type="String"/>
      <att name="NODE_CUSTOMGRAPHICS_SIZE_4" value="20.0" type="string" cy:type="String"/>
      <att name="NODE_CUSTOMGRAPHICS_POSITION_8" value="C,C,c,0.00,0.00" type="string" cy:type="String"/>
      <att name="NODE_LABEL_TRANSPARENCY" value="255" type="string" cy:type="String"/>
      <att name="NODE_CUSTOMGRAPHICS_8" value="org.cytoscape.ding.customgraphics.NullCustomGraphics,0,[ Remove Graphics ]," type="string" cy:type="String"/>
      <att name="NODE_CUSTOMGRAPHICS_SIZE_8" value="20.0" type="string" cy:type="String"/>
      <att name="NODE_CUSTOMGRAPHICS_SIZE_3" value="20.0" type="string" cy:type="String"/>
      <att name="NODE_CUSTOMGRAPHICS_1" value="org.cytoscape.ding.customgraphics.NullCustomGraphics,0,[ Remove Graphics ]," type="string" cy:type="String"/>
      <att name="NODE_CUSTOMGRAPHICS_SIZE_2" value="20.0" type="string" cy:type="String"/>
      <att name="COMPOUND_NODE_PADDING" value="10.0" type="string" cy:type="String"/>
      <att name="NODE_LABEL_POSITION" value="C,C,c,0.00,0.00" type="string" cy:type="String"/>
      <att name="COMPOUND_NODE_SHAPE" value="ROUND_RECTANGLE" type="string" cy:type="String"/>
      <att name="NODE_DEPTH" value="20.0" type="string" cy:type="String"/>
      <att name="NODE_LABEL_WIDTH" value="200.0" type="string" cy:type="String"/>
      <att name="NODE_CUSTOMGRAPHICS_POSITION_3" value="C,C,c,0.00,0.00" type="string" cy:type="String"/>
      <att name="NODE_CUSTOMGRAPHICS_2" value="org.cytoscape.ding.customgraphics.NullCustomGraphics,0,[ Remove Graphics ]," type="string" cy:type="String"/>
      <att name="NODE_NESTED_NETWORK_IMAGE_VISIBLE" value="true" type="string" cy:type="String"/>
      <att name="NODE_TRANSPARENCY" value="255" type="string" cy:type="String"/>
      <att name="NODE_CUSTOMGRAPHICS_4" value="org.cytoscape.ding.customgraphics.NullCustomGraphics,0,[ Remove Graphics ]," type="string" cy:type="String"/>
      <att name="NODE_SELECTED_PAINT" value="#FFFF00" type="string" cy:type="String"/>
      <att name="NODE_CUSTOMGRAPHICS_POSITION_2" value="C,C,c,0.00,0.00" type="string" cy:type="String"/>
      <att name="NODE_CUSTOMGRAPHICS_POSITION_4" value="C,C,c,0.00,0.00" type="string" cy:type="String"/>
      <att name="NODE_CUSTOMGRAPHICS_POSITION_6" value="C,C,c,0.00,0.00" type="string" cy:type="String"/>
      <att name="NODE_CUSTOMGRAPHICS_6" value="org.cytoscape.ding.customgraphics.NullCustomGraphics,0,[ Remove Graphics ]," type="string" cy:type="String"/>
      <att name="NODE_CUSTOMGRAPHICS_SIZE_6" value="20.0" type="string" cy:type="String"/>
    </graphics>
  </node>
  <node id="31325" label="A0A0S1XBD2">
    <att name="shared name" value="A0A0S1XBD2" type="string" cy:type="String"/>
    <att name="name" value="A0A0S1XBD2" type="string" cy:type="String"/>
    <att name="selected" value="0" type="boolean" cy:type="Boolean"/>
    <att name="Sequence Source" value="USER" type="string" cy:type="String"/>
    <att name="Query IDs" type="list" cy:type="List" cy:elementType="String">
      <att name="Query IDs" value="A0A0S1XBD2" type="string" cy:type="String"/>
    </att>
    <att name="Sequence Count Cluster Number" value="1" type="integer" cy:type="Integer"/>
    <att name="Node Count Cluster Number" value="1" type="integer" cy:type="Integer"/>
    <att name="Cluster Sequence Count" value="45" type="integer" cy:type="Integer"/>
    <att name="Cluster Node Count" value="45" type="integer" cy:type="Integer"/>
    <att name="node.fillColor" value="#FF0000" type="string" cy:type="String"/>
    <att name="Node Count Fill Color" value="#FF0000" type="string" cy:type="String"/>
    <att name="Present in ENA Database?" value="true" type="string" cy:type="String"/>
    <att name="Genome Neighbors in ENA Database?" value="true" type="string" cy:type="String"/>
    <att name="ENA Database Genome ID" value="CP013050" type="string" cy:type="String"/>
    <att name="Neighbor Pfam Families" type="list" cy:type="List" cy:elementType="String">
      <att name="Neighbor Pfam Families" value="PF00209" type="string" cy:type="String"/>
      <att name="Neighbor Pfam Families" value="PF00227" type="string" cy:type="String"/>
      <att name="Neighbor Pfam Families" value="PF00291" type="string" cy:type="String"/>
      <att name="Neighbor Pfam Families" value="PF01037" type="string" cy:type="String"/>
      <att name="Neighbor Pfam Families" value="PF01144" type="string" cy:type="String"/>
      <att name="Neighbor Pfam Families" value="PF01874" type="string" cy:type="String"/>
      <att name="Neighbor Pfam Families" value="PF01926" type="string" cy:type="String"/>
      <att name="Neighbor Pfam Families" value="PF01965" type="string" cy:type="String"/>
      <att name="Neighbor Pfam Families" value="PF02423" type="string" cy:type="String"/>
      <att name="Neighbor Pfam Families" value="PF02566" type="string" cy:type="String"/>
      <att name="Neighbor Pfam Families" value="PF02824" type="string" cy:type="String"/>
      <att name="Neighbor Pfam Families" value="PF04024" type="string" cy:type="String"/>
      <att name="Neighbor Pfam Families" value="PF04055" type="string" cy:type="String"/>
      <att name="Neighbor Pfam Families" value="PF05544" type="string" cy:type="String"/>
      <att name="Neighbor Pfam Families" value="PF07722" type="string" cy:type="String"/>
      <att name="Neighbor Pfam Families" value="PF07992" type="string" cy:type="String"/>
      <att name="Neighbor Pfam Families" value="PF13412" type="string" cy:type="String"/>
      <att name="Neighbor Pfam Families" value="PF13510" type="string" cy:type="String"/>
      <att name="Neighbor Pfam Families" value="PF13699" type="string" cy:type="String"/>
      <att name="Neighbor Pfam Families" value="PF16897" type="string" cy:type="String"/>
      <att name="Neighbor Pfam Families" value="PF17806" type="string" cy:type="String"/>
    </att>
    <att name="Neighbor InterPro Families" type="list" cy:type="List" cy:elementType="String">
      <att name="Neighbor InterPro Families" value="IPR000175" type="string" cy:type="String"/>
      <att name="Neighbor InterPro Families" value="IPR000243" type="string" cy:type="String"/>
      <att name="Neighbor InterPro Families" value="IPR000485" type="string" cy:type="String"/>
      <att name="Neighbor InterPro Families" value="IPR001353" type="string" cy:type="String"/>
      <att name="Neighbor InterPro Families" value="IPR001926" type="string" cy:type="String"/>
      <att name="Neighbor InterPro Families" value="IPR002736" type="string" cy:type="String"/>
      <att name="Neighbor InterPro Families" value="IPR002818" type="string" cy:type="String"/>
      <att name="Neighbor InterPro Families" value="IPR003462" type="string" cy:type="String"/>
      <att name="Neighbor InterPro Families" value="IPR003718" type="string" cy:type="String"/>
      <att name="Neighbor InterPro Families" value="IPR004095" type="string" cy:type="String"/>
      <att name="Neighbor InterPro Families" value="IPR004165" type="string" cy:type="String"/>
      <att name="Neighbor InterPro Families" value="IPR004450" type="string" cy:type="String"/>
      <att name="Neighbor InterPro Families" value="IPR005225" type="string" cy:type="String"/>
      <att name="Neighbor InterPro Families" value="IPR006073" type="string" cy:type="String"/>
      <att name="Neighbor InterPro Families" value="IPR006286" type="string" cy:type="String"/>
      <att name="Neighbor InterPro Families" value="IPR006638" type="string" cy:type="String"/>
      <att name="Neighbor InterPro Families" value="IPR007168" type="string" cy:type="String"/>
      <att name="Neighbor InterPro Families" value="IPR007197" type="string" cy:type="String"/>
      <att name="Neighbor InterPro Families" value="IPR008794" type="string" cy:type="String"/>
      <att name="Neighbor InterPro Families" value="IPR011008" type="string" cy:type="String"/>
      <att name="Neighbor InterPro Families" value="IPR011697" type="string" cy:type="String"/>
      <att name="Neighbor InterPro Families" value="IPR011991" type="string" cy:type="String"/>
      <att name="Neighbor InterPro Families" value="IPR012675" type="string" cy:type="String"/>
      <att name="Neighbor InterPro Families" value="IPR012676" type="string" cy:type="String"/>
      <att name="Neighbor InterPro Families" value="IPR014388" type="string" cy:type="String"/>
      <att name="Neighbor InterPro Families" value="IPR015946" type="string" cy:type="String"/>
      <att name="Neighbor InterPro Families" value="IPR018163" type="string" cy:type="String"/>
      <att name="Neighbor InterPro Families" value="IPR019887" type="string" cy:type="String"/>
      <att name="Neighbor InterPro Families" value="IPR019888" type="string" cy:type="String"/>
      <att name="Neighbor InterPro Families" value="IPR019983" type="string" cy:type="String"/>
      <att name="Neighbor InterPro Families" value="IPR023333" type="string" cy:type="String"/>
      <att name="Neighbor InterPro Families" value="IPR023401" type="string" cy:type="String"/>
      <att name="Neighbor InterPro Families" value="IPR023753" type="string" cy:type="String"/>
      <att name="Neighbor InterPro Families" value="IPR025295" type="string" cy:type="String"/>
      <att name="Neighbor InterPro Families" value="IPR026260" type="string" cy:type="String"/>
      <att name="Neighbor InterPro Families" value="IPR027417" type="string" cy:type="String"/>
      <att name="Neighbor InterPro Families" value="IPR028609" type="string" cy:type="String"/>
      <att name="Neighbor InterPro Families" value="IPR029055" type="string" cy:type="String"/>
      <att name="Neighbor InterPro Families" value="IPR029062" type="string" cy:type="String"/>
      <att name="Neighbor InterPro Families" value="IPR031167" type="string" cy:type="String"/>
      <att name="Neighbor InterPro Families" value="IPR031662" type="string" cy:type="String"/>
      <att name="Neighbor InterPro Families" value="IPR036052" type="string" cy:type="String"/>
      <att name="Neighbor InterPro Families" value="IPR036102" type="string" cy:type="String"/>
      <att name="Neighbor InterPro Families" value="IPR036188" type="string" cy:type="String"/>
      <att name="Neighbor InterPro Families" value="IPR036291" type="string" cy:type="String"/>
      <att name="Neighbor InterPro Families" value="IPR036388" type="string" cy:type="String"/>
      <att name="Neighbor InterPro Families" value="IPR036390" type="string" cy:type="String"/>
      <att name="Neighbor InterPro Families" value="IPR037171" type="string" cy:type="String"/>
      <att name="Neighbor InterPro Families" value="IPR037272" type="string" cy:type="String"/>
      <att name="Neighbor InterPro Families" value="IPR040086" type="string" cy:type="String"/>
      <att name="Neighbor InterPro Families" value="IPR041117" type="string" cy:type="String"/>
      <att name="Neighbor InterPro Families" value="IPR041854" type="string" cy:type="String"/>
      <att name="Neighbor InterPro Families" value="IPR042204" type="string" cy:type="String"/>
    </att>
    <att name="Organism" value="Thermococcus barophilus." type="string" cy:type="String"/>
    <att name="Taxonomy ID" value="55802" type="string" cy:type="String"/>
    <att name="UniProt Annotation Status" value="TrEMBL" type="string" cy:type="String"/>
    <att name="Description" type="list" cy:type="List" cy:elementType="String">
      <att name="Description" value="Uncharacterized protein" type="string" cy:type="String"/>
    </att>
    <att name="Swissprot Description" value="NA" type="string" cy:type="String"/>
    <att name="Sequence Length" value="94" type="integer" cy:type="Integer"/>
    <att name="Gene Name" value="TBCH5v1_1182" type="string" cy:type="String"/>
    <att name="NCBI IDs" type="list" cy:type="List" cy:elementType="String">
      <att name="NCBI IDs" value="GI:948701197" type="string" cy:type="String"/>
      <att name="NCBI IDs" value="GI:948527565" type="string" cy:type="String"/>
      <att name="NCBI IDs" value="EMBL-CDS:ALM75109.1" type="string" cy:type="String"/>
      <att name="NCBI IDs" value="REFSEQ:WP_056933833.1" type="string" cy:type="String"/>
    </att>
    <att name="Superkingdom" value="Archaea" type="string" cy:type="String"/>
    <att name="Kingdom" value="NA" type="string" cy:type="String"/>
    <att name="Phylum" value="Euryarchaeota" type="string" cy:type="String"/>
    <att name="Class" value="Thermococci" type="string" cy:type="String"/>
    <att name="Order" value="Thermococcales" type="string" cy:type="String"/>
    <att name="Family" value="Thermococcaceae" type="string" cy:type="String"/>
    <att name="Genus" value="Thermococcus" type="string" cy:type="String"/>
    <att name="Species" value="Thermococcus barophilus" type="string" cy:type="String"/>
    <att name="EC" value="None" type="string" cy:type="String"/>
    <att name="PFAM" type="list" cy:type="List" cy:elementType="String">
      <att name="PFAM" value="PF08967" type="string" cy:type="String"/>
    </att>
    <att name="PDB" type="list" cy:type="List" cy:elementType="String">
      <att name="PDB" value="None" type="string" cy:type="String"/>
    </att>
    <att name="InterPro (Domain)" value="None" type="string" cy:type="String"/>
    <att name="InterPro (Family)" value="IPR014418" type="string" cy:type="String"/>
    <att name="InterPro (Homologous Superfamily)" value="IPR036216" type="string" cy:type="String"/>
    <att name="InterPro (Other)" type="list" cy:type="List" cy:elementType="String">
      <att name="InterPro (Other)" value="None" type="string" cy:type="String"/>
    </att>
    <att name="BRENDA ID" value="None" type="string" cy:type="String"/>
    <att name="CAZY Name" type="list" cy:type="List" cy:elementType="String">
      <att name="CAZY Name" value="None" type="string" cy:type="String"/>
    </att>
    <att name="GO Term" type="list" cy:type="List" cy:elementType="String">
      <att name="GO Term" value="None" type="string" cy:type="String"/>
    </att>
    <att name="KEGG ID" value="None" type="string" cy:type="String"/>
    <att name="PATRIC ID" value="fig|55802.8.peg.1163" type="string" cy:type="String"/>
    <att name="STRING ID" value="None" type="string" cy:type="String"/>
    <att name="HMP Body Site" type="list" cy:type="List" cy:elementType="String">
      <att name="HMP Body Site" value="None" type="string" cy:type="String"/>
    </att>
    <att name="HMP Oxygen" value="None" type="string" cy:type="String"/>
    <att name="P01 gDNA" value="False" type="string" cy:type="String"/>
    <att name="Sequence Status" value="complete" type="string" cy:type="String"/>
    <att name="Family Type" value="4A" type="string" cy:type="String"/>
    <att name="Cargo Type" value="OsmC" type="string" cy:type="String"/>
    <att name="Cargo Accession" value="A0A0S1XBE0" type="string" cy:type="String"/>
    <graphics h="20.0" width="0.0" y="110.56487274169922" x="-276.8819885253906" w="20.0" type="ELLIPSE" z="0.0" outline="#CCCCCC" fill="#F2A2C6">
      <att name="NODE_CUSTOMGRAPHICS_7" value="org.cytoscape.ding.customgraphics.NullCustomGraphics,0,[ Remove Graphics ]," type="string" cy:type="String"/>
      <att name="NODE_CUSTOMGRAPHICS_SIZE_5" value="20.0" type="string" cy:type="String"/>
      <att name="NODE_BORDER_TRANSPARENCY" value="255" type="string" cy:type="String"/>
      <att name="NODE_TOOLTIP" value="" type="string" cy:type="String"/>
      <att name="NODE_CUSTOMGRAPHICS_POSITION_7" value="C,C,c,0.00,0.00" type="string" cy:type="String"/>
      <att name="NODE_CUSTOMGRAPHICS_SIZE_7" value="20.0" type="string" cy:type="String"/>
      <att name="NODE_CUSTOMGRAPHICS_SIZE_1" value="20.0" type="string" cy:type="String"/>
      <att name="NODE_CUSTOMGRAPHICS_POSITION_5" value="C,C,c,0.00,0.00" type="string" cy:type="String"/>
      <att name="NODE_BORDER_STROKE" value="SOLID" type="string" cy:type="String"/>
      <att name="NODE_LABEL_FONT_SIZE" value="12" type="string" cy:type="String"/>
      <att name="NODE_CUSTOMGRAPHICS_3" value="org.cytoscape.ding.customgraphics.NullCustomGraphics,0,[ Remove Graphics ]," type="string" cy:type="String"/>
      <att name="NODE_LABEL_COLOR" value="#000000" type="string" cy:type="String"/>
      <att name="NODE_VISIBLE" value="true" type="string" cy:type="String"/>
      <att name="NODE_LABEL_FONT_FACE" value="SansSerif.plain,plain,12" type="string" cy:type="String"/>
      <att name="NODE_SELECTED" value="false" type="string" cy:type="String"/>
      <att name="NODE_CUSTOMGRAPHICS_POSITION_9" value="C,C,c,0.00,0.00" type="string" cy:type="String"/>
      <att name="NODE_CUSTOMGRAPHICS_POSITION_1" value="C,C,c,0.00,0.00" type="string" cy:type="String"/>
      <att name="NODE_CUSTOMGRAPHICS_9" value="org.cytoscape.ding.customgraphics.NullCustomGraphics,0,[ Remove Graphics ]," type="string" cy:type="String"/>
      <att name="NODE_CUSTOMGRAPHICS_SIZE_9" value="20.0" type="string" cy:type="String"/>
      <att name="NODE_CUSTOMGRAPHICS_5" value="org.cytoscape.ding.customgraphics.NullCustomGraphics,0,[ Remove Graphics ]," type="string" cy:type="String"/>
      <att name="NODE_LABEL" value="" type="string" cy:type="String"/>
      <att name="NODE_CUSTOMGRAPHICS_SIZE_4" value="20.0" type="string" cy:type="String"/>
      <att name="NODE_CUSTOMGRAPHICS_POSITION_8" value="C,C,c,0.00,0.00" type="string" cy:type="String"/>
      <att name="NODE_LABEL_TRANSPARENCY" value="255" type="string" cy:type="String"/>
      <att name="NODE_CUSTOMGRAPHICS_8" value="org.cytoscape.ding.customgraphics.NullCustomGraphics,0,[ Remove Graphics ]," type="string" cy:type="String"/>
      <att name="NODE_CUSTOMGRAPHICS_SIZE_8" value="20.0" type="string" cy:type="String"/>
      <att name="NODE_CUSTOMGRAPHICS_SIZE_3" value="20.0" type="string" cy:type="String"/>
      <att name="NODE_CUSTOMGRAPHICS_1" value="org.cytoscape.ding.customgraphics.NullCustomGraphics,0,[ Remove Graphics ]," type="string" cy:type="String"/>
      <att name="NODE_CUSTOMGRAPHICS_SIZE_2" value="20.0" type="string" cy:type="String"/>
      <att name="COMPOUND_NODE_PADDING" value="10.0" type="string" cy:type="String"/>
      <att name="NODE_LABEL_POSITION" value="C,C,c,0.00,0.00" type="string" cy:type="String"/>
      <att name="COMPOUND_NODE_SHAPE" value="ROUND_RECTANGLE" type="string" cy:type="String"/>
      <att name="NODE_DEPTH" value="20.0" type="string" cy:type="String"/>
      <att name="NODE_LABEL_WIDTH" value="200.0" type="string" cy:type="String"/>
      <att name="NODE_CUSTOMGRAPHICS_POSITION_3" value="C,C,c,0.00,0.00" type="string" cy:type="String"/>
      <att name="NODE_CUSTOMGRAPHICS_2" value="org.cytoscape.ding.customgraphics.NullCustomGraphics,0,[ Remove Graphics ]," type="string" cy:type="String"/>
      <att name="NODE_NESTED_NETWORK_IMAGE_VISIBLE" value="true" type="string" cy:type="String"/>
      <att name="NODE_TRANSPARENCY" value="255" type="string" cy:type="String"/>
      <att name="NODE_CUSTOMGRAPHICS_4" value="org.cytoscape.ding.customgraphics.NullCustomGraphics,0,[ Remove Graphics ]," type="string" cy:type="String"/>
      <att name="NODE_SELECTED_PAINT" value="#FFFF00" type="string" cy:type="String"/>
      <att name="NODE_CUSTOMGRAPHICS_POSITION_2" value="C,C,c,0.00,0.00" type="string" cy:type="String"/>
      <att name="NODE_CUSTOMGRAPHICS_POSITION_4" value="C,C,c,0.00,0.00" type="string" cy:type="String"/>
      <att name="NODE_CUSTOMGRAPHICS_POSITION_6" value="C,C,c,0.00,0.00" type="string" cy:type="String"/>
      <att name="NODE_CUSTOMGRAPHICS_6" value="org.cytoscape.ding.customgraphics.NullCustomGraphics,0,[ Remove Graphics ]," type="string" cy:type="String"/>
      <att name="NODE_CUSTOMGRAPHICS_SIZE_6" value="20.0" type="string" cy:type="String"/>
    </graphics>
  </node>
  <node id="31324" label="A0A0S1XD64">
    <att name="shared name" value="A0A0S1XD64" type="string" cy:type="String"/>
    <att name="name" value="A0A0S1XD64" type="string" cy:type="String"/>
    <att name="selected" value="0" type="boolean" cy:type="Boolean"/>
    <att name="Sequence Source" value="USER" type="string" cy:type="String"/>
    <att name="Query IDs" type="list" cy:type="List" cy:elementType="String">
      <att name="Query IDs" value="A0A0S1XD64" type="string" cy:type="String"/>
    </att>
    <att name="Sequence Count Cluster Number" value="2" type="integer" cy:type="Integer"/>
    <att name="Node Count Cluster Number" value="2" type="integer" cy:type="Integer"/>
    <att name="Cluster Sequence Count" value="43" type="integer" cy:type="Integer"/>
    <att name="Cluster Node Count" value="43" type="integer" cy:type="Integer"/>
    <att name="node.fillColor" value="#0000FF" type="string" cy:type="String"/>
    <att name="Node Count Fill Color" value="#0000FF" type="string" cy:type="String"/>
    <att name="Present in ENA Database?" value="true" type="string" cy:type="String"/>
    <att name="Genome Neighbors in ENA Database?" value="true" type="string" cy:type="String"/>
    <att name="ENA Database Genome ID" value="CP013050" type="string" cy:type="String"/>
    <att name="Neighbor Pfam Families" type="list" cy:type="List" cy:elementType="String">
      <att name="Neighbor Pfam Families" value="PF00004" type="string" cy:type="String"/>
      <att name="Neighbor Pfam Families" value="PF00113" type="string" cy:type="String"/>
      <att name="Neighbor Pfam Families" value="PF00149" type="string" cy:type="String"/>
      <att name="Neighbor Pfam Families" value="PF00202" type="string" cy:type="String"/>
      <att name="Neighbor Pfam Families" value="PF00535" type="string" cy:type="String"/>
      <att name="Neighbor Pfam Families" value="PF01022" type="string" cy:type="String"/>
      <att name="Neighbor Pfam Families" value="PF01180" type="string" cy:type="String"/>
      <att name="Neighbor Pfam Families" value="PF01791" type="string" cy:type="String"/>
      <att name="Neighbor Pfam Families" value="PF01978" type="string" cy:type="String"/>
      <att name="Neighbor Pfam Families" value="PF02926" type="string" cy:type="String"/>
      <att name="Neighbor Pfam Families" value="PF03952" type="string" cy:type="String"/>
      <att name="Neighbor Pfam Families" value="PF04138" type="string" cy:type="String"/>
      <att name="Neighbor Pfam Families" value="PF04307" type="string" cy:type="String"/>
      <att name="Neighbor Pfam Families" value="PF04389" type="string" cy:type="String"/>
      <att name="Neighbor Pfam Families" value="PF06508" type="string" cy:type="String"/>
      <att name="Neighbor Pfam Families" value="PF06745" type="string" cy:type="String"/>
      <att name="Neighbor Pfam Families" value="PF07155" type="string" cy:type="String"/>
      <att name="Neighbor Pfam Families" value="PF07992" type="string" cy:type="String"/>
      <att name="Neighbor Pfam Families" value="PF14257" type="string" cy:type="String"/>
    </att>
    <att name="Neighbor InterPro Families" type="list" cy:type="List" cy:elementType="String">
      <att name="Neighbor InterPro Families" value="IPR000941" type="string" cy:type="String"/>
      <att name="Neighbor InterPro Families" value="IPR001173" type="string" cy:type="String"/>
      <att name="Neighbor InterPro Families" value="IPR001845" type="string" cy:type="String"/>
      <att name="Neighbor InterPro Families" value="IPR002831" type="string" cy:type="String"/>
      <att name="Neighbor InterPro Families" value="IPR002915" type="string" cy:type="String"/>
      <att name="Neighbor InterPro Families" value="IPR003959" type="string" cy:type="String"/>
      <att name="Neighbor InterPro Families" value="IPR004114" type="string" cy:type="String"/>
      <att name="Neighbor InterPro Families" value="IPR004843" type="string" cy:type="String"/>
      <att name="Neighbor InterPro Families" value="IPR005720" type="string" cy:type="String"/>
      <att name="Neighbor InterPro Families" value="IPR005814" type="string" cy:type="String"/>
      <att name="Neighbor InterPro Families" value="IPR005982" type="string" cy:type="String"/>
      <att name="Neighbor InterPro Families" value="IPR007267" type="string" cy:type="String"/>
      <att name="Neighbor InterPro Families" value="IPR007404" type="string" cy:type="String"/>
      <att name="Neighbor InterPro Families" value="IPR007484" type="string" cy:type="String"/>
      <att name="Neighbor InterPro Families" value="IPR009825" type="string" cy:type="String"/>
      <att name="Neighbor InterPro Families" value="IPR010624" type="string" cy:type="String"/>
      <att name="Neighbor InterPro Families" value="IPR011008" type="string" cy:type="String"/>
      <att name="Neighbor InterPro Families" value="IPR011343" type="string" cy:type="String"/>
      <att name="Neighbor InterPro Families" value="IPR012135" type="string" cy:type="String"/>
      <att name="Neighbor InterPro Families" value="IPR013785" type="string" cy:type="String"/>
      <att name="Neighbor InterPro Families" value="IPR014729" type="string" cy:type="String"/>
      <att name="Neighbor InterPro Families" value="IPR014774" type="string" cy:type="String"/>
      <att name="Neighbor InterPro Families" value="IPR015421" type="string" cy:type="String"/>
      <att name="Neighbor InterPro Families" value="IPR015422" type="string" cy:type="String"/>
      <att name="Neighbor InterPro Families" value="IPR015424" type="string" cy:type="String"/>
      <att name="Neighbor InterPro Families" value="IPR018317" type="string" cy:type="String"/>
      <att name="Neighbor InterPro Families" value="IPR020588" type="string" cy:type="String"/>
      <att name="Neighbor InterPro Families" value="IPR020810" type="string" cy:type="String"/>
      <att name="Neighbor InterPro Families" value="IPR020811" type="string" cy:type="String"/>
      <att name="Neighbor InterPro Families" value="IPR023359" type="string" cy:type="String"/>
      <att name="Neighbor InterPro Families" value="IPR023753" type="string" cy:type="String"/>
      <att name="Neighbor InterPro Families" value="IPR024173" type="string" cy:type="String"/>
      <att name="Neighbor InterPro Families" value="IPR024920" type="string" cy:type="String"/>
      <att name="Neighbor InterPro Families" value="IPR025645" type="string" cy:type="String"/>
      <att name="Neighbor InterPro Families" value="IPR027417" type="string" cy:type="String"/>
      <att name="Neighbor InterPro Families" value="IPR027553" type="string" cy:type="String"/>
      <att name="Neighbor InterPro Families" value="IPR027556" type="string" cy:type="String"/>
      <att name="Neighbor InterPro Families" value="IPR028581" type="string" cy:type="String"/>
      <att name="Neighbor InterPro Families" value="IPR029017" type="string" cy:type="String"/>
      <att name="Neighbor InterPro Families" value="IPR029044" type="string" cy:type="String"/>
      <att name="Neighbor InterPro Families" value="IPR029052" type="string" cy:type="String"/>
      <att name="Neighbor InterPro Families" value="IPR033888" type="string" cy:type="String"/>
      <att name="Neighbor InterPro Families" value="IPR036188" type="string" cy:type="String"/>
      <att name="Neighbor InterPro Families" value="IPR036388" type="string" cy:type="String"/>
      <att name="Neighbor InterPro Families" value="IPR036390" type="string" cy:type="String"/>
      <att name="Neighbor InterPro Families" value="IPR036849" type="string" cy:type="String"/>
      <att name="Neighbor InterPro Families" value="IPR039528" type="string" cy:type="String"/>
      <att name="Neighbor InterPro Families" value="IPR040183" type="string" cy:type="String"/>
    </att>
    <att name="Organism" value="Thermococcus barophilus." type="string" cy:type="String"/>
    <att name="Taxonomy ID" value="55802" type="string" cy:type="String"/>
    <att name="UniProt Annotation Status" value="TrEMBL" type="string" cy:type="String"/>
    <att name="Description" type="list" cy:type="List" cy:elementType="String">
      <att name="Description" value="Uncharacterized protein" type="string" cy:type="String"/>
    </att>
    <att name="Swissprot Description" value="NA" type="string" cy:type="String"/>
    <att name="Sequence Length" value="93" type="integer" cy:type="Integer"/>
    <att name="Gene Name" value="TBCH5v1_1814" type="string" cy:type="String"/>
    <att name="NCBI IDs" type="list" cy:type="List" cy:elementType="String">
      <att name="NCBI IDs" value="GI:948528180" type="string" cy:type="String"/>
      <att name="NCBI IDs" value="GI:503233152" type="string" cy:type="String"/>
      <att name="NCBI IDs" value="EMBL-CDS:ALM75724.1" type="string" cy:type="String"/>
      <att name="NCBI IDs" value="REFSEQ:WP_013467813.1" type="string" cy:type="String"/>
    </att>
    <att name="Superkingdom" value="Archaea" type="string" cy:type="String"/>
    <att name="Kingdom" value="NA" type="string" cy:type="String"/>
    <att name="Phylum" value="Euryarchaeota" type="string" cy:type="String"/>
    <att name="Class" value="Thermococci" type="string" cy:type="String"/>
    <att name="Order" value="Thermococcales" type="string" cy:type="String"/>
    <att name="Family" value="Thermococcaceae" type="string" cy:type="String"/>
    <att name="Genus" value="Thermococcus" type="string" cy:type="String"/>
    <att name="Species" value="Thermococcus barophilus" type="string" cy:type="String"/>
    <att name="EC" value="None" type="string" cy:type="String"/>
    <att name="PFAM" type="list" cy:type="List" cy:elementType="String">
      <att name="PFAM" value="PF08967" type="string" cy:type="String"/>
    </att>
    <att name="PDB" type="list" cy:type="List" cy:elementType="String">
      <att name="PDB" value="None" type="string" cy:type="String"/>
    </att>
    <att name="InterPro (Domain)" value="None" type="string" cy:type="String"/>
    <att name="InterPro (Family)" value="IPR014418" type="string" cy:type="String"/>
    <att name="InterPro (Homologous Superfamily)" value="IPR036216" type="string" cy:type="String"/>
    <att name="InterPro (Other)" type="list" cy:type="List" cy:elementType="String">
      <att name="InterPro (Other)" value="None" type="string" cy:type="String"/>
    </att>
    <att name="BRENDA ID" value="None" type="string" cy:type="String"/>
    <att name="CAZY Name" type="list" cy:type="List" cy:elementType="String">
      <att name="CAZY Name" value="None" type="string" cy:type="String"/>
    </att>
    <att name="GO Term" type="list" cy:type="List" cy:elementType="String">
      <att name="GO Term" value="None" type="string" cy:type="String"/>
    </att>
    <att name="KEGG ID" value="None" type="string" cy:type="String"/>
    <att name="PATRIC ID" value="fig|55802.8.peg.1792" type="string" cy:type="String"/>
    <att name="STRING ID" value="None" type="string" cy:type="String"/>
    <att name="HMP Body Site" type="list" cy:type="List" cy:elementType="String">
      <att name="HMP Body Site" value="None" type="string" cy:type="String"/>
    </att>
    <att name="HMP Oxygen" value="None" type="string" cy:type="String"/>
    <att name="P01 gDNA" value="False" type="string" cy:type="String"/>
    <att name="Sequence Status" value="complete" type="string" cy:type="String"/>
    <att name="Family Type" value="4B" type="string" cy:type="String"/>
    <att name="Cargo Type" value="DeoC" type="string" cy:type="String"/>
    <att name="Cargo Accession" value="A0A0S1XD70" type="string" cy:type="String"/>
    <graphics h="20.0" width="0.0" y="61.56487274169922" x="132.11802673339844" w="20.0" type="ELLIPSE" z="0.0" outline="#CCCCCC" fill="#00ADDC">
      <att name="NODE_CUSTOMGRAPHICS_7" value="org.cytoscape.ding.customgraphics.NullCustomGraphics,0,[ Remove Graphics ]," type="string" cy:type="String"/>
      <att name="NODE_CUSTOMGRAPHICS_SIZE_5" value="20.0" type="string" cy:type="String"/>
      <att name="NODE_BORDER_TRANSPARENCY" value="255" type="string" cy:type="String"/>
      <att name="NODE_TOOLTIP" value="" type="string" cy:type="String"/>
      <att name="NODE_CUSTOMGRAPHICS_POSITION_7" value="C,C,c,0.00,0.00" type="string" cy:type="String"/>
      <att name="NODE_CUSTOMGRAPHICS_SIZE_7" value="20.0" type="string" cy:type="String"/>
      <att name="NODE_CUSTOMGRAPHICS_SIZE_1" value="20.0" type="string" cy:type="String"/>
      <att name="NODE_CUSTOMGRAPHICS_POSITION_5" value="C,C,c,0.00,0.00" type="string" cy:type="String"/>
      <att name="NODE_BORDER_STROKE" value="SOLID" type="string" cy:type="String"/>
      <att name="NODE_LABEL_FONT_SIZE" value="12" type="string" cy:type="String"/>
      <att name="NODE_CUSTOMGRAPHICS_3" value="org.cytoscape.ding.customgraphics.NullCustomGraphics,0,[ Remove Graphics ]," type="string" cy:type="String"/>
      <att name="NODE_LABEL_COLOR" value="#000000" type="string" cy:type="String"/>
      <att name="NODE_VISIBLE" value="true" type="string" cy:type="String"/>
      <att name="NODE_LABEL_FONT_FACE" value="SansSerif.plain,plain,12" type="string" cy:type="String"/>
      <att name="NODE_SELECTED" value="false" type="string" cy:type="String"/>
      <att name="NODE_CUSTOMGRAPHICS_POSITION_9" value="C,C,c,0.00,0.00" type="string" cy:type="String"/>
      <att name="NODE_CUSTOMGRAPHICS_POSITION_1" value="C,C,c,0.00,0.00" type="string" cy:type="String"/>
      <att name="NODE_CUSTOMGRAPHICS_9" value="org.cytoscape.ding.customgraphics.NullCustomGraphics,0,[ Remove Graphics ]," type="string" cy:type="String"/>
      <att name="NODE_CUSTOMGRAPHICS_SIZE_9" value="20.0" type="string" cy:type="String"/>
      <att name="NODE_CUSTOMGRAPHICS_5" value="org.cytoscape.ding.customgraphics.NullCustomGraphics,0,[ Remove Graphics ]," type="string" cy:type="String"/>
      <att name="NODE_LABEL" value="" type="string" cy:type="String"/>
      <att name="NODE_CUSTOMGRAPHICS_SIZE_4" value="20.0" type="string" cy:type="String"/>
      <att name="NODE_CUSTOMGRAPHICS_POSITION_8" value="C,C,c,0.00,0.00" type="string" cy:type="String"/>
      <att name="NODE_LABEL_TRANSPARENCY" value="255" type="string" cy:type="String"/>
      <att name="NODE_CUSTOMGRAPHICS_8" value="org.cytoscape.ding.customgraphics.NullCustomGraphics,0,[ Remove Graphics ]," type="string" cy:type="String"/>
      <att name="NODE_CUSTOMGRAPHICS_SIZE_8" value="20.0" type="string" cy:type="String"/>
      <att name="NODE_CUSTOMGRAPHICS_SIZE_3" value="20.0" type="string" cy:type="String"/>
      <att name="NODE_CUSTOMGRAPHICS_1" value="org.cytoscape.ding.customgraphics.NullCustomGraphics,0,[ Remove Graphics ]," type="string" cy:type="String"/>
      <att name="NODE_CUSTOMGRAPHICS_SIZE_2" value="20.0" type="string" cy:type="String"/>
      <att name="COMPOUND_NODE_PADDING" value="10.0" type="string" cy:type="String"/>
      <att name="NODE_LABEL_POSITION" value="C,C,c,0.00,0.00" type="string" cy:type="String"/>
      <att name="COMPOUND_NODE_SHAPE" value="ROUND_RECTANGLE" type="string" cy:type="String"/>
      <att name="NODE_DEPTH" value="20.0" type="string" cy:type="String"/>
      <att name="NODE_LABEL_WIDTH" value="200.0" type="string" cy:type="String"/>
      <att name="NODE_CUSTOMGRAPHICS_POSITION_3" value="C,C,c,0.00,0.00" type="string" cy:type="String"/>
      <att name="NODE_CUSTOMGRAPHICS_2" value="org.cytoscape.ding.customgraphics.NullCustomGraphics,0,[ Remove Graphics ]," type="string" cy:type="String"/>
      <att name="NODE_NESTED_NETWORK_IMAGE_VISIBLE" value="true" type="string" cy:type="String"/>
      <att name="NODE_TRANSPARENCY" value="255" type="string" cy:type="String"/>
      <att name="NODE_CUSTOMGRAPHICS_4" value="org.cytoscape.ding.customgraphics.NullCustomGraphics,0,[ Remove Graphics ]," type="string" cy:type="String"/>
      <att name="NODE_SELECTED_PAINT" value="#FFFF00" type="string" cy:type="String"/>
      <att name="NODE_CUSTOMGRAPHICS_POSITION_2" value="C,C,c,0.00,0.00" type="string" cy:type="String"/>
      <att name="NODE_CUSTOMGRAPHICS_POSITION_4" value="C,C,c,0.00,0.00" type="string" cy:type="String"/>
      <att name="NODE_CUSTOMGRAPHICS_POSITION_6" value="C,C,c,0.00,0.00" type="string" cy:type="String"/>
      <att name="NODE_CUSTOMGRAPHICS_6" value="org.cytoscape.ding.customgraphics.NullCustomGraphics,0,[ Remove Graphics ]," type="string" cy:type="String"/>
      <att name="NODE_CUSTOMGRAPHICS_SIZE_6" value="20.0" type="string" cy:type="String"/>
    </graphics>
  </node>
  <node id="31323" label="A0A0U3R0N9">
    <att name="shared name" value="A0A0U3R0N9" type="string" cy:type="String"/>
    <att name="name" value="A0A0U3R0N9" type="string" cy:type="String"/>
    <att name="selected" value="0" type="boolean" cy:type="Boolean"/>
    <att name="Sequence Source" value="USER" type="string" cy:type="String"/>
    <att name="Query IDs" type="list" cy:type="List" cy:elementType="String">
      <att name="Query IDs" value="A0A0U3R0N9" type="string" cy:type="String"/>
    </att>
    <att name="Sequence Count Cluster Number" value="1" type="integer" cy:type="Integer"/>
    <att name="Node Count Cluster Number" value="1" type="integer" cy:type="Integer"/>
    <att name="Cluster Sequence Count" value="45" type="integer" cy:type="Integer"/>
    <att name="Cluster Node Count" value="45" type="integer" cy:type="Integer"/>
    <att name="node.fillColor" value="#FF0000" type="string" cy:type="String"/>
    <att name="Node Count Fill Color" value="#FF0000" type="string" cy:type="String"/>
    <att name="Present in ENA Database?" value="true" type="string" cy:type="String"/>
    <att name="Genome Neighbors in ENA Database?" value="true" type="string" cy:type="String"/>
    <att name="ENA Database Genome ID" value="CP012200" type="string" cy:type="String"/>
    <att name="Neighbor Pfam Families" type="list" cy:type="List" cy:elementType="String">
      <att name="Neighbor Pfam Families" value="PF00300" type="string" cy:type="String"/>
      <att name="Neighbor Pfam Families" value="PF01242" type="string" cy:type="String"/>
      <att name="Neighbor Pfam Families" value="PF01874" type="string" cy:type="String"/>
      <att name="Neighbor Pfam Families" value="PF02566" type="string" cy:type="String"/>
      <att name="Neighbor Pfam Families" value="PF03205" type="string" cy:type="String"/>
      <att name="Neighbor Pfam Families" value="PF03479" type="string" cy:type="String"/>
      <att name="Neighbor Pfam Families" value="PF04024" type="string" cy:type="String"/>
      <att name="Neighbor Pfam Families" value="PF04055" type="string" cy:type="String"/>
      <att name="Neighbor Pfam Families" value="PF04060" type="string" cy:type="String"/>
      <att name="Neighbor Pfam Families" value="PF07722" type="string" cy:type="String"/>
      <att name="Neighbor Pfam Families" value="PF13597" type="string" cy:type="String"/>
      <att name="Neighbor Pfam Families" value="PF13909" type="string" cy:type="String"/>
      <att name="Neighbor Pfam Families" value="PF14464" type="string" cy:type="String"/>
    </att>
    <att name="Neighbor InterPro Families" type="list" cy:type="List" cy:elementType="String">
      <att name="Neighbor InterPro Families" value="IPR000555" type="string" cy:type="String"/>
      <att name="Neighbor InterPro Families" value="IPR002736" type="string" cy:type="String"/>
      <att name="Neighbor InterPro Families" value="IPR003718" type="string" cy:type="String"/>
      <att name="Neighbor InterPro Families" value="IPR004435" type="string" cy:type="String"/>
      <att name="Neighbor InterPro Families" value="IPR005175" type="string" cy:type="String"/>
      <att name="Neighbor InterPro Families" value="IPR005952" type="string" cy:type="String"/>
      <att name="Neighbor InterPro Families" value="IPR006638" type="string" cy:type="String"/>
      <att name="Neighbor InterPro Families" value="IPR007115" type="string" cy:type="String"/>
      <att name="Neighbor InterPro Families" value="IPR007168" type="string" cy:type="String"/>
      <att name="Neighbor InterPro Families" value="IPR007197" type="string" cy:type="String"/>
      <att name="Neighbor InterPro Families" value="IPR007202" type="string" cy:type="String"/>
      <att name="Neighbor InterPro Families" value="IPR010920" type="string" cy:type="String"/>
      <att name="Neighbor InterPro Families" value="IPR011005" type="string" cy:type="String"/>
      <att name="Neighbor InterPro Families" value="IPR011697" type="string" cy:type="String"/>
      <att name="Neighbor InterPro Families" value="IPR012833" type="string" cy:type="String"/>
      <att name="Neighbor InterPro Families" value="IPR013078" type="string" cy:type="String"/>
      <att name="Neighbor InterPro Families" value="IPR013087" type="string" cy:type="String"/>
      <att name="Neighbor InterPro Families" value="IPR015946" type="string" cy:type="String"/>
      <att name="Neighbor InterPro Families" value="IPR025707" type="string" cy:type="String"/>
      <att name="Neighbor InterPro Families" value="IPR027417" type="string" cy:type="String"/>
      <att name="Neighbor InterPro Families" value="IPR028090" type="string" cy:type="String"/>
      <att name="Neighbor InterPro Families" value="IPR029033" type="string" cy:type="String"/>
      <att name="Neighbor InterPro Families" value="IPR029062" type="string" cy:type="String"/>
      <att name="Neighbor InterPro Families" value="IPR036102" type="string" cy:type="String"/>
      <att name="Neighbor InterPro Families" value="IPR037518" type="string" cy:type="String"/>
      <att name="Neighbor InterPro Families" value="IPR038418" type="string" cy:type="String"/>
      <att name="Neighbor InterPro Families" value="IPR040086" type="string" cy:type="String"/>
    </att>
    <att name="Organism" value="Thermococcus sp. 2319x1." type="string" cy:type="String"/>
    <att name="Taxonomy ID" value="1674923" type="string" cy:type="String"/>
    <att name="UniProt Annotation Status" value="TrEMBL" type="string" cy:type="String"/>
    <att name="Description" type="list" cy:type="List" cy:elementType="String">
      <att name="Description" value="Uncharacterized protein" type="string" cy:type="String"/>
    </att>
    <att name="Swissprot Description" value="NA" type="string" cy:type="String"/>
    <att name="Sequence Length" value="94" type="integer" cy:type="Integer"/>
    <att name="Gene Name" value="ADU37_CDS11040" type="string" cy:type="String"/>
    <att name="NCBI IDs" type="list" cy:type="List" cy:elementType="String">
      <att name="NCBI IDs" value="GI:971878035" type="string" cy:type="String"/>
      <att name="NCBI IDs" value="GI:971362631" type="string" cy:type="String"/>
      <att name="NCBI IDs" value="EMBL-CDS:ALV62803.1" type="string" cy:type="String"/>
      <att name="NCBI IDs" value="REFSEQ:WP_058946620.1" type="string" cy:type="String"/>
    </att>
    <att name="Superkingdom" value="Archaea" type="string" cy:type="String"/>
    <att name="Kingdom" value="NA" type="string" cy:type="String"/>
    <att name="Phylum" value="Euryarchaeota" type="string" cy:type="String"/>
    <att name="Class" value="Thermococci" type="string" cy:type="String"/>
    <att name="Order" value="Thermococcales" type="string" cy:type="String"/>
    <att name="Family" value="Thermococcaceae" type="string" cy:type="String"/>
    <att name="Genus" value="Thermococcus" type="string" cy:type="String"/>
    <att name="Species" value="Thermococcus sp. 2319x1" type="string" cy:type="String"/>
    <att name="EC" value="None" type="string" cy:type="String"/>
    <att name="PFAM" type="list" cy:type="List" cy:elementType="String">
      <att name="PFAM" value="PF08967" type="string" cy:type="String"/>
    </att>
    <att name="PDB" type="list" cy:type="List" cy:elementType="String">
      <att name="PDB" value="None" type="string" cy:type="String"/>
    </att>
    <att name="InterPro (Domain)" value="None" type="string" cy:type="String"/>
    <att name="InterPro (Family)" value="IPR014418" type="string" cy:type="String"/>
    <att name="InterPro (Homologous Superfamily)" value="IPR036216" type="string" cy:type="String"/>
    <att name="InterPro (Other)" type="list" cy:type="List" cy:elementType="String">
      <att name="InterPro (Other)" value="None" type="string" cy:type="String"/>
    </att>
    <att name="BRENDA ID" value="None" type="string" cy:type="String"/>
    <att name="CAZY Name" type="list" cy:type="List" cy:elementType="String">
      <att name="CAZY Name" value="None" type="string" cy:type="String"/>
    </att>
    <att name="GO Term" type="list" cy:type="List" cy:elementType="String">
      <att name="GO Term" value="None" type="string" cy:type="String"/>
    </att>
    <att name="KEGG ID" value="thv:ADU37_CDS11040" type="string" cy:type="String"/>
    <att name="PATRIC ID" value="fig|1674923.3.peg.1090" type="string" cy:type="String"/>
    <att name="STRING ID" value="None" type="string" cy:type="String"/>
    <att name="HMP Body Site" type="list" cy:type="List" cy:elementType="String">
      <att name="HMP Body Site" value="None" type="string" cy:type="String"/>
    </att>
    <att name="HMP Oxygen" value="None" type="string" cy:type="String"/>
    <att name="P01 gDNA" value="False" type="string" cy:type="String"/>
    <att name="Sequence Status" value="complete" type="string" cy:type="String"/>
    <att name="Family Type" value="4A" type="string" cy:type="String"/>
    <att name="Cargo Type" value="OsmC" type="string" cy:type="String"/>
    <att name="Cargo Accession" value="A0A0U3SCE1" type="string" cy:type="String"/>
    <graphics h="20.0" width="0.0" y="220.56488037109375" x="-191.88197326660156" w="20.0" type="ELLIPSE" z="0.0" outline="#CCCCCC" fill="#F2A2C6">
      <att name="NODE_CUSTOMGRAPHICS_7" value="org.cytoscape.ding.customgraphics.NullCustomGraphics,0,[ Remove Graphics ]," type="string" cy:type="String"/>
      <att name="NODE_CUSTOMGRAPHICS_SIZE_5" value="20.0" type="string" cy:type="String"/>
      <att name="NODE_BORDER_TRANSPARENCY" value="255" type="string" cy:type="String"/>
      <att name="NODE_TOOLTIP" value="" type="string" cy:type="String"/>
      <att name="NODE_CUSTOMGRAPHICS_POSITION_7" value="C,C,c,0.00,0.00" type="string" cy:type="String"/>
      <att name="NODE_CUSTOMGRAPHICS_SIZE_7" value="20.0" type="string" cy:type="String"/>
      <att name="NODE_CUSTOMGRAPHICS_SIZE_1" value="20.0" type="string" cy:type="String"/>
      <att name="NODE_CUSTOMGRAPHICS_POSITION_5" value="C,C,c,0.00,0.00" type="string" cy:type="String"/>
      <att name="NODE_BORDER_STROKE" value="SOLID" type="string" cy:type="String"/>
      <att name="NODE_LABEL_FONT_SIZE" value="12" type="string" cy:type="String"/>
      <att name="NODE_CUSTOMGRAPHICS_3" value="org.cytoscape.ding.customgraphics.NullCustomGraphics,0,[ Remove Graphics ]," type="string" cy:type="String"/>
      <att name="NODE_LABEL_COLOR" value="#000000" type="string" cy:type="String"/>
      <att name="NODE_VISIBLE" value="true" type="string" cy:type="String"/>
      <att name="NODE_LABEL_FONT_FACE" value="SansSerif.plain,plain,12" type="string" cy:type="String"/>
      <att name="NODE_SELECTED" value="false" type="string" cy:type="String"/>
      <att name="NODE_CUSTOMGRAPHICS_POSITION_9" value="C,C,c,0.00,0.00" type="string" cy:type="String"/>
      <att name="NODE_CUSTOMGRAPHICS_POSITION_1" value="C,C,c,0.00,0.00" type="string" cy:type="String"/>
      <att name="NODE_CUSTOMGRAPHICS_9" value="org.cytoscape.ding.customgraphics.NullCustomGraphics,0,[ Remove Graphics ]," type="string" cy:type="String"/>
      <att name="NODE_CUSTOMGRAPHICS_SIZE_9" value="20.0" type="string" cy:type="String"/>
      <att name="NODE_CUSTOMGRAPHICS_5" value="org.cytoscape.ding.customgraphics.NullCustomGraphics,0,[ Remove Graphics ]," type="string" cy:type="String"/>
      <att name="NODE_LABEL" value="" type="string" cy:type="String"/>
      <att name="NODE_CUSTOMGRAPHICS_SIZE_4" value="20.0" type="string" cy:type="String"/>
      <att name="NODE_CUSTOMGRAPHICS_POSITION_8" value="C,C,c,0.00,0.00" type="string" cy:type="String"/>
      <att name="NODE_LABEL_TRANSPARENCY" value="255" type="string" cy:type="String"/>
      <att name="NODE_CUSTOMGRAPHICS_8" value="org.cytoscape.ding.customgraphics.NullCustomGraphics,0,[ Remove Graphics ]," type="string" cy:type="String"/>
      <att name="NODE_CUSTOMGRAPHICS_SIZE_8" value="20.0" type="string" cy:type="String"/>
      <att name="NODE_CUSTOMGRAPHICS_SIZE_3" value="20.0" type="string" cy:type="String"/>
      <att name="NODE_CUSTOMGRAPHICS_1" value="org.cytoscape.ding.customgraphics.NullCustomGraphics,0,[ Remove Graphics ]," type="string" cy:type="String"/>
      <att name="NODE_CUSTOMGRAPHICS_SIZE_2" value="20.0" type="string" cy:type="String"/>
      <att name="COMPOUND_NODE_PADDING" value="10.0" type="string" cy:type="String"/>
      <att name="NODE_LABEL_POSITION" value="C,C,c,0.00,0.00" type="string" cy:type="String"/>
      <att name="COMPOUND_NODE_SHAPE" value="ROUND_RECTANGLE" type="string" cy:type="String"/>
      <att name="NODE_DEPTH" value="20.0" type="string" cy:type="String"/>
      <att name="NODE_LABEL_WIDTH" value="200.0" type="string" cy:type="String"/>
      <att name="NODE_CUSTOMGRAPHICS_POSITION_3" value="C,C,c,0.00,0.00" type="string" cy:type="String"/>
      <att name="NODE_CUSTOMGRAPHICS_2" value="org.cytoscape.ding.customgraphics.NullCustomGraphics,0,[ Remove Graphics ]," type="string" cy:type="String"/>
      <att name="NODE_NESTED_NETWORK_IMAGE_VISIBLE" value="true" type="string" cy:type="String"/>
      <att name="NODE_TRANSPARENCY" value="255" type="string" cy:type="String"/>
      <att name="NODE_CUSTOMGRAPHICS_4" value="org.cytoscape.ding.customgraphics.NullCustomGraphics,0,[ Remove Graphics ]," type="string" cy:type="String"/>
      <att name="NODE_SELECTED_PAINT" value="#FFFF00" type="string" cy:type="String"/>
      <att name="NODE_CUSTOMGRAPHICS_POSITION_2" value="C,C,c,0.00,0.00" type="string" cy:type="String"/>
      <att name="NODE_CUSTOMGRAPHICS_POSITION_4" value="C,C,c,0.00,0.00" type="string" cy:type="String"/>
      <att name="NODE_CUSTOMGRAPHICS_POSITION_6" value="C,C,c,0.00,0.00" type="string" cy:type="String"/>
      <att name="NODE_CUSTOMGRAPHICS_6" value="org.cytoscape.ding.customgraphics.NullCustomGraphics,0,[ Remove Graphics ]," type="string" cy:type="String"/>
      <att name="NODE_CUSTOMGRAPHICS_SIZE_6" value="20.0" type="string" cy:type="String"/>
    </graphics>
  </node>
  <node id="31322" label="A0A0U3SDY0">
    <att name="shared name" value="A0A0U3SDY0" type="string" cy:type="String"/>
    <att name="name" value="A0A0U3SDY0" type="string" cy:type="String"/>
    <att name="selected" value="0" type="boolean" cy:type="Boolean"/>
    <att name="Sequence Source" value="USER" type="string" cy:type="String"/>
    <att name="Query IDs" type="list" cy:type="List" cy:elementType="String">
      <att name="Query IDs" value="A0A0U3SDY0" type="string" cy:type="String"/>
    </att>
    <att name="Sequence Count Cluster Number" value="2" type="integer" cy:type="Integer"/>
    <att name="Node Count Cluster Number" value="2" type="integer" cy:type="Integer"/>
    <att name="Cluster Sequence Count" value="43" type="integer" cy:type="Integer"/>
    <att name="Cluster Node Count" value="43" type="integer" cy:type="Integer"/>
    <att name="node.fillColor" value="#0000FF" type="string" cy:type="String"/>
    <att name="Node Count Fill Color" value="#0000FF" type="string" cy:type="String"/>
    <att name="Present in ENA Database?" value="true" type="string" cy:type="String"/>
    <att name="Genome Neighbors in ENA Database?" value="true" type="string" cy:type="String"/>
    <att name="ENA Database Genome ID" value="CP012200" type="string" cy:type="String"/>
    <att name="Neighbor Pfam Families" type="list" cy:type="List" cy:elementType="String">
      <att name="Neighbor Pfam Families" value="PF00202" type="string" cy:type="String"/>
      <att name="Neighbor Pfam Families" value="PF00317" type="string" cy:type="String"/>
      <att name="Neighbor Pfam Families" value="PF01180" type="string" cy:type="String"/>
      <att name="Neighbor Pfam Families" value="PF01545" type="string" cy:type="String"/>
      <att name="Neighbor Pfam Families" value="PF01699" type="string" cy:type="String"/>
      <att name="Neighbor Pfam Families" value="PF01791" type="string" cy:type="String"/>
      <att name="Neighbor Pfam Families" value="PF01881" type="string" cy:type="String"/>
      <att name="Neighbor Pfam Families" value="PF02867" type="string" cy:type="String"/>
      <att name="Neighbor Pfam Families" value="PF02915" type="string" cy:type="String"/>
      <att name="Neighbor Pfam Families" value="PF02926" type="string" cy:type="String"/>
      <att name="Neighbor Pfam Families" value="PF03477" type="string" cy:type="String"/>
      <att name="Neighbor Pfam Families" value="PF04055" type="string" cy:type="String"/>
      <att name="Neighbor Pfam Families" value="PF04307" type="string" cy:type="String"/>
      <att name="Neighbor Pfam Families" value="PF06508" type="string" cy:type="String"/>
      <att name="Neighbor Pfam Families" value="PF07155" type="string" cy:type="String"/>
      <att name="Neighbor Pfam Families" value="PF07992" type="string" cy:type="String"/>
      <att name="Neighbor Pfam Families" value="PF14528" type="string" cy:type="String"/>
      <att name="Neighbor Pfam Families" value="PF14890" type="string" cy:type="String"/>
      <att name="Neighbor Pfam Families" value="PF16916" type="string" cy:type="String"/>
    </att>
    <att name="Neighbor InterPro Families" type="list" cy:type="List" cy:elementType="String">
      <att name="Neighbor InterPro Families" value="IPR0" type="string" cy:type="String"/>
      <att name="Neighbor InterPro Families" value="IPR000788" type="string" cy:type="String"/>
      <att name="Neighbor InterPro Families" value="IPR002524" type="string" cy:type="String"/>
      <att name="Neighbor InterPro Families" value="IPR002915" type="string" cy:type="String"/>
      <att name="Neighbor InterPro Families" value="IPR003251" type="string" cy:type="String"/>
      <att name="Neighbor InterPro Families" value="IPR003586" type="string" cy:type="String"/>
      <att name="Neighbor InterPro Families" value="IPR003587" type="string" cy:type="String"/>
      <att name="Neighbor InterPro Families" value="IPR004042" type="string" cy:type="String"/>
      <att name="Neighbor InterPro Families" value="IPR004114" type="string" cy:type="String"/>
      <att name="Neighbor InterPro Families" value="IPR004481" type="string" cy:type="String"/>
      <att name="Neighbor InterPro Families" value="IPR004837" type="string" cy:type="String"/>
      <att name="Neighbor InterPro Families" value="IPR004860" type="string" cy:type="String"/>
      <att name="Neighbor InterPro Families" value="IPR005144" type="string" cy:type="String"/>
      <att name="Neighbor InterPro Families" value="IPR005720" type="string" cy:type="String"/>
      <att name="Neighbor InterPro Families" value="IPR005814" type="string" cy:type="String"/>
      <att name="Neighbor InterPro Families" value="IPR005982" type="string" cy:type="String"/>
      <att name="Neighbor InterPro Families" value="IPR006142" type="string" cy:type="String"/>
      <att name="Neighbor InterPro Families" value="IPR006638" type="string" cy:type="String"/>
      <att name="Neighbor InterPro Families" value="IPR007197" type="string" cy:type="String"/>
      <att name="Neighbor InterPro Families" value="IPR007404" type="string" cy:type="String"/>
      <att name="Neighbor InterPro Families" value="IPR008926" type="string" cy:type="String"/>
      <att name="Neighbor InterPro Families" value="IPR009078" type="string" cy:type="String"/>
      <att name="Neighbor InterPro Families" value="IPR009825" type="string" cy:type="String"/>
      <att name="Neighbor InterPro Families" value="IPR010156" type="string" cy:type="String"/>
      <att name="Neighbor InterPro Families" value="IPR011343" type="string" cy:type="String"/>
      <att name="Neighbor InterPro Families" value="IPR012347" type="string" cy:type="String"/>
      <att name="Neighbor InterPro Families" value="IPR013344" type="string" cy:type="String"/>
      <att name="Neighbor InterPro Families" value="IPR013509" type="string" cy:type="String"/>
      <att name="Neighbor InterPro Families" value="IPR013785" type="string" cy:type="String"/>
      <att name="Neighbor InterPro Families" value="IPR014729" type="string" cy:type="String"/>
      <att name="Neighbor InterPro Families" value="IPR015421" type="string" cy:type="String"/>
      <att name="Neighbor InterPro Families" value="IPR015422" type="string" cy:type="String"/>
      <att name="Neighbor InterPro Families" value="IPR015424" type="string" cy:type="String"/>
      <att name="Neighbor InterPro Families" value="IPR018317" type="string" cy:type="String"/>
      <att name="Neighbor InterPro Families" value="IPR023753" type="string" cy:type="String"/>
      <att name="Neighbor InterPro Families" value="IPR027417" type="string" cy:type="String"/>
      <att name="Neighbor InterPro Families" value="IPR027434" type="string" cy:type="String"/>
      <att name="Neighbor InterPro Families" value="IPR027469" type="string" cy:type="String"/>
      <att name="Neighbor InterPro Families" value="IPR027470" type="string" cy:type="String"/>
      <att name="Neighbor InterPro Families" value="IPR028581" type="string" cy:type="String"/>
      <att name="Neighbor InterPro Families" value="IPR030934" type="string" cy:type="String"/>
      <att name="Neighbor InterPro Families" value="IPR036188" type="string" cy:type="String"/>
      <att name="Neighbor InterPro Families" value="IPR036837" type="string" cy:type="String"/>
      <att name="Neighbor InterPro Families" value="IPR036844" type="string" cy:type="String"/>
      <att name="Neighbor InterPro Families" value="IPR040183" type="string" cy:type="String"/>
    </att>
    <att name="Organism" value="Thermococcus sp. 2319x1." type="string" cy:type="String"/>
    <att name="Taxonomy ID" value="1674923" type="string" cy:type="String"/>
    <att name="UniProt Annotation Status" value="TrEMBL" type="string" cy:type="String"/>
    <att name="Description" type="list" cy:type="List" cy:elementType="String">
      <att name="Description" value="Uncharacterized protein" type="string" cy:type="String"/>
    </att>
    <att name="Swissprot Description" value="NA" type="string" cy:type="String"/>
    <att name="Sequence Length" value="95" type="integer" cy:type="Integer"/>
    <att name="Gene Name" value="ADU37_CDS13140" type="string" cy:type="String"/>
    <att name="NCBI IDs" type="list" cy:type="List" cy:elementType="String">
      <att name="NCBI IDs" value="GI:971878211" type="string" cy:type="String"/>
      <att name="NCBI IDs" value="GI:971362841" type="string" cy:type="String"/>
      <att name="NCBI IDs" value="EMBL-CDS:ALV63013.1" type="string" cy:type="String"/>
      <att name="NCBI IDs" value="REFSEQ:WP_058946796.1" type="string" cy:type="String"/>
    </att>
    <att name="Superkingdom" value="Archaea" type="string" cy:type="String"/>
    <att name="Kingdom" value="NA" type="string" cy:type="String"/>
    <att name="Phylum" value="Euryarchaeota" type="string" cy:type="String"/>
    <att name="Class" value="Thermococci" type="string" cy:type="String"/>
    <att name="Order" value="Thermococcales" type="string" cy:type="String"/>
    <att name="Family" value="Thermococcaceae" type="string" cy:type="String"/>
    <att name="Genus" value="Thermococcus" type="string" cy:type="String"/>
    <att name="Species" value="Thermococcus sp. 2319x1" type="string" cy:type="String"/>
    <att name="EC" value="None" type="string" cy:type="String"/>
    <att name="PFAM" type="list" cy:type="List" cy:elementType="String">
      <att name="PFAM" value="PF08967" type="string" cy:type="String"/>
    </att>
    <att name="PDB" type="list" cy:type="List" cy:elementType="String">
      <att name="PDB" value="None" type="string" cy:type="String"/>
    </att>
    <att name="InterPro (Domain)" value="None" type="string" cy:type="String"/>
    <att name="InterPro (Family)" value="IPR014418" type="string" cy:type="String"/>
    <att name="InterPro (Homologous Superfamily)" value="IPR036216" type="string" cy:type="String"/>
    <att name="InterPro (Other)" type="list" cy:type="List" cy:elementType="String">
      <att name="InterPro (Other)" value="None" type="string" cy:type="String"/>
    </att>
    <att name="BRENDA ID" value="None" type="string" cy:type="String"/>
    <att name="CAZY Name" type="list" cy:type="List" cy:elementType="String">
      <att name="CAZY Name" value="None" type="string" cy:type="String"/>
    </att>
    <att name="GO Term" type="list" cy:type="List" cy:elementType="String">
      <att name="GO Term" value="None" type="string" cy:type="String"/>
    </att>
    <att name="KEGG ID" value="thv:ADU37_CDS13140" type="string" cy:type="String"/>
    <att name="PATRIC ID" value="fig|1674923.3.peg.1298" type="string" cy:type="String"/>
    <att name="STRING ID" value="None" type="string" cy:type="String"/>
    <att name="HMP Body Site" type="list" cy:type="List" cy:elementType="String">
      <att name="HMP Body Site" value="None" type="string" cy:type="String"/>
    </att>
    <att name="HMP Oxygen" value="None" type="string" cy:type="String"/>
    <att name="P01 gDNA" value="False" type="string" cy:type="String"/>
    <att name="Sequence Status" value="complete" type="string" cy:type="String"/>
    <att name="Family Type" value="4B" type="string" cy:type="String"/>
    <att name="Cargo Type" value="DeoC" type="string" cy:type="String"/>
    <att name="Cargo Accession" value="A0A0U3IFQ4" type="string" cy:type="String"/>
    <graphics h="20.0" width="0.0" y="19.56487464904785" x="182.11802673339844" w="20.0" type="ELLIPSE" z="0.0" outline="#CCCCCC" fill="#00ADDC">
      <att name="NODE_CUSTOMGRAPHICS_7" value="org.cytoscape.ding.customgraphics.NullCustomGraphics,0,[ Remove Graphics ]," type="string" cy:type="String"/>
      <att name="NODE_CUSTOMGRAPHICS_SIZE_5" value="20.0" type="string" cy:type="String"/>
      <att name="NODE_BORDER_TRANSPARENCY" value="255" type="string" cy:type="String"/>
      <att name="NODE_TOOLTIP" value="" type="string" cy:type="String"/>
      <att name="NODE_CUSTOMGRAPHICS_POSITION_7" value="C,C,c,0.00,0.00" type="string" cy:type="String"/>
      <att name="NODE_CUSTOMGRAPHICS_SIZE_7" value="20.0" type="string" cy:type="String"/>
      <att name="NODE_CUSTOMGRAPHICS_SIZE_1" value="20.0" type="string" cy:type="String"/>
      <att name="NODE_CUSTOMGRAPHICS_POSITION_5" value="C,C,c,0.00,0.00" type="string" cy:type="String"/>
      <att name="NODE_BORDER_STROKE" value="SOLID" type="string" cy:type="String"/>
      <att name="NODE_LABEL_FONT_SIZE" value="12" type="string" cy:type="String"/>
      <att name="NODE_CUSTOMGRAPHICS_3" value="org.cytoscape.ding.customgraphics.NullCustomGraphics,0,[ Remove Graphics ]," type="string" cy:type="String"/>
      <att name="NODE_LABEL_COLOR" value="#000000" type="string" cy:type="String"/>
      <att name="NODE_VISIBLE" value="true" type="string" cy:type="String"/>
      <att name="NODE_LABEL_FONT_FACE" value="SansSerif.plain,plain,12" type="string" cy:type="String"/>
      <att name="NODE_SELECTED" value="false" type="string" cy:type="String"/>
      <att name="NODE_CUSTOMGRAPHICS_POSITION_9" value="C,C,c,0.00,0.00" type="string" cy:type="String"/>
      <att name="NODE_CUSTOMGRAPHICS_POSITION_1" value="C,C,c,0.00,0.00" type="string" cy:type="String"/>
      <att name="NODE_CUSTOMGRAPHICS_9" value="org.cytoscape.ding.customgraphics.NullCustomGraphics,0,[ Remove Graphics ]," type="string" cy:type="String"/>
      <att name="NODE_CUSTOMGRAPHICS_SIZE_9" value="20.0" type="string" cy:type="String"/>
      <att name="NODE_CUSTOMGRAPHICS_5" value="org.cytoscape.ding.customgraphics.NullCustomGraphics,0,[ Remove Graphics ]," type="string" cy:type="String"/>
      <att name="NODE_LABEL" value="" type="string" cy:type="String"/>
      <att name="NODE_CUSTOMGRAPHICS_SIZE_4" value="20.0" type="string" cy:type="String"/>
      <att name="NODE_CUSTOMGRAPHICS_POSITION_8" value="C,C,c,0.00,0.00" type="string" cy:type="String"/>
      <att name="NODE_LABEL_TRANSPARENCY" value="255" type="string" cy:type="String"/>
      <att name="NODE_CUSTOMGRAPHICS_8" value="org.cytoscape.ding.customgraphics.NullCustomGraphics,0,[ Remove Graphics ]," type="string" cy:type="String"/>
      <att name="NODE_CUSTOMGRAPHICS_SIZE_8" value="20.0" type="string" cy:type="String"/>
      <att name="NODE_CUSTOMGRAPHICS_SIZE_3" value="20.0" type="string" cy:type="String"/>
      <att name="NODE_CUSTOMGRAPHICS_1" value="org.cytoscape.ding.customgraphics.NullCustomGraphics,0,[ Remove Graphics ]," type="string" cy:type="String"/>
      <att name="NODE_CUSTOMGRAPHICS_SIZE_2" value="20.0" type="string" cy:type="String"/>
      <att name="COMPOUND_NODE_PADDING" value="10.0" type="string" cy:type="String"/>
      <att name="NODE_LABEL_POSITION" value="C,C,c,0.00,0.00" type="string" cy:type="String"/>
      <att name="COMPOUND_NODE_SHAPE" value="ROUND_RECTANGLE" type="string" cy:type="String"/>
      <att name="NODE_DEPTH" value="20.0" type="string" cy:type="String"/>
      <att name="NODE_LABEL_WIDTH" value="200.0" type="string" cy:type="String"/>
      <att name="NODE_CUSTOMGRAPHICS_POSITION_3" value="C,C,c,0.00,0.00" type="string" cy:type="String"/>
      <att name="NODE_CUSTOMGRAPHICS_2" value="org.cytoscape.ding.customgraphics.NullCustomGraphics,0,[ Remove Graphics ]," type="string" cy:type="String"/>
      <att name="NODE_NESTED_NETWORK_IMAGE_VISIBLE" value="true" type="string" cy:type="String"/>
      <att name="NODE_TRANSPARENCY" value="255" type="string" cy:type="String"/>
      <att name="NODE_CUSTOMGRAPHICS_4" value="org.cytoscape.ding.customgraphics.NullCustomGraphics,0,[ Remove Graphics ]," type="string" cy:type="String"/>
      <att name="NODE_SELECTED_PAINT" value="#FFFF00" type="string" cy:type="String"/>
      <att name="NODE_CUSTOMGRAPHICS_POSITION_2" value="C,C,c,0.00,0.00" type="string" cy:type="String"/>
      <att name="NODE_CUSTOMGRAPHICS_POSITION_4" value="C,C,c,0.00,0.00" type="string" cy:type="String"/>
      <att name="NODE_CUSTOMGRAPHICS_POSITION_6" value="C,C,c,0.00,0.00" type="string" cy:type="String"/>
      <att name="NODE_CUSTOMGRAPHICS_6" value="org.cytoscape.ding.customgraphics.NullCustomGraphics,0,[ Remove Graphics ]," type="string" cy:type="String"/>
      <att name="NODE_CUSTOMGRAPHICS_SIZE_6" value="20.0" type="string" cy:type="String"/>
    </graphics>
  </node>
  <node id="31321" label="A0A0X1KJZ2">
    <att name="shared name" value="A0A0X1KJZ2" type="string" cy:type="String"/>
    <att name="name" value="A0A0X1KJZ2" type="string" cy:type="String"/>
    <att name="selected" value="0" type="boolean" cy:type="Boolean"/>
    <att name="Sequence Source" value="USER" type="string" cy:type="String"/>
    <att name="Query IDs" type="list" cy:type="List" cy:elementType="String">
      <att name="Query IDs" value="A0A0X1KJZ2" type="string" cy:type="String"/>
    </att>
    <att name="Sequence Count Cluster Number" value="2" type="integer" cy:type="Integer"/>
    <att name="Node Count Cluster Number" value="2" type="integer" cy:type="Integer"/>
    <att name="Cluster Sequence Count" value="43" type="integer" cy:type="Integer"/>
    <att name="Cluster Node Count" value="43" type="integer" cy:type="Integer"/>
    <att name="node.fillColor" value="#0000FF" type="string" cy:type="String"/>
    <att name="Node Count Fill Color" value="#0000FF" type="string" cy:type="String"/>
    <att name="Present in ENA Database?" value="true" type="string" cy:type="String"/>
    <att name="Genome Neighbors in ENA Database?" value="true" type="string" cy:type="String"/>
    <att name="ENA Database Genome ID" value="CP007140" type="string" cy:type="String"/>
    <att name="Neighbor Pfam Families" type="list" cy:type="List" cy:elementType="String">
      <att name="Neighbor Pfam Families" value="PF00202" type="string" cy:type="String"/>
      <att name="Neighbor Pfam Families" value="PF00899" type="string" cy:type="String"/>
      <att name="Neighbor Pfam Families" value="PF01037" type="string" cy:type="String"/>
      <att name="Neighbor Pfam Families" value="PF01725" type="string" cy:type="String"/>
      <att name="Neighbor Pfam Families" value="PF01791" type="string" cy:type="String"/>
      <att name="Neighbor Pfam Families" value="PF02074" type="string" cy:type="String"/>
      <att name="Neighbor Pfam Families" value="PF02391" type="string" cy:type="String"/>
      <att name="Neighbor Pfam Families" value="PF02926" type="string" cy:type="String"/>
      <att name="Neighbor Pfam Families" value="PF04008" type="string" cy:type="String"/>
      <att name="Neighbor Pfam Families" value="PF04255" type="string" cy:type="String"/>
      <att name="Neighbor Pfam Families" value="PF04266" type="string" cy:type="String"/>
      <att name="Neighbor Pfam Families" value="PF04307" type="string" cy:type="String"/>
      <att name="Neighbor Pfam Families" value="PF07992" type="string" cy:type="String"/>
      <att name="Neighbor Pfam Families" value="PF13186" type="string" cy:type="String"/>
      <att name="Neighbor Pfam Families" value="PF13412" type="string" cy:type="String"/>
    </att>
    <att name="Neighbor InterPro Families" type="list" cy:type="List" cy:elementType="String">
      <att name="Neighbor InterPro Families" value="IPR000485" type="string" cy:type="String"/>
      <att name="Neighbor InterPro Families" value="IPR000594" type="string" cy:type="String"/>
      <att name="Neighbor InterPro Families" value="IPR001333" type="string" cy:type="String"/>
      <att name="Neighbor InterPro Families" value="IPR002637" type="string" cy:type="String"/>
      <att name="Neighbor InterPro Families" value="IPR002915" type="string" cy:type="String"/>
      <att name="Neighbor InterPro Families" value="IPR003448" type="string" cy:type="String"/>
      <att name="Neighbor InterPro Families" value="IPR004114" type="string" cy:type="String"/>
      <att name="Neighbor InterPro Families" value="IPR005814" type="string" cy:type="String"/>
      <att name="Neighbor InterPro Families" value="IPR005982" type="string" cy:type="String"/>
      <att name="Neighbor InterPro Families" value="IPR007153" type="string" cy:type="String"/>
      <att name="Neighbor InterPro Families" value="IPR007367" type="string" cy:type="String"/>
      <att name="Neighbor InterPro Families" value="IPR007374" type="string" cy:type="String"/>
      <att name="Neighbor InterPro Families" value="IPR007404" type="string" cy:type="String"/>
      <att name="Neighbor InterPro Families" value="IPR009057" type="string" cy:type="String"/>
      <att name="Neighbor InterPro Families" value="IPR011008" type="string" cy:type="String"/>
      <att name="Neighbor InterPro Families" value="IPR011343" type="string" cy:type="String"/>
      <att name="Neighbor InterPro Families" value="IPR011991" type="string" cy:type="String"/>
      <att name="Neighbor InterPro Families" value="IPR013785" type="string" cy:type="String"/>
      <att name="Neighbor InterPro Families" value="IPR015421" type="string" cy:type="String"/>
      <att name="Neighbor InterPro Families" value="IPR015422" type="string" cy:type="String"/>
      <att name="Neighbor InterPro Families" value="IPR015424" type="string" cy:type="String"/>
      <att name="Neighbor InterPro Families" value="IPR015947" type="string" cy:type="String"/>
      <att name="Neighbor InterPro Families" value="IPR016645" type="string" cy:type="String"/>
      <att name="Neighbor InterPro Families" value="IPR019887" type="string" cy:type="String"/>
      <att name="Neighbor InterPro Families" value="IPR019888" type="string" cy:type="String"/>
      <att name="Neighbor InterPro Families" value="IPR020922" type="string" cy:type="String"/>
      <att name="Neighbor InterPro Families" value="IPR023753" type="string" cy:type="String"/>
      <att name="Neighbor InterPro Families" value="IPR023885" type="string" cy:type="String"/>
      <att name="Neighbor InterPro Families" value="IPR027417" type="string" cy:type="String"/>
      <att name="Neighbor InterPro Families" value="IPR028581" type="string" cy:type="String"/>
      <att name="Neighbor InterPro Families" value="IPR029001" type="string" cy:type="String"/>
      <att name="Neighbor InterPro Families" value="IPR035985" type="string" cy:type="String"/>
      <att name="Neighbor InterPro Families" value="IPR036188" type="string" cy:type="String"/>
      <att name="Neighbor InterPro Families" value="IPR036388" type="string" cy:type="String"/>
      <att name="Neighbor InterPro Families" value="IPR036390" type="string" cy:type="String"/>
      <att name="Neighbor InterPro Families" value="IPR036563" type="string" cy:type="String"/>
      <att name="Neighbor InterPro Families" value="IPR036902" type="string" cy:type="String"/>
      <att name="Neighbor InterPro Families" value="IPR040183" type="string" cy:type="String"/>
    </att>
    <att name="Organism" value="Thermococcus guaymasensis DSM 11113." type="string" cy:type="String"/>
    <att name="Taxonomy ID" value="1432656" type="string" cy:type="String"/>
    <att name="UniProt Annotation Status" value="TrEMBL" type="string" cy:type="String"/>
    <att name="Description" type="list" cy:type="List" cy:elementType="String">
      <att name="Description" value="Uncharacterized protein" type="string" cy:type="String"/>
    </att>
    <att name="Swissprot Description" value="NA" type="string" cy:type="String"/>
    <att name="Sequence Length" value="95" type="integer" cy:type="Integer"/>
    <att name="Gene Name" value="X802_04835" type="string" cy:type="String"/>
    <att name="NCBI IDs" type="list" cy:type="List" cy:elementType="String">
      <att name="NCBI IDs" value="GI:744793991" type="string" cy:type="String"/>
      <att name="NCBI IDs" value="GI:1011475525" type="string" cy:type="String"/>
      <att name="NCBI IDs" value="EMBL-CDS:AJC71570.1" type="string" cy:type="String"/>
      <att name="NCBI IDs" value="REFSEQ:WP_062371432.1" type="string" cy:type="String"/>
    </att>
    <att name="Superkingdom" value="Archaea" type="string" cy:type="String"/>
    <att name="Kingdom" value="NA" type="string" cy:type="String"/>
    <att name="Phylum" value="Euryarchaeota" type="string" cy:type="String"/>
    <att name="Class" value="Thermococci" type="string" cy:type="String"/>
    <att name="Order" value="Thermococcales" type="string" cy:type="String"/>
    <att name="Family" value="Thermococcaceae" type="string" cy:type="String"/>
    <att name="Genus" value="Thermococcus" type="string" cy:type="String"/>
    <att name="Species" value="Thermococcus guaymasensis DSM 11113" type="string" cy:type="String"/>
    <att name="EC" value="None" type="string" cy:type="String"/>
    <att name="PFAM" type="list" cy:type="List" cy:elementType="String">
      <att name="PFAM" value="PF08967" type="string" cy:type="String"/>
    </att>
    <att name="PDB" type="list" cy:type="List" cy:elementType="String">
      <att name="PDB" value="None" type="string" cy:type="String"/>
    </att>
    <att name="InterPro (Domain)" value="None" type="string" cy:type="String"/>
    <att name="InterPro (Family)" value="IPR014418" type="string" cy:type="String"/>
    <att name="InterPro (Homologous Superfamily)" value="IPR036216" type="string" cy:type="String"/>
    <att name="InterPro (Other)" type="list" cy:type="List" cy:elementType="String">
      <att name="InterPro (Other)" value="None" type="string" cy:type="String"/>
    </att>
    <att name="BRENDA ID" value="None" type="string" cy:type="String"/>
    <att name="CAZY Name" type="list" cy:type="List" cy:elementType="String">
      <att name="CAZY Name" value="None" type="string" cy:type="String"/>
    </att>
    <att name="GO Term" type="list" cy:type="List" cy:elementType="String">
      <att name="GO Term" value="None" type="string" cy:type="String"/>
    </att>
    <att name="KEGG ID" value="tgy:X802_04835" type="string" cy:type="String"/>
    <att name="PATRIC ID" value="fig|1432656.3.peg.939" type="string" cy:type="String"/>
    <att name="STRING ID" value="None" type="string" cy:type="String"/>
    <att name="HMP Body Site" type="list" cy:type="List" cy:elementType="String">
      <att name="HMP Body Site" value="None" type="string" cy:type="String"/>
    </att>
    <att name="HMP Oxygen" value="None" type="string" cy:type="String"/>
    <att name="P01 gDNA" value="False" type="string" cy:type="String"/>
    <att name="Sequence Status" value="complete" type="string" cy:type="String"/>
    <att name="Family Type" value="4B" type="string" cy:type="String"/>
    <att name="Cargo Type" value="DeoC" type="string" cy:type="String"/>
    <att name="Cargo Accession" value="A0A0X1KJX1" type="string" cy:type="String"/>
    <graphics h="20.0" width="0.0" y="36.56487274169922" x="51.118019104003906" w="20.0" type="ELLIPSE" z="0.0" outline="#CCCCCC" fill="#00ADDC">
      <att name="NODE_CUSTOMGRAPHICS_7" value="org.cytoscape.ding.customgraphics.NullCustomGraphics,0,[ Remove Graphics ]," type="string" cy:type="String"/>
      <att name="NODE_CUSTOMGRAPHICS_SIZE_5" value="20.0" type="string" cy:type="String"/>
      <att name="NODE_BORDER_TRANSPARENCY" value="255" type="string" cy:type="String"/>
      <att name="NODE_TOOLTIP" value="" type="string" cy:type="String"/>
      <att name="NODE_CUSTOMGRAPHICS_POSITION_7" value="C,C,c,0.00,0.00" type="string" cy:type="String"/>
      <att name="NODE_CUSTOMGRAPHICS_SIZE_7" value="20.0" type="string" cy:type="String"/>
      <att name="NODE_CUSTOMGRAPHICS_SIZE_1" value="20.0" type="string" cy:type="String"/>
      <att name="NODE_CUSTOMGRAPHICS_POSITION_5" value="C,C,c,0.00,0.00" type="string" cy:type="String"/>
      <att name="NODE_BORDER_STROKE" value="SOLID" type="string" cy:type="String"/>
      <att name="NODE_LABEL_FONT_SIZE" value="12" type="string" cy:type="String"/>
      <att name="NODE_CUSTOMGRAPHICS_3" value="org.cytoscape.ding.customgraphics.NullCustomGraphics,0,[ Remove Graphics ]," type="string" cy:type="String"/>
      <att name="NODE_LABEL_COLOR" value="#000000" type="string" cy:type="String"/>
      <att name="NODE_VISIBLE" value="true" type="string" cy:type="String"/>
      <att name="NODE_LABEL_FONT_FACE" value="SansSerif.plain,plain,12" type="string" cy:type="String"/>
      <att name="NODE_SELECTED" value="false" type="string" cy:type="String"/>
      <att name="NODE_CUSTOMGRAPHICS_POSITION_9" value="C,C,c,0.00,0.00" type="string" cy:type="String"/>
      <att name="NODE_CUSTOMGRAPHICS_POSITION_1" value="C,C,c,0.00,0.00" type="string" cy:type="String"/>
      <att name="NODE_CUSTOMGRAPHICS_9" value="org.cytoscape.ding.customgraphics.NullCustomGraphics,0,[ Remove Graphics ]," type="string" cy:type="String"/>
      <att name="NODE_CUSTOMGRAPHICS_SIZE_9" value="20.0" type="string" cy:type="String"/>
      <att name="NODE_CUSTOMGRAPHICS_5" value="org.cytoscape.ding.customgraphics.NullCustomGraphics,0,[ Remove Graphics ]," type="string" cy:type="String"/>
      <att name="NODE_LABEL" value="" type="string" cy:type="String"/>
      <att name="NODE_CUSTOMGRAPHICS_SIZE_4" value="20.0" type="string" cy:type="String"/>
      <att name="NODE_CUSTOMGRAPHICS_POSITION_8" value="C,C,c,0.00,0.00" type="string" cy:type="String"/>
      <att name="NODE_LABEL_TRANSPARENCY" value="255" type="string" cy:type="String"/>
      <att name="NODE_CUSTOMGRAPHICS_8" value="org.cytoscape.ding.customgraphics.NullCustomGraphics,0,[ Remove Graphics ]," type="string" cy:type="String"/>
      <att name="NODE_CUSTOMGRAPHICS_SIZE_8" value="20.0" type="string" cy:type="String"/>
      <att name="NODE_CUSTOMGRAPHICS_SIZE_3" value="20.0" type="string" cy:type="String"/>
      <att name="NODE_CUSTOMGRAPHICS_1" value="org.cytoscape.ding.customgraphics.NullCustomGraphics,0,[ Remove Graphics ]," type="string" cy:type="String"/>
      <att name="NODE_CUSTOMGRAPHICS_SIZE_2" value="20.0" type="string" cy:type="String"/>
      <att name="COMPOUND_NODE_PADDING" value="10.0" type="string" cy:type="String"/>
      <att name="NODE_LABEL_POSITION" value="C,C,c,0.00,0.00" type="string" cy:type="String"/>
      <att name="COMPOUND_NODE_SHAPE" value="ROUND_RECTANGLE" type="string" cy:type="String"/>
      <att name="NODE_DEPTH" value="20.0" type="string" cy:type="String"/>
      <att name="NODE_LABEL_WIDTH" value="200.0" type="string" cy:type="String"/>
      <att name="NODE_CUSTOMGRAPHICS_POSITION_3" value="C,C,c,0.00,0.00" type="string" cy:type="String"/>
      <att name="NODE_CUSTOMGRAPHICS_2" value="org.cytoscape.ding.customgraphics.NullCustomGraphics,0,[ Remove Graphics ]," type="string" cy:type="String"/>
      <att name="NODE_NESTED_NETWORK_IMAGE_VISIBLE" value="true" type="string" cy:type="String"/>
      <att name="NODE_TRANSPARENCY" value="255" type="string" cy:type="String"/>
      <att name="NODE_CUSTOMGRAPHICS_4" value="org.cytoscape.ding.customgraphics.NullCustomGraphics,0,[ Remove Graphics ]," type="string" cy:type="String"/>
      <att name="NODE_SELECTED_PAINT" value="#FFFF00" type="string" cy:type="String"/>
      <att name="NODE_CUSTOMGRAPHICS_POSITION_2" value="C,C,c,0.00,0.00" type="string" cy:type="String"/>
      <att name="NODE_CUSTOMGRAPHICS_POSITION_4" value="C,C,c,0.00,0.00" type="string" cy:type="String"/>
      <att name="NODE_CUSTOMGRAPHICS_POSITION_6" value="C,C,c,0.00,0.00" type="string" cy:type="String"/>
      <att name="NODE_CUSTOMGRAPHICS_6" value="org.cytoscape.ding.customgraphics.NullCustomGraphics,0,[ Remove Graphics ]," type="string" cy:type="String"/>
      <att name="NODE_CUSTOMGRAPHICS_SIZE_6" value="20.0" type="string" cy:type="String"/>
    </graphics>
  </node>
  <node id="31320" label="A0A0X1KLX1">
    <att name="shared name" value="A0A0X1KLX1" type="string" cy:type="String"/>
    <att name="name" value="A0A0X1KLX1" type="string" cy:type="String"/>
    <att name="selected" value="0" type="boolean" cy:type="Boolean"/>
    <att name="Sequence Source" value="USER" type="string" cy:type="String"/>
    <att name="Query IDs" type="list" cy:type="List" cy:elementType="String">
      <att name="Query IDs" value="A0A0X1KLX1" type="string" cy:type="String"/>
    </att>
    <att name="Sequence Count Cluster Number" value="1" type="integer" cy:type="Integer"/>
    <att name="Node Count Cluster Number" value="1" type="integer" cy:type="Integer"/>
    <att name="Cluster Sequence Count" value="45" type="integer" cy:type="Integer"/>
    <att name="Cluster Node Count" value="45" type="integer" cy:type="Integer"/>
    <att name="node.fillColor" value="#FF0000" type="string" cy:type="String"/>
    <att name="Node Count Fill Color" value="#FF0000" type="string" cy:type="String"/>
    <att name="Present in ENA Database?" value="true" type="string" cy:type="String"/>
    <att name="Genome Neighbors in ENA Database?" value="true" type="string" cy:type="String"/>
    <att name="ENA Database Genome ID" value="CP007140" type="string" cy:type="String"/>
    <att name="Neighbor Pfam Families" type="list" cy:type="List" cy:elementType="String">
      <att name="Neighbor Pfam Families" value="PF00009" type="string" cy:type="String"/>
      <att name="Neighbor Pfam Families" value="PF00155" type="string" cy:type="String"/>
      <att name="Neighbor Pfam Families" value="PF00338" type="string" cy:type="String"/>
      <att name="Neighbor Pfam Families" value="PF00383" type="string" cy:type="String"/>
      <att name="Neighbor Pfam Families" value="PF00535" type="string" cy:type="String"/>
      <att name="Neighbor Pfam Families" value="PF00579" type="string" cy:type="String"/>
      <att name="Neighbor Pfam Families" value="PF00587" type="string" cy:type="String"/>
      <att name="Neighbor Pfam Families" value="PF01037" type="string" cy:type="String"/>
      <att name="Neighbor Pfam Families" value="PF01874" type="string" cy:type="String"/>
      <att name="Neighbor Pfam Families" value="PF01914" type="string" cy:type="String"/>
      <att name="Neighbor Pfam Families" value="PF01965" type="string" cy:type="String"/>
      <att name="Neighbor Pfam Families" value="PF02543" type="string" cy:type="String"/>
      <att name="Neighbor Pfam Families" value="PF02566" type="string" cy:type="String"/>
      <att name="Neighbor Pfam Families" value="PF02852" type="string" cy:type="String"/>
      <att name="Neighbor Pfam Families" value="PF03129" type="string" cy:type="String"/>
      <att name="Neighbor Pfam Families" value="PF03143" type="string" cy:type="String"/>
      <att name="Neighbor Pfam Families" value="PF03144" type="string" cy:type="String"/>
      <att name="Neighbor Pfam Families" value="PF04024" type="string" cy:type="String"/>
      <att name="Neighbor Pfam Families" value="PF04055" type="string" cy:type="String"/>
      <att name="Neighbor Pfam Families" value="PF07722" type="string" cy:type="String"/>
      <att name="Neighbor Pfam Families" value="PF07992" type="string" cy:type="String"/>
      <att name="Neighbor Pfam Families" value="PF09180" type="string" cy:type="String"/>
      <att name="Neighbor Pfam Families" value="PF10066" type="string" cy:type="String"/>
      <att name="Neighbor Pfam Families" value="PF13404" type="string" cy:type="String"/>
      <att name="Neighbor Pfam Families" value="PF13419" type="string" cy:type="String"/>
      <att name="Neighbor Pfam Families" value="PF16861" type="string" cy:type="String"/>
    </att>
    <att name="Neighbor InterPro Families" type="list" cy:type="List" cy:elementType="String">
      <att name="Neighbor InterPro Families" value="IPR000485" type="string" cy:type="String"/>
      <att name="Neighbor InterPro Families" value="IPR000795" type="string" cy:type="String"/>
      <att name="Neighbor InterPro Families" value="IPR001173" type="string" cy:type="String"/>
      <att name="Neighbor InterPro Families" value="IPR001848" type="string" cy:type="String"/>
      <att name="Neighbor InterPro Families" value="IPR002125" type="string" cy:type="String"/>
      <att name="Neighbor InterPro Families" value="IPR002305" type="string" cy:type="String"/>
      <att name="Neighbor InterPro Families" value="IPR002314" type="string" cy:type="String"/>
      <att name="Neighbor InterPro Families" value="IPR002316" type="string" cy:type="String"/>
      <att name="Neighbor InterPro Families" value="IPR002736" type="string" cy:type="String"/>
      <att name="Neighbor InterPro Families" value="IPR002771" type="string" cy:type="String"/>
      <att name="Neighbor InterPro Families" value="IPR002818" type="string" cy:type="String"/>
      <att name="Neighbor InterPro Families" value="IPR003696" type="string" cy:type="String"/>
      <att name="Neighbor InterPro Families" value="IPR003718" type="string" cy:type="String"/>
      <att name="Neighbor InterPro Families" value="IPR004099" type="string" cy:type="String"/>
      <att name="Neighbor InterPro Families" value="IPR004154" type="string" cy:type="String"/>
      <att name="Neighbor InterPro Families" value="IPR004160" type="string" cy:type="String"/>
      <att name="Neighbor InterPro Families" value="IPR004161" type="string" cy:type="String"/>
      <att name="Neighbor InterPro Families" value="IPR004499" type="string" cy:type="String"/>
      <att name="Neighbor InterPro Families" value="IPR004539" type="string" cy:type="String"/>
      <att name="Neighbor InterPro Families" value="IPR004839" type="string" cy:type="String"/>
      <att name="Neighbor InterPro Families" value="IPR005225" type="string" cy:type="String"/>
      <att name="Neighbor InterPro Families" value="IPR005729" type="string" cy:type="String"/>
      <att name="Neighbor InterPro Families" value="IPR006195" type="string" cy:type="String"/>
      <att name="Neighbor InterPro Families" value="IPR006286" type="string" cy:type="String"/>
      <att name="Neighbor InterPro Families" value="IPR006439" type="string" cy:type="String"/>
      <att name="Neighbor InterPro Families" value="IPR006638" type="string" cy:type="String"/>
      <att name="Neighbor InterPro Families" value="IPR007168" type="string" cy:type="String"/>
      <att name="Neighbor InterPro Families" value="IPR007197" type="string" cy:type="String"/>
      <att name="Neighbor InterPro Families" value="IPR009000" type="string" cy:type="String"/>
      <att name="Neighbor InterPro Families" value="IPR009001" type="string" cy:type="String"/>
      <att name="Neighbor InterPro Families" value="IPR011008" type="string" cy:type="String"/>
      <att name="Neighbor InterPro Families" value="IPR011697" type="string" cy:type="String"/>
      <att name="Neighbor InterPro Families" value="IPR011991" type="string" cy:type="String"/>
      <att name="Neighbor InterPro Families" value="IPR014729" type="string" cy:type="String"/>
      <att name="Neighbor InterPro Families" value="IPR015421" type="string" cy:type="String"/>
      <att name="Neighbor InterPro Families" value="IPR015422" type="string" cy:type="String"/>
      <att name="Neighbor InterPro Families" value="IPR015424" type="string" cy:type="String"/>
      <att name="Neighbor InterPro Families" value="IPR015517" type="string" cy:type="String"/>
      <att name="Neighbor InterPro Families" value="IPR015946" type="string" cy:type="String"/>
      <att name="Neighbor InterPro Families" value="IPR016061" type="string" cy:type="String"/>
      <att name="Neighbor InterPro Families" value="IPR016156" type="string" cy:type="String"/>
      <att name="Neighbor InterPro Families" value="IPR016193" type="string" cy:type="String"/>
      <att name="Neighbor InterPro Families" value="IPR016473" type="string" cy:type="String"/>
      <att name="Neighbor InterPro Families" value="IPR017449" type="string" cy:type="String"/>
      <att name="Neighbor InterPro Families" value="IPR017758" type="string" cy:type="String"/>
      <att name="Neighbor InterPro Families" value="IPR017926" type="string" cy:type="String"/>
      <att name="Neighbor InterPro Families" value="IPR019277" type="string" cy:type="String"/>
      <att name="Neighbor InterPro Families" value="IPR019887" type="string" cy:type="String"/>
      <att name="Neighbor InterPro Families" value="IPR019888" type="string" cy:type="String"/>
      <att name="Neighbor InterPro Families" value="IPR023214" type="string" cy:type="String"/>
      <att name="Neighbor InterPro Families" value="IPR023617" type="string" cy:type="String"/>
      <att name="Neighbor InterPro Families" value="IPR023678" type="string" cy:type="String"/>
      <att name="Neighbor InterPro Families" value="IPR023753" type="string" cy:type="String"/>
      <att name="Neighbor InterPro Families" value="IPR027417" type="string" cy:type="String"/>
      <att name="Neighbor InterPro Families" value="IPR027486" type="string" cy:type="String"/>
      <att name="Neighbor InterPro Families" value="IPR029044" type="string" cy:type="String"/>
      <att name="Neighbor InterPro Families" value="IPR029062" type="string" cy:type="String"/>
      <att name="Neighbor InterPro Families" value="IPR031730" type="string" cy:type="String"/>
      <att name="Neighbor InterPro Families" value="IPR033721" type="string" cy:type="String"/>
      <att name="Neighbor InterPro Families" value="IPR035105" type="string" cy:type="String"/>
      <att name="Neighbor InterPro Families" value="IPR036102" type="string" cy:type="String"/>
      <att name="Neighbor InterPro Families" value="IPR036188" type="string" cy:type="String"/>
      <att name="Neighbor InterPro Families" value="IPR036388" type="string" cy:type="String"/>
      <att name="Neighbor InterPro Families" value="IPR036390" type="string" cy:type="String"/>
      <att name="Neighbor InterPro Families" value="IPR036412" type="string" cy:type="String"/>
      <att name="Neighbor InterPro Families" value="IPR036621" type="string" cy:type="String"/>
      <att name="Neighbor InterPro Families" value="IPR036838" type="string" cy:type="String"/>
      <att name="Neighbor InterPro Families" value="IPR038152" type="string" cy:type="String"/>
      <att name="Neighbor InterPro Families" value="IPR040086" type="string" cy:type="String"/>
      <att name="Neighbor InterPro Families" value="IPR041492" type="string" cy:type="String"/>
      <att name="Neighbor InterPro Families" value="IPR043129" type="string" cy:type="String"/>
    </att>
    <att name="Organism" value="Thermococcus guaymasensis DSM 11113." type="string" cy:type="String"/>
    <att name="Taxonomy ID" value="1432656" type="string" cy:type="String"/>
    <att name="UniProt Annotation Status" value="TrEMBL" type="string" cy:type="String"/>
    <att name="Description" type="list" cy:type="List" cy:elementType="String">
      <att name="Description" value="Uncharacterized protein" type="string" cy:type="String"/>
    </att>
    <att name="Swissprot Description" value="NA" type="string" cy:type="String"/>
    <att name="Sequence Length" value="93" type="integer" cy:type="Integer"/>
    <att name="Gene Name" value="X802_09005" type="string" cy:type="String"/>
    <att name="NCBI IDs" type="list" cy:type="List" cy:elementType="String">
      <att name="NCBI IDs" value="GI:744794683" type="string" cy:type="String"/>
      <att name="NCBI IDs" value="GI:1011477128" type="string" cy:type="String"/>
      <att name="NCBI IDs" value="EMBL-CDS:AJC72262.1" type="string" cy:type="String"/>
      <att name="NCBI IDs" value="REFSEQ:WP_062373035.1" type="string" cy:type="String"/>
    </att>
    <att name="Superkingdom" value="Archaea" type="string" cy:type="String"/>
    <att name="Kingdom" value="NA" type="string" cy:type="String"/>
    <att name="Phylum" value="Euryarchaeota" type="string" cy:type="String"/>
    <att name="Class" value="Thermococci" type="string" cy:type="String"/>
    <att name="Order" value="Thermococcales" type="string" cy:type="String"/>
    <att name="Family" value="Thermococcaceae" type="string" cy:type="String"/>
    <att name="Genus" value="Thermococcus" type="string" cy:type="String"/>
    <att name="Species" value="Thermococcus guaymasensis DSM 11113" type="string" cy:type="String"/>
    <att name="EC" value="None" type="string" cy:type="String"/>
    <att name="PFAM" type="list" cy:type="List" cy:elementType="String">
      <att name="PFAM" value="PF08967" type="string" cy:type="String"/>
    </att>
    <att name="PDB" type="list" cy:type="List" cy:elementType="String">
      <att name="PDB" value="None" type="string" cy:type="String"/>
    </att>
    <att name="InterPro (Domain)" value="None" type="string" cy:type="String"/>
    <att name="InterPro (Family)" value="IPR014418" type="string" cy:type="String"/>
    <att name="InterPro (Homologous Superfamily)" value="IPR036216" type="string" cy:type="String"/>
    <att name="InterPro (Other)" type="list" cy:type="List" cy:elementType="String">
      <att name="InterPro (Other)" value="None" type="string" cy:type="String"/>
    </att>
    <att name="BRENDA ID" value="None" type="string" cy:type="String"/>
    <att name="CAZY Name" type="list" cy:type="List" cy:elementType="String">
      <att name="CAZY Name" value="None" type="string" cy:type="String"/>
    </att>
    <att name="GO Term" type="list" cy:type="List" cy:elementType="String">
      <att name="GO Term" value="None" type="string" cy:type="String"/>
    </att>
    <att name="KEGG ID" value="tgy:X802_09005" type="string" cy:type="String"/>
    <att name="PATRIC ID" value="fig|1432656.3.peg.1754" type="string" cy:type="String"/>
    <att name="STRING ID" value="None" type="string" cy:type="String"/>
    <att name="HMP Body Site" type="list" cy:type="List" cy:elementType="String">
      <att name="HMP Body Site" value="None" type="string" cy:type="String"/>
    </att>
    <att name="HMP Oxygen" value="None" type="string" cy:type="String"/>
    <att name="P01 gDNA" value="False" type="string" cy:type="String"/>
    <att name="Sequence Status" value="complete" type="string" cy:type="String"/>
    <att name="Family Type" value="4A" type="string" cy:type="String"/>
    <att name="Cargo Type" value="OsmC" type="string" cy:type="String"/>
    <att name="Cargo Accession" value="A0A0X1KLX4" type="string" cy:type="String"/>
    <graphics h="20.0" width="0.0" y="199.56488037109375" x="-191.88197326660156" w="20.0" type="ELLIPSE" z="0.0" outline="#CCCCCC" fill="#F2A2C6">
      <att name="NODE_CUSTOMGRAPHICS_7" value="org.cytoscape.ding.customgraphics.NullCustomGraphics,0,[ Remove Graphics ]," type="string" cy:type="String"/>
      <att name="NODE_CUSTOMGRAPHICS_SIZE_5" value="20.0" type="string" cy:type="String"/>
      <att name="NODE_BORDER_TRANSPARENCY" value="255" type="string" cy:type="String"/>
      <att name="NODE_TOOLTIP" value="" type="string" cy:type="String"/>
      <att name="NODE_CUSTOMGRAPHICS_POSITION_7" value="C,C,c,0.00,0.00" type="string" cy:type="String"/>
      <att name="NODE_CUSTOMGRAPHICS_SIZE_7" value="20.0" type="string" cy:type="String"/>
      <att name="NODE_CUSTOMGRAPHICS_SIZE_1" value="20.0" type="string" cy:type="String"/>
      <att name="NODE_CUSTOMGRAPHICS_POSITION_5" value="C,C,c,0.00,0.00" type="string" cy:type="String"/>
      <att name="NODE_BORDER_STROKE" value="SOLID" type="string" cy:type="String"/>
      <att name="NODE_LABEL_FONT_SIZE" value="12" type="string" cy:type="String"/>
      <att name="NODE_CUSTOMGRAPHICS_3" value="org.cytoscape.ding.customgraphics.NullCustomGraphics,0,[ Remove Graphics ]," type="string" cy:type="String"/>
      <att name="NODE_LABEL_COLOR" value="#000000" type="string" cy:type="String"/>
      <att name="NODE_VISIBLE" value="true" type="string" cy:type="String"/>
      <att name="NODE_LABEL_FONT_FACE" value="SansSerif.plain,plain,12" type="string" cy:type="String"/>
      <att name="NODE_SELECTED" value="false" type="string" cy:type="String"/>
      <att name="NODE_CUSTOMGRAPHICS_POSITION_9" value="C,C,c,0.00,0.00" type="string" cy:type="String"/>
      <att name="NODE_CUSTOMGRAPHICS_POSITION_1" value="C,C,c,0.00,0.00" type="string" cy:type="String"/>
      <att name="NODE_CUSTOMGRAPHICS_9" value="org.cytoscape.ding.customgraphics.NullCustomGraphics,0,[ Remove Graphics ]," type="string" cy:type="String"/>
      <att name="NODE_CUSTOMGRAPHICS_SIZE_9" value="20.0" type="string" cy:type="String"/>
      <att name="NODE_CUSTOMGRAPHICS_5" value="org.cytoscape.ding.customgraphics.NullCustomGraphics,0,[ Remove Graphics ]," type="string" cy:type="String"/>
      <att name="NODE_LABEL" value="" type="string" cy:type="String"/>
      <att name="NODE_CUSTOMGRAPHICS_SIZE_4" value="20.0" type="string" cy:type="String"/>
      <att name="NODE_CUSTOMGRAPHICS_POSITION_8" value="C,C,c,0.00,0.00" type="string" cy:type="String"/>
      <att name="NODE_LABEL_TRANSPARENCY" value="255" type="string" cy:type="String"/>
      <att name="NODE_CUSTOMGRAPHICS_8" value="org.cytoscape.ding.customgraphics.NullCustomGraphics,0,[ Remove Graphics ]," type="string" cy:type="String"/>
      <att name="NODE_CUSTOMGRAPHICS_SIZE_8" value="20.0" type="string" cy:type="String"/>
      <att name="NODE_CUSTOMGRAPHICS_SIZE_3" value="20.0" type="string" cy:type="String"/>
      <att name="NODE_CUSTOMGRAPHICS_1" value="org.cytoscape.ding.customgraphics.NullCustomGraphics,0,[ Remove Graphics ]," type="string" cy:type="String"/>
      <att name="NODE_CUSTOMGRAPHICS_SIZE_2" value="20.0" type="string" cy:type="String"/>
      <att name="COMPOUND_NODE_PADDING" value="10.0" type="string" cy:type="String"/>
      <att name="NODE_LABEL_POSITION" value="C,C,c,0.00,0.00" type="string" cy:type="String"/>
      <att name="COMPOUND_NODE_SHAPE" value="ROUND_RECTANGLE" type="string" cy:type="String"/>
      <att name="NODE_DEPTH" value="20.0" type="string" cy:type="String"/>
      <att name="NODE_LABEL_WIDTH" value="200.0" type="string" cy:type="String"/>
      <att name="NODE_CUSTOMGRAPHICS_POSITION_3" value="C,C,c,0.00,0.00" type="string" cy:type="String"/>
      <att name="NODE_CUSTOMGRAPHICS_2" value="org.cytoscape.ding.customgraphics.NullCustomGraphics,0,[ Remove Graphics ]," type="string" cy:type="String"/>
      <att name="NODE_NESTED_NETWORK_IMAGE_VISIBLE" value="true" type="string" cy:type="String"/>
      <att name="NODE_TRANSPARENCY" value="255" type="string" cy:type="String"/>
      <att name="NODE_CUSTOMGRAPHICS_4" value="org.cytoscape.ding.customgraphics.NullCustomGraphics,0,[ Remove Graphics ]," type="string" cy:type="String"/>
      <att name="NODE_SELECTED_PAINT" value="#FFFF00" type="string" cy:type="String"/>
      <att name="NODE_CUSTOMGRAPHICS_POSITION_2" value="C,C,c,0.00,0.00" type="string" cy:type="String"/>
      <att name="NODE_CUSTOMGRAPHICS_POSITION_4" value="C,C,c,0.00,0.00" type="string" cy:type="String"/>
      <att name="NODE_CUSTOMGRAPHICS_POSITION_6" value="C,C,c,0.00,0.00" type="string" cy:type="String"/>
      <att name="NODE_CUSTOMGRAPHICS_6" value="org.cytoscape.ding.customgraphics.NullCustomGraphics,0,[ Remove Graphics ]," type="string" cy:type="String"/>
      <att name="NODE_CUSTOMGRAPHICS_SIZE_6" value="20.0" type="string" cy:type="String"/>
    </graphics>
  </node>
  <node id="31319" label="A0A101DK57">
    <att name="shared name" value="A0A101DK57" type="string" cy:type="String"/>
    <att name="name" value="A0A101DK57" type="string" cy:type="String"/>
    <att name="selected" value="0" type="boolean" cy:type="Boolean"/>
    <att name="Sequence Source" value="USER" type="string" cy:type="String"/>
    <att name="Query IDs" type="list" cy:type="List" cy:elementType="String">
      <att name="Query IDs" value="A0A101DK57" type="string" cy:type="String"/>
    </att>
    <att name="Sequence Count Cluster Number" value="2" type="integer" cy:type="Integer"/>
    <att name="Node Count Cluster Number" value="2" type="integer" cy:type="Integer"/>
    <att name="Cluster Sequence Count" value="43" type="integer" cy:type="Integer"/>
    <att name="Cluster Node Count" value="43" type="integer" cy:type="Integer"/>
    <att name="node.fillColor" value="#0000FF" type="string" cy:type="String"/>
    <att name="Node Count Fill Color" value="#0000FF" type="string" cy:type="String"/>
    <att name="Present in ENA Database?" value="true" type="string" cy:type="String"/>
    <att name="Genome Neighbors in ENA Database?" value="true" type="string" cy:type="String"/>
    <att name="ENA Database Genome ID" value="LGET01000252" type="string" cy:type="String"/>
    <att name="Neighbor Pfam Families" type="list" cy:type="List" cy:elementType="String">
      <att name="Neighbor Pfam Families" value="PF01699" type="string" cy:type="String"/>
      <att name="Neighbor Pfam Families" value="PF01791" type="string" cy:type="String"/>
      <att name="Neighbor Pfam Families" value="PF07155" type="string" cy:type="String"/>
    </att>
    <att name="Neighbor InterPro Families" type="list" cy:type="List" cy:elementType="String">
      <att name="Neighbor InterPro Families" value="IPR002915" type="string" cy:type="String"/>
      <att name="Neighbor InterPro Families" value="IPR004481" type="string" cy:type="String"/>
      <att name="Neighbor InterPro Families" value="IPR004837" type="string" cy:type="String"/>
      <att name="Neighbor InterPro Families" value="IPR009825" type="string" cy:type="String"/>
      <att name="Neighbor InterPro Families" value="IPR011343" type="string" cy:type="String"/>
      <att name="Neighbor InterPro Families" value="IPR013785" type="string" cy:type="String"/>
      <att name="Neighbor InterPro Families" value="IPR028581" type="string" cy:type="String"/>
    </att>
    <att name="Organism" value="Thermococcales archaeon 44_46." type="string" cy:type="String"/>
    <att name="Taxonomy ID" value="1635283" type="string" cy:type="String"/>
    <att name="UniProt Annotation Status" value="TrEMBL" type="string" cy:type="String"/>
    <att name="Description" type="list" cy:type="List" cy:elementType="String">
      <att name="Description" value="Uncharacterized protein" type="string" cy:type="String"/>
    </att>
    <att name="Swissprot Description" value="NA" type="string" cy:type="String"/>
    <att name="Sequence Length" value="95" type="integer" cy:type="Integer"/>
    <att name="Gene Name" value="XD43_1920" type="string" cy:type="String"/>
    <att name="NCBI IDs" type="list" cy:type="List" cy:elementType="String">
      <att name="NCBI IDs" value="GI:973016880" type="string" cy:type="String"/>
      <att name="NCBI IDs" value="EMBL-CDS:KUJ98414.1" type="string" cy:type="String"/>
    </att>
    <att name="Superkingdom" value="Archaea" type="string" cy:type="String"/>
    <att name="Kingdom" value="NA" type="string" cy:type="String"/>
    <att name="Phylum" value="Euryarchaeota" type="string" cy:type="String"/>
    <att name="Class" value="Thermococci" type="string" cy:type="String"/>
    <att name="Order" value="Thermococcales" type="string" cy:type="String"/>
    <att name="Family" value="unclassified Thermococcal" type="string" cy:type="String"/>
    <att name="Genus" value="NA" type="string" cy:type="String"/>
    <att name="Species" value="Thermococcales archaeon 44_46" type="string" cy:type="String"/>
    <att name="EC" value="None" type="string" cy:type="String"/>
    <att name="PFAM" type="list" cy:type="List" cy:elementType="String">
      <att name="PFAM" value="PF08967" type="string" cy:type="String"/>
    </att>
    <att name="PDB" type="list" cy:type="List" cy:elementType="String">
      <att name="PDB" value="None" type="string" cy:type="String"/>
    </att>
    <att name="InterPro (Domain)" value="None" type="string" cy:type="String"/>
    <att name="InterPro (Family)" value="IPR014418" type="string" cy:type="String"/>
    <att name="InterPro (Homologous Superfamily)" value="IPR036216" type="string" cy:type="String"/>
    <att name="InterPro (Other)" type="list" cy:type="List" cy:elementType="String">
      <att name="InterPro (Other)" value="None" type="string" cy:type="String"/>
    </att>
    <att name="BRENDA ID" value="None" type="string" cy:type="String"/>
    <att name="CAZY Name" type="list" cy:type="List" cy:elementType="String">
      <att name="CAZY Name" value="None" type="string" cy:type="String"/>
    </att>
    <att name="GO Term" type="list" cy:type="List" cy:elementType="String">
      <att name="GO Term" value="None" type="string" cy:type="String"/>
    </att>
    <att name="KEGG ID" value="None" type="string" cy:type="String"/>
    <att name="PATRIC ID" value="fig|1635283.4.peg.361" type="string" cy:type="String"/>
    <att name="STRING ID" value="None" type="string" cy:type="String"/>
    <att name="HMP Body Site" type="list" cy:type="List" cy:elementType="String">
      <att name="HMP Body Site" value="None" type="string" cy:type="String"/>
    </att>
    <att name="HMP Oxygen" value="None" type="string" cy:type="String"/>
    <att name="P01 gDNA" value="False" type="string" cy:type="String"/>
    <att name="Sequence Status" value="complete" type="string" cy:type="String"/>
    <att name="Family Type" value="4B" type="string" cy:type="String"/>
    <att name="Cargo Type" value="DeoC" type="string" cy:type="String"/>
    <att name="Cargo Accession" value="A0A124F983" type="string" cy:type="String"/>
    <graphics h="20.0" width="0.0" y="39.56487274169922" x="159.11802673339844" w="20.0" type="ELLIPSE" z="0.0" outline="#CCCCCC" fill="#00ADDC">
      <att name="NODE_CUSTOMGRAPHICS_7" value="org.cytoscape.ding.customgraphics.NullCustomGraphics,0,[ Remove Graphics ]," type="string" cy:type="String"/>
      <att name="NODE_CUSTOMGRAPHICS_SIZE_5" value="20.0" type="string" cy:type="String"/>
      <att name="NODE_BORDER_TRANSPARENCY" value="255" type="string" cy:type="String"/>
      <att name="NODE_TOOLTIP" value="" type="string" cy:type="String"/>
      <att name="NODE_CUSTOMGRAPHICS_POSITION_7" value="C,C,c,0.00,0.00" type="string" cy:type="String"/>
      <att name="NODE_CUSTOMGRAPHICS_SIZE_7" value="20.0" type="string" cy:type="String"/>
      <att name="NODE_CUSTOMGRAPHICS_SIZE_1" value="20.0" type="string" cy:type="String"/>
      <att name="NODE_CUSTOMGRAPHICS_POSITION_5" value="C,C,c,0.00,0.00" type="string" cy:type="String"/>
      <att name="NODE_BORDER_STROKE" value="SOLID" type="string" cy:type="String"/>
      <att name="NODE_LABEL_FONT_SIZE" value="12" type="string" cy:type="String"/>
      <att name="NODE_CUSTOMGRAPHICS_3" value="org.cytoscape.ding.customgraphics.NullCustomGraphics,0,[ Remove Graphics ]," type="string" cy:type="String"/>
      <att name="NODE_LABEL_COLOR" value="#000000" type="string" cy:type="String"/>
      <att name="NODE_VISIBLE" value="true" type="string" cy:type="String"/>
      <att name="NODE_LABEL_FONT_FACE" value="SansSerif.plain,plain,12" type="string" cy:type="String"/>
      <att name="NODE_SELECTED" value="false" type="string" cy:type="String"/>
      <att name="NODE_CUSTOMGRAPHICS_POSITION_9" value="C,C,c,0.00,0.00" type="string" cy:type="String"/>
      <att name="NODE_CUSTOMGRAPHICS_POSITION_1" value="C,C,c,0.00,0.00" type="string" cy:type="String"/>
      <att name="NODE_CUSTOMGRAPHICS_9" value="org.cytoscape.ding.customgraphics.NullCustomGraphics,0,[ Remove Graphics ]," type="string" cy:type="String"/>
      <att name="NODE_CUSTOMGRAPHICS_SIZE_9" value="20.0" type="string" cy:type="String"/>
      <att name="NODE_CUSTOMGRAPHICS_5" value="org.cytoscape.ding.customgraphics.NullCustomGraphics,0,[ Remove Graphics ]," type="string" cy:type="String"/>
      <att name="NODE_LABEL" value="" type="string" cy:type="String"/>
      <att name="NODE_CUSTOMGRAPHICS_SIZE_4" value="20.0" type="string" cy:type="String"/>
      <att name="NODE_CUSTOMGRAPHICS_POSITION_8" value="C,C,c,0.00,0.00" type="string" cy:type="String"/>
      <att name="NODE_LABEL_TRANSPARENCY" value="255" type="string" cy:type="String"/>
      <att name="NODE_CUSTOMGRAPHICS_8" value="org.cytoscape.ding.customgraphics.NullCustomGraphics,0,[ Remove Graphics ]," type="string" cy:type="String"/>
      <att name="NODE_CUSTOMGRAPHICS_SIZE_8" value="20.0" type="string" cy:type="String"/>
      <att name="NODE_CUSTOMGRAPHICS_SIZE_3" value="20.0" type="string" cy:type="String"/>
      <att name="NODE_CUSTOMGRAPHICS_1" value="org.cytoscape.ding.customgraphics.NullCustomGraphics,0,[ Remove Graphics ]," type="string" cy:type="String"/>
      <att name="NODE_CUSTOMGRAPHICS_SIZE_2" value="20.0" type="string" cy:type="String"/>
      <att name="COMPOUND_NODE_PADDING" value="10.0" type="string" cy:type="String"/>
      <att name="NODE_LABEL_POSITION" value="C,C,c,0.00,0.00" type="string" cy:type="String"/>
      <att name="COMPOUND_NODE_SHAPE" value="ROUND_RECTANGLE" type="string" cy:type="String"/>
      <att name="NODE_DEPTH" value="20.0" type="string" cy:type="String"/>
      <att name="NODE_LABEL_WIDTH" value="200.0" type="string" cy:type="String"/>
      <att name="NODE_CUSTOMGRAPHICS_POSITION_3" value="C,C,c,0.00,0.00" type="string" cy:type="String"/>
      <att name="NODE_CUSTOMGRAPHICS_2" value="org.cytoscape.ding.customgraphics.NullCustomGraphics,0,[ Remove Graphics ]," type="string" cy:type="String"/>
      <att name="NODE_NESTED_NETWORK_IMAGE_VISIBLE" value="true" type="string" cy:type="String"/>
      <att name="NODE_TRANSPARENCY" value="255" type="string" cy:type="String"/>
      <att name="NODE_CUSTOMGRAPHICS_4" value="org.cytoscape.ding.customgraphics.NullCustomGraphics,0,[ Remove Graphics ]," type="string" cy:type="String"/>
      <att name="NODE_SELECTED_PAINT" value="#FFFF00" type="string" cy:type="String"/>
      <att name="NODE_CUSTOMGRAPHICS_POSITION_2" value="C,C,c,0.00,0.00" type="string" cy:type="String"/>
      <att name="NODE_CUSTOMGRAPHICS_POSITION_4" value="C,C,c,0.00,0.00" type="string" cy:type="String"/>
      <att name="NODE_CUSTOMGRAPHICS_POSITION_6" value="C,C,c,0.00,0.00" type="string" cy:type="String"/>
      <att name="NODE_CUSTOMGRAPHICS_6" value="org.cytoscape.ding.customgraphics.NullCustomGraphics,0,[ Remove Graphics ]," type="string" cy:type="String"/>
      <att name="NODE_CUSTOMGRAPHICS_SIZE_6" value="20.0" type="string" cy:type="String"/>
    </graphics>
  </node>
  <node id="31318" label="A0A101DKY1">
    <att name="shared name" value="A0A101DKY1" type="string" cy:type="String"/>
    <att name="name" value="A0A101DKY1" type="string" cy:type="String"/>
    <att name="selected" value="0" type="boolean" cy:type="Boolean"/>
    <att name="Sequence Source" value="USER" type="string" cy:type="String"/>
    <att name="Query IDs" type="list" cy:type="List" cy:elementType="String">
      <att name="Query IDs" value="A0A101DKY1" type="string" cy:type="String"/>
    </att>
    <att name="Sequence Count Cluster Number" value="1" type="integer" cy:type="Integer"/>
    <att name="Node Count Cluster Number" value="1" type="integer" cy:type="Integer"/>
    <att name="Cluster Sequence Count" value="45" type="integer" cy:type="Integer"/>
    <att name="Cluster Node Count" value="45" type="integer" cy:type="Integer"/>
    <att name="node.fillColor" value="#FF0000" type="string" cy:type="String"/>
    <att name="Node Count Fill Color" value="#FF0000" type="string" cy:type="String"/>
    <att name="Present in ENA Database?" value="true" type="string" cy:type="String"/>
    <att name="Genome Neighbors in ENA Database?" value="true" type="string" cy:type="String"/>
    <att name="ENA Database Genome ID" value="LGET01000175" type="string" cy:type="String"/>
    <att name="Neighbor Pfam Families" type="list" cy:type="List" cy:elementType="String">
      <att name="Neighbor Pfam Families" value="PF01874" type="string" cy:type="String"/>
      <att name="Neighbor Pfam Families" value="PF02566" type="string" cy:type="String"/>
      <att name="Neighbor Pfam Families" value="PF04024" type="string" cy:type="String"/>
    </att>
    <att name="Neighbor InterPro Families" type="list" cy:type="List" cy:elementType="String">
      <att name="Neighbor InterPro Families" value="IPR002736" type="string" cy:type="String"/>
      <att name="Neighbor InterPro Families" value="IPR003718" type="string" cy:type="String"/>
      <att name="Neighbor InterPro Families" value="IPR007168" type="string" cy:type="String"/>
      <att name="Neighbor InterPro Families" value="IPR015946" type="string" cy:type="String"/>
      <att name="Neighbor InterPro Families" value="IPR036102" type="string" cy:type="String"/>
      <att name="Neighbor InterPro Families" value="IPR040086" type="string" cy:type="String"/>
    </att>
    <att name="Organism" value="Thermococcales archaeon 44_46." type="string" cy:type="String"/>
    <att name="Taxonomy ID" value="1635283" type="string" cy:type="String"/>
    <att name="UniProt Annotation Status" value="TrEMBL" type="string" cy:type="String"/>
    <att name="Description" type="list" cy:type="List" cy:elementType="String">
      <att name="Description" value="Uncharacterized protein" type="string" cy:type="String"/>
    </att>
    <att name="Swissprot Description" value="NA" type="string" cy:type="String"/>
    <att name="Sequence Length" value="94" type="integer" cy:type="Integer"/>
    <att name="Gene Name" value="XD43_1626" type="string" cy:type="String"/>
    <att name="NCBI IDs" type="list" cy:type="List" cy:elementType="String">
      <att name="NCBI IDs" value="GI:973017421" type="string" cy:type="String"/>
      <att name="NCBI IDs" value="EMBL-CDS:KUJ98712.1" type="string" cy:type="String"/>
    </att>
    <att name="Superkingdom" value="Archaea" type="string" cy:type="String"/>
    <att name="Kingdom" value="NA" type="string" cy:type="String"/>
    <att name="Phylum" value="Euryarchaeota" type="string" cy:type="String"/>
    <att name="Class" value="Thermococci" type="string" cy:type="String"/>
    <att name="Order" value="Thermococcales" type="string" cy:type="String"/>
    <att name="Family" value="unclassified Thermococcal" type="string" cy:type="String"/>
    <att name="Genus" value="NA" type="string" cy:type="String"/>
    <att name="Species" value="Thermococcales archaeon 44_46" type="string" cy:type="String"/>
    <att name="EC" value="None" type="string" cy:type="String"/>
    <att name="PFAM" type="list" cy:type="List" cy:elementType="String">
      <att name="PFAM" value="PF08967" type="string" cy:type="String"/>
    </att>
    <att name="PDB" type="list" cy:type="List" cy:elementType="String">
      <att name="PDB" value="None" type="string" cy:type="String"/>
    </att>
    <att name="InterPro (Domain)" value="None" type="string" cy:type="String"/>
    <att name="InterPro (Family)" value="IPR014418" type="string" cy:type="String"/>
    <att name="InterPro (Homologous Superfamily)" value="IPR036216" type="string" cy:type="String"/>
    <att name="InterPro (Other)" type="list" cy:type="List" cy:elementType="String">
      <att name="InterPro (Other)" value="None" type="string" cy:type="String"/>
    </att>
    <att name="BRENDA ID" value="None" type="string" cy:type="String"/>
    <att name="CAZY Name" type="list" cy:type="List" cy:elementType="String">
      <att name="CAZY Name" value="None" type="string" cy:type="String"/>
    </att>
    <att name="GO Term" type="list" cy:type="List" cy:elementType="String">
      <att name="GO Term" value="None" type="string" cy:type="String"/>
    </att>
    <att name="KEGG ID" value="None" type="string" cy:type="String"/>
    <att name="PATRIC ID" value="fig|1635283.4.peg.2003" type="string" cy:type="String"/>
    <att name="STRING ID" value="None" type="string" cy:type="String"/>
    <att name="HMP Body Site" type="list" cy:type="List" cy:elementType="String">
      <att name="HMP Body Site" value="None" type="string" cy:type="String"/>
    </att>
    <att name="HMP Oxygen" value="None" type="string" cy:type="String"/>
    <att name="P01 gDNA" value="False" type="string" cy:type="String"/>
    <att name="Sequence Status" value="complete" type="string" cy:type="String"/>
    <att name="Family Type" value="4A" type="string" cy:type="String"/>
    <att name="Cargo Type" value="OsmC" type="string" cy:type="String"/>
    <att name="Cargo Accession" value="A0A101DKL4" type="string" cy:type="String"/>
    <graphics h="20.0" width="0.0" y="122.56488037109375" x="-49.881980895996094" w="20.0" type="ELLIPSE" z="0.0" outline="#CCCCCC" fill="#F2A2C6">
      <att name="NODE_CUSTOMGRAPHICS_7" value="org.cytoscape.ding.customgraphics.NullCustomGraphics,0,[ Remove Graphics ]," type="string" cy:type="String"/>
      <att name="NODE_CUSTOMGRAPHICS_SIZE_5" value="20.0" type="string" cy:type="String"/>
      <att name="NODE_BORDER_TRANSPARENCY" value="255" type="string" cy:type="String"/>
      <att name="NODE_TOOLTIP" value="" type="string" cy:type="String"/>
      <att name="NODE_CUSTOMGRAPHICS_POSITION_7" value="C,C,c,0.00,0.00" type="string" cy:type="String"/>
      <att name="NODE_CUSTOMGRAPHICS_SIZE_7" value="20.0" type="string" cy:type="String"/>
      <att name="NODE_CUSTOMGRAPHICS_SIZE_1" value="20.0" type="string" cy:type="String"/>
      <att name="NODE_CUSTOMGRAPHICS_POSITION_5" value="C,C,c,0.00,0.00" type="string" cy:type="String"/>
      <att name="NODE_BORDER_STROKE" value="SOLID" type="string" cy:type="String"/>
      <att name="NODE_LABEL_FONT_SIZE" value="12" type="string" cy:type="String"/>
      <att name="NODE_CUSTOMGRAPHICS_3" value="org.cytoscape.ding.customgraphics.NullCustomGraphics,0,[ Remove Graphics ]," type="string" cy:type="String"/>
      <att name="NODE_LABEL_COLOR" value="#000000" type="string" cy:type="String"/>
      <att name="NODE_VISIBLE" value="true" type="string" cy:type="String"/>
      <att name="NODE_LABEL_FONT_FACE" value="SansSerif.plain,plain,12" type="string" cy:type="String"/>
      <att name="NODE_SELECTED" value="false" type="string" cy:type="String"/>
      <att name="NODE_CUSTOMGRAPHICS_POSITION_9" value="C,C,c,0.00,0.00" type="string" cy:type="String"/>
      <att name="NODE_CUSTOMGRAPHICS_POSITION_1" value="C,C,c,0.00,0.00" type="string" cy:type="String"/>
      <att name="NODE_CUSTOMGRAPHICS_9" value="org.cytoscape.ding.customgraphics.NullCustomGraphics,0,[ Remove Graphics ]," type="string" cy:type="String"/>
      <att name="NODE_CUSTOMGRAPHICS_SIZE_9" value="20.0" type="string" cy:type="String"/>
      <att name="NODE_CUSTOMGRAPHICS_5" value="org.cytoscape.ding.customgraphics.NullCustomGraphics,0,[ Remove Graphics ]," type="string" cy:type="String"/>
      <att name="NODE_LABEL" value="" type="string" cy:type="String"/>
      <att name="NODE_CUSTOMGRAPHICS_SIZE_4" value="20.0" type="string" cy:type="String"/>
      <att name="NODE_CUSTOMGRAPHICS_POSITION_8" value="C,C,c,0.00,0.00" type="string" cy:type="String"/>
      <att name="NODE_LABEL_TRANSPARENCY" value="255" type="string" cy:type="String"/>
      <att name="NODE_CUSTOMGRAPHICS_8" value="org.cytoscape.ding.customgraphics.NullCustomGraphics,0,[ Remove Graphics ]," type="string" cy:type="String"/>
      <att name="NODE_CUSTOMGRAPHICS_SIZE_8" value="20.0" type="string" cy:type="String"/>
      <att name="NODE_CUSTOMGRAPHICS_SIZE_3" value="20.0" type="string" cy:type="String"/>
      <att name="NODE_CUSTOMGRAPHICS_1" value="org.cytoscape.ding.customgraphics.NullCustomGraphics,0,[ Remove Graphics ]," type="string" cy:type="String"/>
      <att name="NODE_CUSTOMGRAPHICS_SIZE_2" value="20.0" type="string" cy:type="String"/>
      <att name="COMPOUND_NODE_PADDING" value="10.0" type="string" cy:type="String"/>
      <att name="NODE_LABEL_POSITION" value="C,C,c,0.00,0.00" type="string" cy:type="String"/>
      <att name="COMPOUND_NODE_SHAPE" value="ROUND_RECTANGLE" type="string" cy:type="String"/>
      <att name="NODE_DEPTH" value="20.0" type="string" cy:type="String"/>
      <att name="NODE_LABEL_WIDTH" value="200.0" type="string" cy:type="String"/>
      <att name="NODE_CUSTOMGRAPHICS_POSITION_3" value="C,C,c,0.00,0.00" type="string" cy:type="String"/>
      <att name="NODE_CUSTOMGRAPHICS_2" value="org.cytoscape.ding.customgraphics.NullCustomGraphics,0,[ Remove Graphics ]," type="string" cy:type="String"/>
      <att name="NODE_NESTED_NETWORK_IMAGE_VISIBLE" value="true" type="string" cy:type="String"/>
      <att name="NODE_TRANSPARENCY" value="255" type="string" cy:type="String"/>
      <att name="NODE_CUSTOMGRAPHICS_4" value="org.cytoscape.ding.customgraphics.NullCustomGraphics,0,[ Remove Graphics ]," type="string" cy:type="String"/>
      <att name="NODE_SELECTED_PAINT" value="#FFFF00" type="string" cy:type="String"/>
      <att name="NODE_CUSTOMGRAPHICS_POSITION_2" value="C,C,c,0.00,0.00" type="string" cy:type="String"/>
      <att name="NODE_CUSTOMGRAPHICS_POSITION_4" value="C,C,c,0.00,0.00" type="string" cy:type="String"/>
      <att name="NODE_CUSTOMGRAPHICS_POSITION_6" value="C,C,c,0.00,0.00" type="string" cy:type="String"/>
      <att name="NODE_CUSTOMGRAPHICS_6" value="org.cytoscape.ding.customgraphics.NullCustomGraphics,0,[ Remove Graphics ]," type="string" cy:type="String"/>
      <att name="NODE_CUSTOMGRAPHICS_SIZE_6" value="20.0" type="string" cy:type="String"/>
    </graphics>
  </node>
  <node id="31317" label="A0A101ELU9">
    <att name="shared name" value="A0A101ELU9" type="string" cy:type="String"/>
    <att name="name" value="A0A101ELU9" type="string" cy:type="String"/>
    <att name="selected" value="0" type="boolean" cy:type="Boolean"/>
    <att name="Sequence Source" value="USER" type="string" cy:type="String"/>
    <att name="Query IDs" type="list" cy:type="List" cy:elementType="String">
      <att name="Query IDs" value="A0A101ELU9" type="string" cy:type="String"/>
    </att>
    <att name="Sequence Count Cluster Number" value="1" type="integer" cy:type="Integer"/>
    <att name="Node Count Cluster Number" value="1" type="integer" cy:type="Integer"/>
    <att name="Cluster Sequence Count" value="45" type="integer" cy:type="Integer"/>
    <att name="Cluster Node Count" value="45" type="integer" cy:type="Integer"/>
    <att name="node.fillColor" value="#FF0000" type="string" cy:type="String"/>
    <att name="Node Count Fill Color" value="#FF0000" type="string" cy:type="String"/>
    <att name="Present in ENA Database?" value="true" type="string" cy:type="String"/>
    <att name="Genome Neighbors in ENA Database?" value="true" type="string" cy:type="String"/>
    <att name="ENA Database Genome ID" value="LGFD01000016" type="string" cy:type="String"/>
    <att name="Neighbor Pfam Families" type="list" cy:type="List" cy:elementType="String">
      <att name="Neighbor Pfam Families" value="PF01242" type="string" cy:type="String"/>
      <att name="Neighbor Pfam Families" value="PF01874" type="string" cy:type="String"/>
      <att name="Neighbor Pfam Families" value="PF02566" type="string" cy:type="String"/>
      <att name="Neighbor Pfam Families" value="PF03479" type="string" cy:type="String"/>
      <att name="Neighbor Pfam Families" value="PF04055" type="string" cy:type="String"/>
      <att name="Neighbor Pfam Families" value="PF07722" type="string" cy:type="String"/>
      <att name="Neighbor Pfam Families" value="PF13614" type="string" cy:type="String"/>
    </att>
    <att name="Neighbor InterPro Families" type="list" cy:type="List" cy:elementType="String">
      <att name="Neighbor InterPro Families" value="IPR002736" type="string" cy:type="String"/>
      <att name="Neighbor InterPro Families" value="IPR003718" type="string" cy:type="String"/>
      <att name="Neighbor InterPro Families" value="IPR005175" type="string" cy:type="String"/>
      <att name="Neighbor InterPro Families" value="IPR006638" type="string" cy:type="String"/>
      <att name="Neighbor InterPro Families" value="IPR007115" type="string" cy:type="String"/>
      <att name="Neighbor InterPro Families" value="IPR007197" type="string" cy:type="String"/>
      <att name="Neighbor InterPro Families" value="IPR011697" type="string" cy:type="String"/>
      <att name="Neighbor InterPro Families" value="IPR013087" type="string" cy:type="String"/>
      <att name="Neighbor InterPro Families" value="IPR015946" type="string" cy:type="String"/>
      <att name="Neighbor InterPro Families" value="IPR017926" type="string" cy:type="String"/>
      <att name="Neighbor InterPro Families" value="IPR025669" type="string" cy:type="String"/>
      <att name="Neighbor InterPro Families" value="IPR025707" type="string" cy:type="String"/>
      <att name="Neighbor InterPro Families" value="IPR027417" type="string" cy:type="String"/>
      <att name="Neighbor InterPro Families" value="IPR029062" type="string" cy:type="String"/>
      <att name="Neighbor InterPro Families" value="IPR036102" type="string" cy:type="String"/>
      <att name="Neighbor InterPro Families" value="IPR038418" type="string" cy:type="String"/>
      <att name="Neighbor InterPro Families" value="IPR040086" type="string" cy:type="String"/>
    </att>
    <att name="Organism" value="Thermococcus sibiricus." type="string" cy:type="String"/>
    <att name="Taxonomy ID" value="172049" type="string" cy:type="String"/>
    <att name="UniProt Annotation Status" value="TrEMBL" type="string" cy:type="String"/>
    <att name="Description" type="list" cy:type="List" cy:elementType="String">
      <att name="Description" value="Uncharacterized protein" type="string" cy:type="String"/>
    </att>
    <att name="Swissprot Description" value="NA" type="string" cy:type="String"/>
    <att name="Sequence Length" value="94" type="integer" cy:type="Integer"/>
    <att name="Gene Name" value="XD54_1017" type="string" cy:type="String"/>
    <att name="NCBI IDs" type="list" cy:type="List" cy:elementType="String">
      <att name="NCBI IDs" value="GI:973041569" type="string" cy:type="String"/>
      <att name="NCBI IDs" value="EMBL-CDS:KUK17735.1" type="string" cy:type="String"/>
    </att>
    <att name="Superkingdom" value="Archaea" type="string" cy:type="String"/>
    <att name="Kingdom" value="NA" type="string" cy:type="String"/>
    <att name="Phylum" value="Euryarchaeota" type="string" cy:type="String"/>
    <att name="Class" value="Thermococci" type="string" cy:type="String"/>
    <att name="Order" value="Thermococcales" type="string" cy:type="String"/>
    <att name="Family" value="Thermococcaceae" type="string" cy:type="String"/>
    <att name="Genus" value="Thermococcus" type="string" cy:type="String"/>
    <att name="Species" value="Thermococcus sibiricus" type="string" cy:type="String"/>
    <att name="EC" value="None" type="string" cy:type="String"/>
    <att name="PFAM" type="list" cy:type="List" cy:elementType="String">
      <att name="PFAM" value="PF08967" type="string" cy:type="String"/>
    </att>
    <att name="PDB" type="list" cy:type="List" cy:elementType="String">
      <att name="PDB" value="None" type="string" cy:type="String"/>
    </att>
    <att name="InterPro (Domain)" value="None" type="string" cy:type="String"/>
    <att name="InterPro (Family)" value="IPR014418" type="string" cy:type="String"/>
    <att name="InterPro (Homologous Superfamily)" value="IPR036216" type="string" cy:type="String"/>
    <att name="InterPro (Other)" type="list" cy:type="List" cy:elementType="String">
      <att name="InterPro (Other)" value="None" type="string" cy:type="String"/>
    </att>
    <att name="BRENDA ID" value="None" type="string" cy:type="String"/>
    <att name="CAZY Name" type="list" cy:type="List" cy:elementType="String">
      <att name="CAZY Name" value="None" type="string" cy:type="String"/>
    </att>
    <att name="GO Term" type="list" cy:type="List" cy:elementType="String">
      <att name="GO Term" value="None" type="string" cy:type="String"/>
    </att>
    <att name="KEGG ID" value="None" type="string" cy:type="String"/>
    <att name="PATRIC ID" value="fig|172049.5.peg.1884" type="string" cy:type="String"/>
    <att name="STRING ID" value="None" type="string" cy:type="String"/>
    <att name="HMP Body Site" type="list" cy:type="List" cy:elementType="String">
      <att name="HMP Body Site" value="None" type="string" cy:type="String"/>
    </att>
    <att name="HMP Oxygen" value="None" type="string" cy:type="String"/>
    <att name="P01 gDNA" value="False" type="string" cy:type="String"/>
    <att name="Sequence Status" value="complete" type="string" cy:type="String"/>
    <att name="Family Type" value="4A" type="string" cy:type="String"/>
    <att name="Cargo Type" value="OsmC" type="string" cy:type="String"/>
    <att name="Cargo Accession" value="A0A101EM77" type="string" cy:type="String"/>
    <graphics h="20.0" width="0.0" y="24.56487274169922" x="-188.88197326660156" w="20.0" type="ELLIPSE" z="0.0" outline="#CCCCCC" fill="#F2A2C6">
      <att name="NODE_CUSTOMGRAPHICS_7" value="org.cytoscape.ding.customgraphics.NullCustomGraphics,0,[ Remove Graphics ]," type="string" cy:type="String"/>
      <att name="NODE_CUSTOMGRAPHICS_SIZE_5" value="20.0" type="string" cy:type="String"/>
      <att name="NODE_BORDER_TRANSPARENCY" value="255" type="string" cy:type="String"/>
      <att name="NODE_TOOLTIP" value="" type="string" cy:type="String"/>
      <att name="NODE_CUSTOMGRAPHICS_POSITION_7" value="C,C,c,0.00,0.00" type="string" cy:type="String"/>
      <att name="NODE_CUSTOMGRAPHICS_SIZE_7" value="20.0" type="string" cy:type="String"/>
      <att name="NODE_CUSTOMGRAPHICS_SIZE_1" value="20.0" type="string" cy:type="String"/>
      <att name="NODE_CUSTOMGRAPHICS_POSITION_5" value="C,C,c,0.00,0.00" type="string" cy:type="String"/>
      <att name="NODE_BORDER_STROKE" value="SOLID" type="string" cy:type="String"/>
      <att name="NODE_LABEL_FONT_SIZE" value="12" type="string" cy:type="String"/>
      <att name="NODE_CUSTOMGRAPHICS_3" value="org.cytoscape.ding.customgraphics.NullCustomGraphics,0,[ Remove Graphics ]," type="string" cy:type="String"/>
      <att name="NODE_LABEL_COLOR" value="#000000" type="string" cy:type="String"/>
      <att name="NODE_VISIBLE" value="true" type="string" cy:type="String"/>
      <att name="NODE_LABEL_FONT_FACE" value="SansSerif.plain,plain,12" type="string" cy:type="String"/>
      <att name="NODE_SELECTED" value="false" type="string" cy:type="String"/>
      <att name="NODE_CUSTOMGRAPHICS_POSITION_9" value="C,C,c,0.00,0.00" type="string" cy:type="String"/>
      <att name="NODE_CUSTOMGRAPHICS_POSITION_1" value="C,C,c,0.00,0.00" type="string" cy:type="String"/>
      <att name="NODE_CUSTOMGRAPHICS_9" value="org.cytoscape.ding.customgraphics.NullCustomGraphics,0,[ Remove Graphics ]," type="string" cy:type="String"/>
      <att name="NODE_CUSTOMGRAPHICS_SIZE_9" value="20.0" type="string" cy:type="String"/>
      <att name="NODE_CUSTOMGRAPHICS_5" value="org.cytoscape.ding.customgraphics.NullCustomGraphics,0,[ Remove Graphics ]," type="string" cy:type="String"/>
      <att name="NODE_LABEL" value="" type="string" cy:type="String"/>
      <att name="NODE_CUSTOMGRAPHICS_SIZE_4" value="20.0" type="string" cy:type="String"/>
      <att name="NODE_CUSTOMGRAPHICS_POSITION_8" value="C,C,c,0.00,0.00" type="string" cy:type="String"/>
      <att name="NODE_LABEL_TRANSPARENCY" value="255" type="string" cy:type="String"/>
      <att name="NODE_CUSTOMGRAPHICS_8" value="org.cytoscape.ding.customgraphics.NullCustomGraphics,0,[ Remove Graphics ]," type="string" cy:type="String"/>
      <att name="NODE_CUSTOMGRAPHICS_SIZE_8" value="20.0" type="string" cy:type="String"/>
      <att name="NODE_CUSTOMGRAPHICS_SIZE_3" value="20.0" type="string" cy:type="String"/>
      <att name="NODE_CUSTOMGRAPHICS_1" value="org.cytoscape.ding.customgraphics.NullCustomGraphics,0,[ Remove Graphics ]," type="string" cy:type="String"/>
      <att name="NODE_CUSTOMGRAPHICS_SIZE_2" value="20.0" type="string" cy:type="String"/>
      <att name="COMPOUND_NODE_PADDING" value="10.0" type="string" cy:type="String"/>
      <att name="NODE_LABEL_POSITION" value="C,C,c,0.00,0.00" type="string" cy:type="String"/>
      <att name="COMPOUND_NODE_SHAPE" value="ROUND_RECTANGLE" type="string" cy:type="String"/>
      <att name="NODE_DEPTH" value="20.0" type="string" cy:type="String"/>
      <att name="NODE_LABEL_WIDTH" value="200.0" type="string" cy:type="String"/>
      <att name="NODE_CUSTOMGRAPHICS_POSITION_3" value="C,C,c,0.00,0.00" type="string" cy:type="String"/>
      <att name="NODE_CUSTOMGRAPHICS_2" value="org.cytoscape.ding.customgraphics.NullCustomGraphics,0,[ Remove Graphics ]," type="string" cy:type="String"/>
      <att name="NODE_NESTED_NETWORK_IMAGE_VISIBLE" value="true" type="string" cy:type="String"/>
      <att name="NODE_TRANSPARENCY" value="255" type="string" cy:type="String"/>
      <att name="NODE_CUSTOMGRAPHICS_4" value="org.cytoscape.ding.customgraphics.NullCustomGraphics,0,[ Remove Graphics ]," type="string" cy:type="String"/>
      <att name="NODE_SELECTED_PAINT" value="#FFFF00" type="string" cy:type="String"/>
      <att name="NODE_CUSTOMGRAPHICS_POSITION_2" value="C,C,c,0.00,0.00" type="string" cy:type="String"/>
      <att name="NODE_CUSTOMGRAPHICS_POSITION_4" value="C,C,c,0.00,0.00" type="string" cy:type="String"/>
      <att name="NODE_CUSTOMGRAPHICS_POSITION_6" value="C,C,c,0.00,0.00" type="string" cy:type="String"/>
      <att name="NODE_CUSTOMGRAPHICS_6" value="org.cytoscape.ding.customgraphics.NullCustomGraphics,0,[ Remove Graphics ]," type="string" cy:type="String"/>
      <att name="NODE_CUSTOMGRAPHICS_SIZE_6" value="20.0" type="string" cy:type="String"/>
    </graphics>
  </node>
  <node id="31316" label="A0A117L634">
    <att name="shared name" value="A0A117L634" type="string" cy:type="String"/>
    <att name="name" value="A0A117L634" type="string" cy:type="String"/>
    <att name="selected" value="0" type="boolean" cy:type="Boolean"/>
    <att name="Sequence Source" value="USER" type="string" cy:type="String"/>
    <att name="Query IDs" type="list" cy:type="List" cy:elementType="String">
      <att name="Query IDs" value="A0A117L634" type="string" cy:type="String"/>
    </att>
    <att name="Sequence Count Cluster Number" value="1" type="integer" cy:type="Integer"/>
    <att name="Node Count Cluster Number" value="1" type="integer" cy:type="Integer"/>
    <att name="Cluster Sequence Count" value="45" type="integer" cy:type="Integer"/>
    <att name="Cluster Node Count" value="45" type="integer" cy:type="Integer"/>
    <att name="node.fillColor" value="#FF0000" type="string" cy:type="String"/>
    <att name="Node Count Fill Color" value="#FF0000" type="string" cy:type="String"/>
    <att name="Present in ENA Database?" value="true" type="string" cy:type="String"/>
    <att name="Genome Neighbors in ENA Database?" value="true" type="string" cy:type="String"/>
    <att name="ENA Database Genome ID" value="LGFJ01000090" type="string" cy:type="String"/>
    <att name="Neighbor Pfam Families" type="list" cy:type="List" cy:elementType="String">
      <att name="Neighbor Pfam Families" value="PF01874" type="string" cy:type="String"/>
      <att name="Neighbor Pfam Families" value="PF02566" type="string" cy:type="String"/>
      <att name="Neighbor Pfam Families" value="PF04055" type="string" cy:type="String"/>
      <att name="Neighbor Pfam Families" value="PF07722" type="string" cy:type="String"/>
    </att>
    <att name="Neighbor InterPro Families" type="list" cy:type="List" cy:elementType="String">
      <att name="Neighbor InterPro Families" value="IPR002736" type="string" cy:type="String"/>
      <att name="Neighbor InterPro Families" value="IPR003718" type="string" cy:type="String"/>
      <att name="Neighbor InterPro Families" value="IPR006638" type="string" cy:type="String"/>
      <att name="Neighbor InterPro Families" value="IPR007197" type="string" cy:type="String"/>
      <att name="Neighbor InterPro Families" value="IPR011697" type="string" cy:type="String"/>
      <att name="Neighbor InterPro Families" value="IPR015946" type="string" cy:type="String"/>
      <att name="Neighbor InterPro Families" value="IPR029062" type="string" cy:type="String"/>
      <att name="Neighbor InterPro Families" value="IPR036102" type="string" cy:type="String"/>
      <att name="Neighbor InterPro Families" value="IPR040086" type="string" cy:type="String"/>
    </att>
    <att name="Organism" value="Thermococcus sp. 40_45." type="string" cy:type="String"/>
    <att name="Taxonomy ID" value="1641381" type="string" cy:type="String"/>
    <att name="UniProt Annotation Status" value="TrEMBL" type="string" cy:type="String"/>
    <att name="Description" type="list" cy:type="List" cy:elementType="String">
      <att name="Description" value="Uncharacterized protein" type="string" cy:type="String"/>
    </att>
    <att name="Swissprot Description" value="NA" type="string" cy:type="String"/>
    <att name="Sequence Length" value="94" type="integer" cy:type="Integer"/>
    <att name="Gene Name" value="XD61_1628" type="string" cy:type="String"/>
    <att name="NCBI IDs" type="list" cy:type="List" cy:elementType="String">
      <att name="NCBI IDs" value="GI:973054324" type="string" cy:type="String"/>
      <att name="NCBI IDs" value="EMBL-CDS:KUK27831.1" type="string" cy:type="String"/>
    </att>
    <att name="Superkingdom" value="Archaea" type="string" cy:type="String"/>
    <att name="Kingdom" value="NA" type="string" cy:type="String"/>
    <att name="Phylum" value="Euryarchaeota" type="string" cy:type="String"/>
    <att name="Class" value="Thermococci" type="string" cy:type="String"/>
    <att name="Order" value="Thermococcales" type="string" cy:type="String"/>
    <att name="Family" value="Thermococcaceae" type="string" cy:type="String"/>
    <att name="Genus" value="Thermococcus" type="string" cy:type="String"/>
    <att name="Species" value="Thermococcus sp. 40_45" type="string" cy:type="String"/>
    <att name="EC" value="None" type="string" cy:type="String"/>
    <att name="PFAM" type="list" cy:type="List" cy:elementType="String">
      <att name="PFAM" value="PF08967" type="string" cy:type="String"/>
    </att>
    <att name="PDB" type="list" cy:type="List" cy:elementType="String">
      <att name="PDB" value="None" type="string" cy:type="String"/>
    </att>
    <att name="InterPro (Domain)" value="None" type="string" cy:type="String"/>
    <att name="InterPro (Family)" value="IPR014418" type="string" cy:type="String"/>
    <att name="InterPro (Homologous Superfamily)" value="IPR036216" type="string" cy:type="String"/>
    <att name="InterPro (Other)" type="list" cy:type="List" cy:elementType="String">
      <att name="InterPro (Other)" value="None" type="string" cy:type="String"/>
    </att>
    <att name="BRENDA ID" value="None" type="string" cy:type="String"/>
    <att name="CAZY Name" type="list" cy:type="List" cy:elementType="String">
      <att name="CAZY Name" value="None" type="string" cy:type="String"/>
    </att>
    <att name="GO Term" type="list" cy:type="List" cy:elementType="String">
      <att name="GO Term" value="None" type="string" cy:type="String"/>
    </att>
    <att name="KEGG ID" value="None" type="string" cy:type="String"/>
    <att name="PATRIC ID" value="fig|1641381.3.peg.856" type="string" cy:type="String"/>
    <att name="STRING ID" value="None" type="string" cy:type="String"/>
    <att name="HMP Body Site" type="list" cy:type="List" cy:elementType="String">
      <att name="HMP Body Site" value="None" type="string" cy:type="String"/>
    </att>
    <att name="HMP Oxygen" value="None" type="string" cy:type="String"/>
    <att name="P01 gDNA" value="False" type="string" cy:type="String"/>
    <att name="Sequence Status" value="complete" type="string" cy:type="String"/>
    <att name="Family Type" value="4A" type="string" cy:type="String"/>
    <att name="Cargo Type" value="OsmC" type="string" cy:type="String"/>
    <att name="Cargo Accession" value="A0A101EZZ7" type="string" cy:type="String"/>
    <graphics h="20.0" width="0.0" y="218.56488037109375" x="-121.88197326660156" w="20.0" type="ELLIPSE" z="0.0" outline="#CCCCCC" fill="#F2A2C6">
      <att name="NODE_CUSTOMGRAPHICS_7" value="org.cytoscape.ding.customgraphics.NullCustomGraphics,0,[ Remove Graphics ]," type="string" cy:type="String"/>
      <att name="NODE_CUSTOMGRAPHICS_SIZE_5" value="20.0" type="string" cy:type="String"/>
      <att name="NODE_BORDER_TRANSPARENCY" value="255" type="string" cy:type="String"/>
      <att name="NODE_TOOLTIP" value="" type="string" cy:type="String"/>
      <att name="NODE_CUSTOMGRAPHICS_POSITION_7" value="C,C,c,0.00,0.00" type="string" cy:type="String"/>
      <att name="NODE_CUSTOMGRAPHICS_SIZE_7" value="20.0" type="string" cy:type="String"/>
      <att name="NODE_CUSTOMGRAPHICS_SIZE_1" value="20.0" type="string" cy:type="String"/>
      <att name="NODE_CUSTOMGRAPHICS_POSITION_5" value="C,C,c,0.00,0.00" type="string" cy:type="String"/>
      <att name="NODE_BORDER_STROKE" value="SOLID" type="string" cy:type="String"/>
      <att name="NODE_LABEL_FONT_SIZE" value="12" type="string" cy:type="String"/>
      <att name="NODE_CUSTOMGRAPHICS_3" value="org.cytoscape.ding.customgraphics.NullCustomGraphics,0,[ Remove Graphics ]," type="string" cy:type="String"/>
      <att name="NODE_LABEL_COLOR" value="#000000" type="string" cy:type="String"/>
      <att name="NODE_VISIBLE" value="true" type="string" cy:type="String"/>
      <att name="NODE_LABEL_FONT_FACE" value="SansSerif.plain,plain,12" type="string" cy:type="String"/>
      <att name="NODE_SELECTED" value="false" type="string" cy:type="String"/>
      <att name="NODE_CUSTOMGRAPHICS_POSITION_9" value="C,C,c,0.00,0.00" type="string" cy:type="String"/>
      <att name="NODE_CUSTOMGRAPHICS_POSITION_1" value="C,C,c,0.00,0.00" type="string" cy:type="String"/>
      <att name="NODE_CUSTOMGRAPHICS_9" value="org.cytoscape.ding.customgraphics.NullCustomGraphics,0,[ Remove Graphics ]," type="string" cy:type="String"/>
      <att name="NODE_CUSTOMGRAPHICS_SIZE_9" value="20.0" type="string" cy:type="String"/>
      <att name="NODE_CUSTOMGRAPHICS_5" value="org.cytoscape.ding.customgraphics.NullCustomGraphics,0,[ Remove Graphics ]," type="string" cy:type="String"/>
      <att name="NODE_LABEL" value="" type="string" cy:type="String"/>
      <att name="NODE_CUSTOMGRAPHICS_SIZE_4" value="20.0" type="string" cy:type="String"/>
      <att name="NODE_CUSTOMGRAPHICS_POSITION_8" value="C,C,c,0.00,0.00" type="string" cy:type="String"/>
      <att name="NODE_LABEL_TRANSPARENCY" value="255" type="string" cy:type="String"/>
      <att name="NODE_CUSTOMGRAPHICS_8" value="org.cytoscape.ding.customgraphics.NullCustomGraphics,0,[ Remove Graphics ]," type="string" cy:type="String"/>
      <att name="NODE_CUSTOMGRAPHICS_SIZE_8" value="20.0" type="string" cy:type="String"/>
      <att name="NODE_CUSTOMGRAPHICS_SIZE_3" value="20.0" type="string" cy:type="String"/>
      <att name="NODE_CUSTOMGRAPHICS_1" value="org.cytoscape.ding.customgraphics.NullCustomGraphics,0,[ Remove Graphics ]," type="string" cy:type="String"/>
      <att name="NODE_CUSTOMGRAPHICS_SIZE_2" value="20.0" type="string" cy:type="String"/>
      <att name="COMPOUND_NODE_PADDING" value="10.0" type="string" cy:type="String"/>
      <att name="NODE_LABEL_POSITION" value="C,C,c,0.00,0.00" type="string" cy:type="String"/>
      <att name="COMPOUND_NODE_SHAPE" value="ROUND_RECTANGLE" type="string" cy:type="String"/>
      <att name="NODE_DEPTH" value="20.0" type="string" cy:type="String"/>
      <att name="NODE_LABEL_WIDTH" value="200.0" type="string" cy:type="String"/>
      <att name="NODE_CUSTOMGRAPHICS_POSITION_3" value="C,C,c,0.00,0.00" type="string" cy:type="String"/>
      <att name="NODE_CUSTOMGRAPHICS_2" value="org.cytoscape.ding.customgraphics.NullCustomGraphics,0,[ Remove Graphics ]," type="string" cy:type="String"/>
      <att name="NODE_NESTED_NETWORK_IMAGE_VISIBLE" value="true" type="string" cy:type="String"/>
      <att name="NODE_TRANSPARENCY" value="255" type="string" cy:type="String"/>
      <att name="NODE_CUSTOMGRAPHICS_4" value="org.cytoscape.ding.customgraphics.NullCustomGraphics,0,[ Remove Graphics ]," type="string" cy:type="String"/>
      <att name="NODE_SELECTED_PAINT" value="#FFFF00" type="string" cy:type="String"/>
      <att name="NODE_CUSTOMGRAPHICS_POSITION_2" value="C,C,c,0.00,0.00" type="string" cy:type="String"/>
      <att name="NODE_CUSTOMGRAPHICS_POSITION_4" value="C,C,c,0.00,0.00" type="string" cy:type="String"/>
      <att name="NODE_CUSTOMGRAPHICS_POSITION_6" value="C,C,c,0.00,0.00" type="string" cy:type="String"/>
      <att name="NODE_CUSTOMGRAPHICS_6" value="org.cytoscape.ding.customgraphics.NullCustomGraphics,0,[ Remove Graphics ]," type="string" cy:type="String"/>
      <att name="NODE_CUSTOMGRAPHICS_SIZE_6" value="20.0" type="string" cy:type="String"/>
    </graphics>
  </node>
  <node id="31315" label="A0A124EB63">
    <att name="shared name" value="A0A124EB63" type="string" cy:type="String"/>
    <att name="name" value="A0A124EB63" type="string" cy:type="String"/>
    <att name="selected" value="0" type="boolean" cy:type="Boolean"/>
    <att name="Sequence Source" value="USER" type="string" cy:type="String"/>
    <att name="Query IDs" type="list" cy:type="List" cy:elementType="String">
      <att name="Query IDs" value="A0A124EB63" type="string" cy:type="String"/>
    </att>
    <att name="Sequence Count Cluster Number" value="1" type="integer" cy:type="Integer"/>
    <att name="Node Count Cluster Number" value="1" type="integer" cy:type="Integer"/>
    <att name="Cluster Sequence Count" value="45" type="integer" cy:type="Integer"/>
    <att name="Cluster Node Count" value="45" type="integer" cy:type="Integer"/>
    <att name="node.fillColor" value="#FF0000" type="string" cy:type="String"/>
    <att name="Node Count Fill Color" value="#FF0000" type="string" cy:type="String"/>
    <att name="Present in ENA Database?" value="true" type="string" cy:type="String"/>
    <att name="Genome Neighbors in ENA Database?" value="true" type="string" cy:type="String"/>
    <att name="ENA Database Genome ID" value="LLYW01000031" type="string" cy:type="String"/>
    <att name="Neighbor Pfam Families" type="list" cy:type="List" cy:elementType="String">
      <att name="Neighbor Pfam Families" value="PF00155" type="string" cy:type="String"/>
      <att name="Neighbor Pfam Families" value="PF00474" type="string" cy:type="String"/>
      <att name="Neighbor Pfam Families" value="PF01008" type="string" cy:type="String"/>
      <att name="Neighbor Pfam Families" value="PF01037" type="string" cy:type="String"/>
      <att name="Neighbor Pfam Families" value="PF01874" type="string" cy:type="String"/>
      <att name="Neighbor Pfam Families" value="PF01914" type="string" cy:type="String"/>
      <att name="Neighbor Pfam Families" value="PF01926" type="string" cy:type="String"/>
      <att name="Neighbor Pfam Families" value="PF01965" type="string" cy:type="String"/>
      <att name="Neighbor Pfam Families" value="PF02566" type="string" cy:type="String"/>
      <att name="Neighbor Pfam Families" value="PF02824" type="string" cy:type="String"/>
      <att name="Neighbor Pfam Families" value="PF04024" type="string" cy:type="String"/>
      <att name="Neighbor Pfam Families" value="PF04055" type="string" cy:type="String"/>
      <att name="Neighbor Pfam Families" value="PF07722" type="string" cy:type="String"/>
      <att name="Neighbor Pfam Families" value="PF13412" type="string" cy:type="String"/>
      <att name="Neighbor Pfam Families" value="PF16897" type="string" cy:type="String"/>
    </att>
    <att name="Neighbor InterPro Families" type="list" cy:type="List" cy:elementType="String">
      <att name="Neighbor InterPro Families" value="IPR000485" type="string" cy:type="String"/>
      <att name="Neighbor InterPro Families" value="IPR000649" type="string" cy:type="String"/>
      <att name="Neighbor InterPro Families" value="IPR001734" type="string" cy:type="String"/>
      <att name="Neighbor InterPro Families" value="IPR002736" type="string" cy:type="String"/>
      <att name="Neighbor InterPro Families" value="IPR002771" type="string" cy:type="String"/>
      <att name="Neighbor InterPro Families" value="IPR002818" type="string" cy:type="String"/>
      <att name="Neighbor InterPro Families" value="IPR003718" type="string" cy:type="String"/>
      <att name="Neighbor InterPro Families" value="IPR004095" type="string" cy:type="String"/>
      <att name="Neighbor InterPro Families" value="IPR004839" type="string" cy:type="String"/>
      <att name="Neighbor InterPro Families" value="IPR005225" type="string" cy:type="String"/>
      <att name="Neighbor InterPro Families" value="IPR005250" type="string" cy:type="String"/>
      <att name="Neighbor InterPro Families" value="IPR006073" type="string" cy:type="String"/>
      <att name="Neighbor InterPro Families" value="IPR006286" type="string" cy:type="String"/>
      <att name="Neighbor InterPro Families" value="IPR006638" type="string" cy:type="String"/>
      <att name="Neighbor InterPro Families" value="IPR007168" type="string" cy:type="String"/>
      <att name="Neighbor InterPro Families" value="IPR007197" type="string" cy:type="String"/>
      <att name="Neighbor InterPro Families" value="IPR011008" type="string" cy:type="String"/>
      <att name="Neighbor InterPro Families" value="IPR011559" type="string" cy:type="String"/>
      <att name="Neighbor InterPro Families" value="IPR011697" type="string" cy:type="String"/>
      <att name="Neighbor InterPro Families" value="IPR011851" type="string" cy:type="String"/>
      <att name="Neighbor InterPro Families" value="IPR011991" type="string" cy:type="String"/>
      <att name="Neighbor InterPro Families" value="IPR012675" type="string" cy:type="String"/>
      <att name="Neighbor InterPro Families" value="IPR012676" type="string" cy:type="String"/>
      <att name="Neighbor InterPro Families" value="IPR015421" type="string" cy:type="String"/>
      <att name="Neighbor InterPro Families" value="IPR015422" type="string" cy:type="String"/>
      <att name="Neighbor InterPro Families" value="IPR015424" type="string" cy:type="String"/>
      <att name="Neighbor InterPro Families" value="IPR015946" type="string" cy:type="String"/>
      <att name="Neighbor InterPro Families" value="IPR017926" type="string" cy:type="String"/>
      <att name="Neighbor InterPro Families" value="IPR019887" type="string" cy:type="String"/>
      <att name="Neighbor InterPro Families" value="IPR019888" type="string" cy:type="String"/>
      <att name="Neighbor InterPro Families" value="IPR027363" type="string" cy:type="String"/>
      <att name="Neighbor InterPro Families" value="IPR027417" type="string" cy:type="String"/>
      <att name="Neighbor InterPro Families" value="IPR029062" type="string" cy:type="String"/>
      <att name="Neighbor InterPro Families" value="IPR031167" type="string" cy:type="String"/>
      <att name="Neighbor InterPro Families" value="IPR031662" type="string" cy:type="String"/>
      <att name="Neighbor InterPro Families" value="IPR036102" type="string" cy:type="String"/>
      <att name="Neighbor InterPro Families" value="IPR036388" type="string" cy:type="String"/>
      <att name="Neighbor InterPro Families" value="IPR036390" type="string" cy:type="String"/>
      <att name="Neighbor InterPro Families" value="IPR037171" type="string" cy:type="String"/>
      <att name="Neighbor InterPro Families" value="IPR038377" type="string" cy:type="String"/>
      <att name="Neighbor InterPro Families" value="IPR040086" type="string" cy:type="String"/>
      <att name="Neighbor InterPro Families" value="IPR042529" type="string" cy:type="String"/>
    </att>
    <att name="Organism" value="Thermococcus celericrescens." type="string" cy:type="String"/>
    <att name="Taxonomy ID" value="227598" type="string" cy:type="String"/>
    <att name="UniProt Annotation Status" value="TrEMBL" type="string" cy:type="String"/>
    <att name="Description" type="list" cy:type="List" cy:elementType="String">
      <att name="Description" value="Uncharacterized protein" type="string" cy:type="String"/>
    </att>
    <att name="Swissprot Description" value="NA" type="string" cy:type="String"/>
    <att name="Sequence Length" value="93" type="integer" cy:type="Integer"/>
    <att name="Gene Name" value="APY94_09125" type="string" cy:type="String"/>
    <att name="NCBI IDs" type="list" cy:type="List" cy:elementType="String">
      <att name="NCBI IDs" value="GI:971870450" type="string" cy:type="String"/>
      <att name="NCBI IDs" value="GI:971316294" type="string" cy:type="String"/>
      <att name="NCBI IDs" value="EMBL-CDS:KUH32671.1" type="string" cy:type="String"/>
      <att name="NCBI IDs" value="REFSEQ:WP_058939337.1" type="string" cy:type="String"/>
    </att>
    <att name="Superkingdom" value="Archaea" type="string" cy:type="String"/>
    <att name="Kingdom" value="NA" type="string" cy:type="String"/>
    <att name="Phylum" value="Euryarchaeota" type="string" cy:type="String"/>
    <att name="Class" value="Thermococci" type="string" cy:type="String"/>
    <att name="Order" value="Thermococcales" type="string" cy:type="String"/>
    <att name="Family" value="Thermococcaceae" type="string" cy:type="String"/>
    <att name="Genus" value="Thermococcus" type="string" cy:type="String"/>
    <att name="Species" value="Thermococcus celericrescens" type="string" cy:type="String"/>
    <att name="EC" value="None" type="string" cy:type="String"/>
    <att name="PFAM" type="list" cy:type="List" cy:elementType="String">
      <att name="PFAM" value="PF08967" type="string" cy:type="String"/>
    </att>
    <att name="PDB" type="list" cy:type="List" cy:elementType="String">
      <att name="PDB" value="None" type="string" cy:type="String"/>
    </att>
    <att name="InterPro (Domain)" value="None" type="string" cy:type="String"/>
    <att name="InterPro (Family)" value="IPR014418" type="string" cy:type="String"/>
    <att name="InterPro (Homologous Superfamily)" value="IPR036216" type="string" cy:type="String"/>
    <att name="InterPro (Other)" type="list" cy:type="List" cy:elementType="String">
      <att name="InterPro (Other)" value="None" type="string" cy:type="String"/>
    </att>
    <att name="BRENDA ID" value="None" type="string" cy:type="String"/>
    <att name="CAZY Name" type="list" cy:type="List" cy:elementType="String">
      <att name="CAZY Name" value="None" type="string" cy:type="String"/>
    </att>
    <att name="GO Term" type="list" cy:type="List" cy:elementType="String">
      <att name="GO Term" value="None" type="string" cy:type="String"/>
    </att>
    <att name="KEGG ID" value="None" type="string" cy:type="String"/>
    <att name="PATRIC ID" value="None" type="string" cy:type="String"/>
    <att name="STRING ID" value="None" type="string" cy:type="String"/>
    <att name="HMP Body Site" type="list" cy:type="List" cy:elementType="String">
      <att name="HMP Body Site" value="None" type="string" cy:type="String"/>
    </att>
    <att name="HMP Oxygen" value="None" type="string" cy:type="String"/>
    <att name="P01 gDNA" value="False" type="string" cy:type="String"/>
    <att name="Sequence Status" value="complete" type="string" cy:type="String"/>
    <att name="Family Type" value="4A" type="string" cy:type="String"/>
    <att name="Cargo Type" value="OsmC" type="string" cy:type="String"/>
    <att name="Cargo Accession" value="A0A100XWX0" type="string" cy:type="String"/>
    <graphics h="20.0" width="0.0" y="101.56487274169922" x="-42.881980895996094" w="20.0" type="ELLIPSE" z="0.0" outline="#CCCCCC" fill="#F2A2C6">
      <att name="NODE_CUSTOMGRAPHICS_7" value="org.cytoscape.ding.customgraphics.NullCustomGraphics,0,[ Remove Graphics ]," type="string" cy:type="String"/>
      <att name="NODE_CUSTOMGRAPHICS_SIZE_5" value="20.0" type="string" cy:type="String"/>
      <att name="NODE_BORDER_TRANSPARENCY" value="255" type="string" cy:type="String"/>
      <att name="NODE_TOOLTIP" value="" type="string" cy:type="String"/>
      <att name="NODE_CUSTOMGRAPHICS_POSITION_7" value="C,C,c,0.00,0.00" type="string" cy:type="String"/>
      <att name="NODE_CUSTOMGRAPHICS_SIZE_7" value="20.0" type="string" cy:type="String"/>
      <att name="NODE_CUSTOMGRAPHICS_SIZE_1" value="20.0" type="string" cy:type="String"/>
      <att name="NODE_CUSTOMGRAPHICS_POSITION_5" value="C,C,c,0.00,0.00" type="string" cy:type="String"/>
      <att name="NODE_BORDER_STROKE" value="SOLID" type="string" cy:type="String"/>
      <att name="NODE_LABEL_FONT_SIZE" value="12" type="string" cy:type="String"/>
      <att name="NODE_CUSTOMGRAPHICS_3" value="org.cytoscape.ding.customgraphics.NullCustomGraphics,0,[ Remove Graphics ]," type="string" cy:type="String"/>
      <att name="NODE_LABEL_COLOR" value="#000000" type="string" cy:type="String"/>
      <att name="NODE_VISIBLE" value="true" type="string" cy:type="String"/>
      <att name="NODE_LABEL_FONT_FACE" value="SansSerif.plain,plain,12" type="string" cy:type="String"/>
      <att name="NODE_SELECTED" value="false" type="string" cy:type="String"/>
      <att name="NODE_CUSTOMGRAPHICS_POSITION_9" value="C,C,c,0.00,0.00" type="string" cy:type="String"/>
      <att name="NODE_CUSTOMGRAPHICS_POSITION_1" value="C,C,c,0.00,0.00" type="string" cy:type="String"/>
      <att name="NODE_CUSTOMGRAPHICS_9" value="org.cytoscape.ding.customgraphics.NullCustomGraphics,0,[ Remove Graphics ]," type="string" cy:type="String"/>
      <att name="NODE_CUSTOMGRAPHICS_SIZE_9" value="20.0" type="string" cy:type="String"/>
      <att name="NODE_CUSTOMGRAPHICS_5" value="org.cytoscape.ding.customgraphics.NullCustomGraphics,0,[ Remove Graphics ]," type="string" cy:type="String"/>
      <att name="NODE_LABEL" value="" type="string" cy:type="String"/>
      <att name="NODE_CUSTOMGRAPHICS_SIZE_4" value="20.0" type="string" cy:type="String"/>
      <att name="NODE_CUSTOMGRAPHICS_POSITION_8" value="C,C,c,0.00,0.00" type="string" cy:type="String"/>
      <att name="NODE_LABEL_TRANSPARENCY" value="255" type="string" cy:type="String"/>
      <att name="NODE_CUSTOMGRAPHICS_8" value="org.cytoscape.ding.customgraphics.NullCustomGraphics,0,[ Remove Graphics ]," type="string" cy:type="String"/>
      <att name="NODE_CUSTOMGRAPHICS_SIZE_8" value="20.0" type="string" cy:type="String"/>
      <att name="NODE_CUSTOMGRAPHICS_SIZE_3" value="20.0" type="string" cy:type="String"/>
      <att name="NODE_CUSTOMGRAPHICS_1" value="org.cytoscape.ding.customgraphics.NullCustomGraphics,0,[ Remove Graphics ]," type="string" cy:type="String"/>
      <att name="NODE_CUSTOMGRAPHICS_SIZE_2" value="20.0" type="string" cy:type="String"/>
      <att name="COMPOUND_NODE_PADDING" value="10.0" type="string" cy:type="String"/>
      <att name="NODE_LABEL_POSITION" value="C,C,c,0.00,0.00" type="string" cy:type="String"/>
      <att name="COMPOUND_NODE_SHAPE" value="ROUND_RECTANGLE" type="string" cy:type="String"/>
      <att name="NODE_DEPTH" value="20.0" type="string" cy:type="String"/>
      <att name="NODE_LABEL_WIDTH" value="200.0" type="string" cy:type="String"/>
      <att name="NODE_CUSTOMGRAPHICS_POSITION_3" value="C,C,c,0.00,0.00" type="string" cy:type="String"/>
      <att name="NODE_CUSTOMGRAPHICS_2" value="org.cytoscape.ding.customgraphics.NullCustomGraphics,0,[ Remove Graphics ]," type="string" cy:type="String"/>
      <att name="NODE_NESTED_NETWORK_IMAGE_VISIBLE" value="true" type="string" cy:type="String"/>
      <att name="NODE_TRANSPARENCY" value="255" type="string" cy:type="String"/>
      <att name="NODE_CUSTOMGRAPHICS_4" value="org.cytoscape.ding.customgraphics.NullCustomGraphics,0,[ Remove Graphics ]," type="string" cy:type="String"/>
      <att name="NODE_SELECTED_PAINT" value="#FFFF00" type="string" cy:type="String"/>
      <att name="NODE_CUSTOMGRAPHICS_POSITION_2" value="C,C,c,0.00,0.00" type="string" cy:type="String"/>
      <att name="NODE_CUSTOMGRAPHICS_POSITION_4" value="C,C,c,0.00,0.00" type="string" cy:type="String"/>
      <att name="NODE_CUSTOMGRAPHICS_POSITION_6" value="C,C,c,0.00,0.00" type="string" cy:type="String"/>
      <att name="NODE_CUSTOMGRAPHICS_6" value="org.cytoscape.ding.customgraphics.NullCustomGraphics,0,[ Remove Graphics ]," type="string" cy:type="String"/>
      <att name="NODE_CUSTOMGRAPHICS_SIZE_6" value="20.0" type="string" cy:type="String"/>
    </graphics>
  </node>
  <node id="31314" label="A0A124EB97">
    <att name="shared name" value="A0A124EB97" type="string" cy:type="String"/>
    <att name="name" value="A0A124EB97" type="string" cy:type="String"/>
    <att name="selected" value="0" type="boolean" cy:type="Boolean"/>
    <att name="Sequence Source" value="USER" type="string" cy:type="String"/>
    <att name="Query IDs" type="list" cy:type="List" cy:elementType="String">
      <att name="Query IDs" value="A0A124EB97" type="string" cy:type="String"/>
    </att>
    <att name="Sequence Count Cluster Number" value="2" type="integer" cy:type="Integer"/>
    <att name="Node Count Cluster Number" value="2" type="integer" cy:type="Integer"/>
    <att name="Cluster Sequence Count" value="43" type="integer" cy:type="Integer"/>
    <att name="Cluster Node Count" value="43" type="integer" cy:type="Integer"/>
    <att name="node.fillColor" value="#0000FF" type="string" cy:type="String"/>
    <att name="Node Count Fill Color" value="#0000FF" type="string" cy:type="String"/>
    <att name="Present in ENA Database?" value="true" type="string" cy:type="String"/>
    <att name="Genome Neighbors in ENA Database?" value="true" type="string" cy:type="String"/>
    <att name="ENA Database Genome ID" value="LLYW01000025" type="string" cy:type="String"/>
    <att name="Neighbor Pfam Families" type="list" cy:type="List" cy:elementType="String">
      <att name="Neighbor Pfam Families" value="PF00113" type="string" cy:type="String"/>
      <att name="Neighbor Pfam Families" value="PF00202" type="string" cy:type="String"/>
      <att name="Neighbor Pfam Families" value="PF00881" type="string" cy:type="String"/>
      <att name="Neighbor Pfam Families" value="PF01037" type="string" cy:type="String"/>
      <att name="Neighbor Pfam Families" value="PF01385" type="string" cy:type="String"/>
      <att name="Neighbor Pfam Families" value="PF01725" type="string" cy:type="String"/>
      <att name="Neighbor Pfam Families" value="PF01791" type="string" cy:type="String"/>
      <att name="Neighbor Pfam Families" value="PF02926" type="string" cy:type="String"/>
      <att name="Neighbor Pfam Families" value="PF03952" type="string" cy:type="String"/>
      <att name="Neighbor Pfam Families" value="PF04008" type="string" cy:type="String"/>
      <att name="Neighbor Pfam Families" value="PF04055" type="string" cy:type="String"/>
      <att name="Neighbor Pfam Families" value="PF04307" type="string" cy:type="String"/>
      <att name="Neighbor Pfam Families" value="PF07155" type="string" cy:type="String"/>
      <att name="Neighbor Pfam Families" value="PF07282" type="string" cy:type="String"/>
      <att name="Neighbor Pfam Families" value="PF07992" type="string" cy:type="String"/>
      <att name="Neighbor Pfam Families" value="PF13412" type="string" cy:type="String"/>
    </att>
    <att name="Neighbor InterPro Families" type="list" cy:type="List" cy:elementType="String">
      <att name="Neighbor InterPro Families" value="IPR000415" type="string" cy:type="String"/>
      <att name="Neighbor InterPro Families" value="IPR000485" type="string" cy:type="String"/>
      <att name="Neighbor InterPro Families" value="IPR000941" type="string" cy:type="String"/>
      <att name="Neighbor InterPro Families" value="IPR001959" type="string" cy:type="String"/>
      <att name="Neighbor InterPro Families" value="IPR002637" type="string" cy:type="String"/>
      <att name="Neighbor InterPro Families" value="IPR002915" type="string" cy:type="String"/>
      <att name="Neighbor InterPro Families" value="IPR004114" type="string" cy:type="String"/>
      <att name="Neighbor InterPro Families" value="IPR005814" type="string" cy:type="String"/>
      <att name="Neighbor InterPro Families" value="IPR005982" type="string" cy:type="String"/>
      <att name="Neighbor InterPro Families" value="IPR006638" type="string" cy:type="String"/>
      <att name="Neighbor InterPro Families" value="IPR007153" type="string" cy:type="String"/>
      <att name="Neighbor InterPro Families" value="IPR007197" type="string" cy:type="String"/>
      <att name="Neighbor InterPro Families" value="IPR007404" type="string" cy:type="String"/>
      <att name="Neighbor InterPro Families" value="IPR009825" type="string" cy:type="String"/>
      <att name="Neighbor InterPro Families" value="IPR010095" type="string" cy:type="String"/>
      <att name="Neighbor InterPro Families" value="IPR011008" type="string" cy:type="String"/>
      <att name="Neighbor InterPro Families" value="IPR011343" type="string" cy:type="String"/>
      <att name="Neighbor InterPro Families" value="IPR011991" type="string" cy:type="String"/>
      <att name="Neighbor InterPro Families" value="IPR013785" type="string" cy:type="String"/>
      <att name="Neighbor InterPro Families" value="IPR015421" type="string" cy:type="String"/>
      <att name="Neighbor InterPro Families" value="IPR015422" type="string" cy:type="String"/>
      <att name="Neighbor InterPro Families" value="IPR015424" type="string" cy:type="String"/>
      <att name="Neighbor InterPro Families" value="IPR019887" type="string" cy:type="String"/>
      <att name="Neighbor InterPro Families" value="IPR019888" type="string" cy:type="String"/>
      <att name="Neighbor InterPro Families" value="IPR020051" type="string" cy:type="String"/>
      <att name="Neighbor InterPro Families" value="IPR020810" type="string" cy:type="String"/>
      <att name="Neighbor InterPro Families" value="IPR020811" type="string" cy:type="String"/>
      <att name="Neighbor InterPro Families" value="IPR020922" type="string" cy:type="String"/>
      <att name="Neighbor InterPro Families" value="IPR023753" type="string" cy:type="String"/>
      <att name="Neighbor InterPro Families" value="IPR027417" type="string" cy:type="String"/>
      <att name="Neighbor InterPro Families" value="IPR027552" type="string" cy:type="String"/>
      <att name="Neighbor InterPro Families" value="IPR027553" type="string" cy:type="String"/>
      <att name="Neighbor InterPro Families" value="IPR027556" type="string" cy:type="String"/>
      <att name="Neighbor InterPro Families" value="IPR028581" type="string" cy:type="String"/>
      <att name="Neighbor InterPro Families" value="IPR029001" type="string" cy:type="String"/>
      <att name="Neighbor InterPro Families" value="IPR029017" type="string" cy:type="String"/>
      <att name="Neighbor InterPro Families" value="IPR029479" type="string" cy:type="String"/>
      <att name="Neighbor InterPro Families" value="IPR036188" type="string" cy:type="String"/>
      <att name="Neighbor InterPro Families" value="IPR036388" type="string" cy:type="String"/>
      <att name="Neighbor InterPro Families" value="IPR036390" type="string" cy:type="String"/>
      <att name="Neighbor InterPro Families" value="IPR036849" type="string" cy:type="String"/>
      <att name="Neighbor InterPro Families" value="IPR036902" type="string" cy:type="String"/>
      <att name="Neighbor InterPro Families" value="IPR040183" type="string" cy:type="String"/>
    </att>
    <att name="Organism" value="Thermococcus celericrescens." type="string" cy:type="String"/>
    <att name="Taxonomy ID" value="227598" type="string" cy:type="String"/>
    <att name="UniProt Annotation Status" value="TrEMBL" type="string" cy:type="String"/>
    <att name="Description" type="list" cy:type="List" cy:elementType="String">
      <att name="Description" value="Uncharacterized protein" type="string" cy:type="String"/>
    </att>
    <att name="Swissprot Description" value="NA" type="string" cy:type="String"/>
    <att name="Sequence Length" value="94" type="integer" cy:type="Integer"/>
    <att name="Gene Name" value="APY94_07470" type="string" cy:type="String"/>
    <att name="NCBI IDs" type="list" cy:type="List" cy:elementType="String">
      <att name="NCBI IDs" value="GI:971316742" type="string" cy:type="String"/>
      <att name="NCBI IDs" value="GI:971870147" type="string" cy:type="String"/>
      <att name="NCBI IDs" value="EMBL-CDS:KUH33100.1" type="string" cy:type="String"/>
      <att name="NCBI IDs" value="REFSEQ:WP_058939034.1" type="string" cy:type="String"/>
    </att>
    <att name="Superkingdom" value="Archaea" type="string" cy:type="String"/>
    <att name="Kingdom" value="NA" type="string" cy:type="String"/>
    <att name="Phylum" value="Euryarchaeota" type="string" cy:type="String"/>
    <att name="Class" value="Thermococci" type="string" cy:type="String"/>
    <att name="Order" value="Thermococcales" type="string" cy:type="String"/>
    <att name="Family" value="Thermococcaceae" type="string" cy:type="String"/>
    <att name="Genus" value="Thermococcus" type="string" cy:type="String"/>
    <att name="Species" value="Thermococcus celericrescens" type="string" cy:type="String"/>
    <att name="EC" value="None" type="string" cy:type="String"/>
    <att name="PFAM" type="list" cy:type="List" cy:elementType="String">
      <att name="PFAM" value="PF08967" type="string" cy:type="String"/>
    </att>
    <att name="PDB" type="list" cy:type="List" cy:elementType="String">
      <att name="PDB" value="None" type="string" cy:type="String"/>
    </att>
    <att name="InterPro (Domain)" value="None" type="string" cy:type="String"/>
    <att name="InterPro (Family)" value="IPR014418" type="string" cy:type="String"/>
    <att name="InterPro (Homologous Superfamily)" value="IPR036216" type="string" cy:type="String"/>
    <att name="InterPro (Other)" type="list" cy:type="List" cy:elementType="String">
      <att name="InterPro (Other)" value="None" type="string" cy:type="String"/>
    </att>
    <att name="BRENDA ID" value="None" type="string" cy:type="String"/>
    <att name="CAZY Name" type="list" cy:type="List" cy:elementType="String">
      <att name="CAZY Name" value="None" type="string" cy:type="String"/>
    </att>
    <att name="GO Term" type="list" cy:type="List" cy:elementType="String">
      <att name="GO Term" value="None" type="string" cy:type="String"/>
    </att>
    <att name="KEGG ID" value="None" type="string" cy:type="String"/>
    <att name="PATRIC ID" value="None" type="string" cy:type="String"/>
    <att name="STRING ID" value="None" type="string" cy:type="String"/>
    <att name="HMP Body Site" type="list" cy:type="List" cy:elementType="String">
      <att name="HMP Body Site" value="None" type="string" cy:type="String"/>
    </att>
    <att name="HMP Oxygen" value="None" type="string" cy:type="String"/>
    <att name="P01 gDNA" value="False" type="string" cy:type="String"/>
    <att name="Sequence Status" value="complete" type="string" cy:type="String"/>
    <att name="Family Type" value="4B" type="string" cy:type="String"/>
    <att name="Cargo Type" value="DeoC" type="string" cy:type="String"/>
    <att name="Cargo Accession" value="A0A100XXL0" type="string" cy:type="String"/>
    <graphics h="20.0" width="0.0" y="128.56488037109375" x="113.1180191040039" w="20.0" type="ELLIPSE" z="0.0" outline="#CCCCCC" fill="#00ADDC">
      <att name="NODE_CUSTOMGRAPHICS_7" value="org.cytoscape.ding.customgraphics.NullCustomGraphics,0,[ Remove Graphics ]," type="string" cy:type="String"/>
      <att name="NODE_CUSTOMGRAPHICS_SIZE_5" value="20.0" type="string" cy:type="String"/>
      <att name="NODE_BORDER_TRANSPARENCY" value="255" type="string" cy:type="String"/>
      <att name="NODE_TOOLTIP" value="" type="string" cy:type="String"/>
      <att name="NODE_CUSTOMGRAPHICS_POSITION_7" value="C,C,c,0.00,0.00" type="string" cy:type="String"/>
      <att name="NODE_CUSTOMGRAPHICS_SIZE_7" value="20.0" type="string" cy:type="String"/>
      <att name="NODE_CUSTOMGRAPHICS_SIZE_1" value="20.0" type="string" cy:type="String"/>
      <att name="NODE_CUSTOMGRAPHICS_POSITION_5" value="C,C,c,0.00,0.00" type="string" cy:type="String"/>
      <att name="NODE_BORDER_STROKE" value="SOLID" type="string" cy:type="String"/>
      <att name="NODE_LABEL_FONT_SIZE" value="12" type="string" cy:type="String"/>
      <att name="NODE_CUSTOMGRAPHICS_3" value="org.cytoscape.ding.customgraphics.NullCustomGraphics,0,[ Remove Graphics ]," type="string" cy:type="String"/>
      <att name="NODE_LABEL_COLOR" value="#000000" type="string" cy:type="String"/>
      <att name="NODE_VISIBLE" value="true" type="string" cy:type="String"/>
      <att name="NODE_LABEL_FONT_FACE" value="SansSerif.plain,plain,12" type="string" cy:type="String"/>
      <att name="NODE_SELECTED" value="false" type="string" cy:type="String"/>
      <att name="NODE_CUSTOMGRAPHICS_POSITION_9" value="C,C,c,0.00,0.00" type="string" cy:type="String"/>
      <att name="NODE_CUSTOMGRAPHICS_POSITION_1" value="C,C,c,0.00,0.00" type="string" cy:type="String"/>
      <att name="NODE_CUSTOMGRAPHICS_9" value="org.cytoscape.ding.customgraphics.NullCustomGraphics,0,[ Remove Graphics ]," type="string" cy:type="String"/>
      <att name="NODE_CUSTOMGRAPHICS_SIZE_9" value="20.0" type="string" cy:type="String"/>
      <att name="NODE_CUSTOMGRAPHICS_5" value="org.cytoscape.ding.customgraphics.NullCustomGraphics,0,[ Remove Graphics ]," type="string" cy:type="String"/>
      <att name="NODE_LABEL" value="" type="string" cy:type="String"/>
      <att name="NODE_CUSTOMGRAPHICS_SIZE_4" value="20.0" type="string" cy:type="String"/>
      <att name="NODE_CUSTOMGRAPHICS_POSITION_8" value="C,C,c,0.00,0.00" type="string" cy:type="String"/>
      <att name="NODE_LABEL_TRANSPARENCY" value="255" type="string" cy:type="String"/>
      <att name="NODE_CUSTOMGRAPHICS_8" value="org.cytoscape.ding.customgraphics.NullCustomGraphics,0,[ Remove Graphics ]," type="string" cy:type="String"/>
      <att name="NODE_CUSTOMGRAPHICS_SIZE_8" value="20.0" type="string" cy:type="String"/>
      <att name="NODE_CUSTOMGRAPHICS_SIZE_3" value="20.0" type="string" cy:type="String"/>
      <att name="NODE_CUSTOMGRAPHICS_1" value="org.cytoscape.ding.customgraphics.NullCustomGraphics,0,[ Remove Graphics ]," type="string" cy:type="String"/>
      <att name="NODE_CUSTOMGRAPHICS_SIZE_2" value="20.0" type="string" cy:type="String"/>
      <att name="COMPOUND_NODE_PADDING" value="10.0" type="string" cy:type="String"/>
      <att name="NODE_LABEL_POSITION" value="C,C,c,0.00,0.00" type="string" cy:type="String"/>
      <att name="COMPOUND_NODE_SHAPE" value="ROUND_RECTANGLE" type="string" cy:type="String"/>
      <att name="NODE_DEPTH" value="20.0" type="string" cy:type="String"/>
      <att name="NODE_LABEL_WIDTH" value="200.0" type="string" cy:type="String"/>
      <att name="NODE_CUSTOMGRAPHICS_POSITION_3" value="C,C,c,0.00,0.00" type="string" cy:type="String"/>
      <att name="NODE_CUSTOMGRAPHICS_2" value="org.cytoscape.ding.customgraphics.NullCustomGraphics,0,[ Remove Graphics ]," type="string" cy:type="String"/>
      <att name="NODE_NESTED_NETWORK_IMAGE_VISIBLE" value="true" type="string" cy:type="String"/>
      <att name="NODE_TRANSPARENCY" value="255" type="string" cy:type="String"/>
      <att name="NODE_CUSTOMGRAPHICS_4" value="org.cytoscape.ding.customgraphics.NullCustomGraphics,0,[ Remove Graphics ]," type="string" cy:type="String"/>
      <att name="NODE_SELECTED_PAINT" value="#FFFF00" type="string" cy:type="String"/>
      <att name="NODE_CUSTOMGRAPHICS_POSITION_2" value="C,C,c,0.00,0.00" type="string" cy:type="String"/>
      <att name="NODE_CUSTOMGRAPHICS_POSITION_4" value="C,C,c,0.00,0.00" type="string" cy:type="String"/>
      <att name="NODE_CUSTOMGRAPHICS_POSITION_6" value="C,C,c,0.00,0.00" type="string" cy:type="String"/>
      <att name="NODE_CUSTOMGRAPHICS_6" value="org.cytoscape.ding.customgraphics.NullCustomGraphics,0,[ Remove Graphics ]," type="string" cy:type="String"/>
      <att name="NODE_CUSTOMGRAPHICS_SIZE_6" value="20.0" type="string" cy:type="String"/>
    </graphics>
  </node>
  <node id="31313" label="A0A127B832">
    <att name="shared name" value="A0A127B832" type="string" cy:type="String"/>
    <att name="name" value="A0A127B832" type="string" cy:type="String"/>
    <att name="selected" value="0" type="boolean" cy:type="Boolean"/>
    <att name="Sequence Source" value="USER" type="string" cy:type="String"/>
    <att name="Query IDs" type="list" cy:type="List" cy:elementType="String">
      <att name="Query IDs" value="A0A127B832" type="string" cy:type="String"/>
    </att>
    <att name="Sequence Count Cluster Number" value="1" type="integer" cy:type="Integer"/>
    <att name="Node Count Cluster Number" value="1" type="integer" cy:type="Integer"/>
    <att name="Cluster Sequence Count" value="45" type="integer" cy:type="Integer"/>
    <att name="Cluster Node Count" value="45" type="integer" cy:type="Integer"/>
    <att name="node.fillColor" value="#FF0000" type="string" cy:type="String"/>
    <att name="Node Count Fill Color" value="#FF0000" type="string" cy:type="String"/>
    <att name="Present in ENA Database?" value="true" type="string" cy:type="String"/>
    <att name="Genome Neighbors in ENA Database?" value="true" type="string" cy:type="String"/>
    <att name="ENA Database Genome ID" value="CP010835" type="string" cy:type="String"/>
    <att name="Neighbor Pfam Families" type="list" cy:type="List" cy:elementType="String">
      <att name="Neighbor Pfam Families" value="PF00175" type="string" cy:type="String"/>
      <att name="Neighbor Pfam Families" value="PF00374" type="string" cy:type="String"/>
      <att name="Neighbor Pfam Families" value="PF00534" type="string" cy:type="String"/>
      <att name="Neighbor Pfam Families" value="PF00586" type="string" cy:type="String"/>
      <att name="Neighbor Pfam Families" value="PF00970" type="string" cy:type="String"/>
      <att name="Neighbor Pfam Families" value="PF01058" type="string" cy:type="String"/>
      <att name="Neighbor Pfam Families" value="PF01637" type="string" cy:type="String"/>
      <att name="Neighbor Pfam Families" value="PF01850" type="string" cy:type="String"/>
      <att name="Neighbor Pfam Families" value="PF02381" type="string" cy:type="String"/>
      <att name="Neighbor Pfam Families" value="PF02769" type="string" cy:type="String"/>
      <att name="Neighbor Pfam Families" value="PF03008" type="string" cy:type="String"/>
      <att name="Neighbor Pfam Families" value="PF07760" type="string" cy:type="String"/>
      <att name="Neighbor Pfam Families" value="PF10418" type="string" cy:type="String"/>
      <att name="Neighbor Pfam Families" value="PF13173" type="string" cy:type="String"/>
      <att name="Neighbor Pfam Families" value="PF13439" type="string" cy:type="String"/>
      <att name="Neighbor Pfam Families" value="PF13489" type="string" cy:type="String"/>
      <att name="Neighbor Pfam Families" value="PF13635" type="string" cy:type="String"/>
      <att name="Neighbor Pfam Families" value="PF17179" type="string" cy:type="String"/>
    </att>
    <att name="Neighbor InterPro Families" type="list" cy:type="List" cy:elementType="String">
      <att name="Neighbor InterPro Families" value="IPR001296" type="string" cy:type="String"/>
      <att name="Neighbor InterPro Families" value="IPR001433" type="string" cy:type="String"/>
      <att name="Neighbor InterPro Families" value="IPR001501" type="string" cy:type="String"/>
      <att name="Neighbor InterPro Families" value="IPR002716" type="string" cy:type="String"/>
      <att name="Neighbor InterPro Families" value="IPR004256" type="string" cy:type="String"/>
      <att name="Neighbor InterPro Families" value="IPR004733" type="string" cy:type="String"/>
      <att name="Neighbor InterPro Families" value="IPR006137" type="string" cy:type="String"/>
      <att name="Neighbor InterPro Families" value="IPR007159" type="string" cy:type="String"/>
      <att name="Neighbor InterPro Families" value="IPR008333" type="string" cy:type="String"/>
      <att name="Neighbor InterPro Families" value="IPR009051" type="string" cy:type="String"/>
      <att name="Neighbor InterPro Families" value="IPR010918" type="string" cy:type="String"/>
      <att name="Neighbor InterPro Families" value="IPR011330" type="string" cy:type="String"/>
      <att name="Neighbor InterPro Families" value="IPR011335" type="string" cy:type="String"/>
      <att name="Neighbor InterPro Families" value="IPR011579" type="string" cy:type="String"/>
      <att name="Neighbor InterPro Families" value="IPR011674" type="string" cy:type="String"/>
      <att name="Neighbor InterPro Families" value="IPR011761" type="string" cy:type="String"/>
      <att name="Neighbor InterPro Families" value="IPR012165" type="string" cy:type="String"/>
      <att name="Neighbor InterPro Families" value="IPR013815" type="string" cy:type="String"/>
      <att name="Neighbor InterPro Families" value="IPR014495" type="string" cy:type="String"/>
      <att name="Neighbor InterPro Families" value="IPR016188" type="string" cy:type="String"/>
      <att name="Neighbor InterPro Families" value="IPR017896" type="string" cy:type="String"/>
      <att name="Neighbor InterPro Families" value="IPR017927" type="string" cy:type="String"/>
      <att name="Neighbor InterPro Families" value="IPR017938" type="string" cy:type="String"/>
      <att name="Neighbor InterPro Families" value="IPR019480" type="string" cy:type="String"/>
      <att name="Neighbor InterPro Families" value="IPR020603" type="string" cy:type="String"/>
      <att name="Neighbor InterPro Families" value="IPR025420" type="string" cy:type="String"/>
      <att name="Neighbor InterPro Families" value="IPR027417" type="string" cy:type="String"/>
      <att name="Neighbor InterPro Families" value="IPR028098" type="string" cy:type="String"/>
      <att name="Neighbor InterPro Families" value="IPR029014" type="string" cy:type="String"/>
      <att name="Neighbor InterPro Families" value="IPR029060" type="string" cy:type="String"/>
      <att name="Neighbor InterPro Families" value="IPR029063" type="string" cy:type="String"/>
      <att name="Neighbor InterPro Families" value="IPR036388" type="string" cy:type="String"/>
      <att name="Neighbor InterPro Families" value="IPR036390" type="string" cy:type="String"/>
      <att name="Neighbor InterPro Families" value="IPR036676" type="string" cy:type="String"/>
      <att name="Neighbor InterPro Families" value="IPR036921" type="string" cy:type="String"/>
      <att name="Neighbor InterPro Families" value="IPR037024" type="string" cy:type="String"/>
      <att name="Neighbor InterPro Families" value="IPR037117" type="string" cy:type="String"/>
      <att name="Neighbor InterPro Families" value="IPR037914" type="string" cy:type="String"/>
      <att name="Neighbor InterPro Families" value="IPR039261" type="string" cy:type="String"/>
      <att name="Neighbor InterPro Families" value="IPR039709" type="string" cy:type="String"/>
      <att name="Neighbor InterPro Families" value="IPR041682" type="string" cy:type="String"/>
    </att>
    <att name="Organism" value="Pyrococcus kukulkanii." type="string" cy:type="String"/>
    <att name="Taxonomy ID" value="1609559" type="string" cy:type="String"/>
    <att name="UniProt Annotation Status" value="TrEMBL" type="string" cy:type="String"/>
    <att name="Description" type="list" cy:type="List" cy:elementType="String">
      <att name="Description" value="Uncharacterized protein" type="string" cy:type="String"/>
    </att>
    <att name="Swissprot Description" value="NA" type="string" cy:type="String"/>
    <att name="Sequence Length" value="96" type="integer" cy:type="Integer"/>
    <att name="Gene Name" value="TQ32_02795" type="string" cy:type="String"/>
    <att name="NCBI IDs" type="list" cy:type="List" cy:elementType="String">
      <att name="NCBI IDs" value="GI:1001991930" type="string" cy:type="String"/>
      <att name="NCBI IDs" value="GI:1056906715" type="string" cy:type="String"/>
      <att name="NCBI IDs" value="EMBL-CDS:AMM53531.1" type="string" cy:type="String"/>
      <att name="NCBI IDs" value="REFSEQ:WP_068320788.1" type="string" cy:type="String"/>
    </att>
    <att name="Superkingdom" value="Archaea" type="string" cy:type="String"/>
    <att name="Kingdom" value="NA" type="string" cy:type="String"/>
    <att name="Phylum" value="Euryarchaeota" type="string" cy:type="String"/>
    <att name="Class" value="Thermococci" type="string" cy:type="String"/>
    <att name="Order" value="Thermococcales" type="string" cy:type="String"/>
    <att name="Family" value="Thermococcaceae" type="string" cy:type="String"/>
    <att name="Genus" value="Pyrococcus" type="string" cy:type="String"/>
    <att name="Species" value="Pyrococcus kukulkanii" type="string" cy:type="String"/>
    <att name="EC" value="None" type="string" cy:type="String"/>
    <att name="PFAM" type="list" cy:type="List" cy:elementType="String">
      <att name="PFAM" value="PF08967" type="string" cy:type="String"/>
    </att>
    <att name="PDB" type="list" cy:type="List" cy:elementType="String">
      <att name="PDB" value="None" type="string" cy:type="String"/>
    </att>
    <att name="InterPro (Domain)" value="None" type="string" cy:type="String"/>
    <att name="InterPro (Family)" value="IPR014418" type="string" cy:type="String"/>
    <att name="InterPro (Homologous Superfamily)" value="IPR036216" type="string" cy:type="String"/>
    <att name="InterPro (Other)" type="list" cy:type="List" cy:elementType="String">
      <att name="InterPro (Other)" value="None" type="string" cy:type="String"/>
    </att>
    <att name="BRENDA ID" value="None" type="string" cy:type="String"/>
    <att name="CAZY Name" type="list" cy:type="List" cy:elementType="String">
      <att name="CAZY Name" value="None" type="string" cy:type="String"/>
    </att>
    <att name="GO Term" type="list" cy:type="List" cy:elementType="String">
      <att name="GO Term" value="None" type="string" cy:type="String"/>
    </att>
    <att name="KEGG ID" value="pyc:TQ32_02795" type="string" cy:type="String"/>
    <att name="PATRIC ID" value="fig|1609559.3.peg.574" type="string" cy:type="String"/>
    <att name="STRING ID" value="None" type="string" cy:type="String"/>
    <att name="HMP Body Site" type="list" cy:type="List" cy:elementType="String">
      <att name="HMP Body Site" value="None" type="string" cy:type="String"/>
    </att>
    <att name="HMP Oxygen" value="None" type="string" cy:type="String"/>
    <att name="P01 gDNA" value="False" type="string" cy:type="String"/>
    <att name="Sequence Status" value="complete" type="string" cy:type="String"/>
    <att name="Family Type" value="4A" type="string" cy:type="String"/>
    <att name="Cargo Type" value="Hydrogenase" type="string" cy:type="String"/>
    <att name="Cargo Accession" value="A0A5C0XNR1,A0A127B9S9,A0A127B9S9,A0A127B9S9" type="string" cy:type="String"/>
    <graphics h="20.0" width="0.0" y="149.56488037109375" x="-146.88197326660156" w="20.0" type="ELLIPSE" z="0.0" outline="#CCCCCC" fill="#FDB913">
      <att name="NODE_CUSTOMGRAPHICS_7" value="org.cytoscape.ding.customgraphics.NullCustomGraphics,0,[ Remove Graphics ]," type="string" cy:type="String"/>
      <att name="NODE_CUSTOMGRAPHICS_SIZE_5" value="20.0" type="string" cy:type="String"/>
      <att name="NODE_BORDER_TRANSPARENCY" value="255" type="string" cy:type="String"/>
      <att name="NODE_TOOLTIP" value="" type="string" cy:type="String"/>
      <att name="NODE_CUSTOMGRAPHICS_POSITION_7" value="C,C,c,0.00,0.00" type="string" cy:type="String"/>
      <att name="NODE_CUSTOMGRAPHICS_SIZE_7" value="20.0" type="string" cy:type="String"/>
      <att name="NODE_CUSTOMGRAPHICS_SIZE_1" value="20.0" type="string" cy:type="String"/>
      <att name="NODE_CUSTOMGRAPHICS_POSITION_5" value="C,C,c,0.00,0.00" type="string" cy:type="String"/>
      <att name="NODE_BORDER_STROKE" value="SOLID" type="string" cy:type="String"/>
      <att name="NODE_LABEL_FONT_SIZE" value="12" type="string" cy:type="String"/>
      <att name="NODE_CUSTOMGRAPHICS_3" value="org.cytoscape.ding.customgraphics.NullCustomGraphics,0,[ Remove Graphics ]," type="string" cy:type="String"/>
      <att name="NODE_LABEL_COLOR" value="#000000" type="string" cy:type="String"/>
      <att name="NODE_VISIBLE" value="true" type="string" cy:type="String"/>
      <att name="NODE_LABEL_FONT_FACE" value="SansSerif.plain,plain,12" type="string" cy:type="String"/>
      <att name="NODE_SELECTED" value="false" type="string" cy:type="String"/>
      <att name="NODE_CUSTOMGRAPHICS_POSITION_9" value="C,C,c,0.00,0.00" type="string" cy:type="String"/>
      <att name="NODE_CUSTOMGRAPHICS_POSITION_1" value="C,C,c,0.00,0.00" type="string" cy:type="String"/>
      <att name="NODE_CUSTOMGRAPHICS_9" value="org.cytoscape.ding.customgraphics.NullCustomGraphics,0,[ Remove Graphics ]," type="string" cy:type="String"/>
      <att name="NODE_CUSTOMGRAPHICS_SIZE_9" value="20.0" type="string" cy:type="String"/>
      <att name="NODE_CUSTOMGRAPHICS_5" value="org.cytoscape.ding.customgraphics.NullCustomGraphics,0,[ Remove Graphics ]," type="string" cy:type="String"/>
      <att name="NODE_LABEL" value="" type="string" cy:type="String"/>
      <att name="NODE_CUSTOMGRAPHICS_SIZE_4" value="20.0" type="string" cy:type="String"/>
      <att name="NODE_CUSTOMGRAPHICS_POSITION_8" value="C,C,c,0.00,0.00" type="string" cy:type="String"/>
      <att name="NODE_LABEL_TRANSPARENCY" value="255" type="string" cy:type="String"/>
      <att name="NODE_CUSTOMGRAPHICS_8" value="org.cytoscape.ding.customgraphics.NullCustomGraphics,0,[ Remove Graphics ]," type="string" cy:type="String"/>
      <att name="NODE_CUSTOMGRAPHICS_SIZE_8" value="20.0" type="string" cy:type="String"/>
      <att name="NODE_CUSTOMGRAPHICS_SIZE_3" value="20.0" type="string" cy:type="String"/>
      <att name="NODE_CUSTOMGRAPHICS_1" value="org.cytoscape.ding.customgraphics.NullCustomGraphics,0,[ Remove Graphics ]," type="string" cy:type="String"/>
      <att name="NODE_CUSTOMGRAPHICS_SIZE_2" value="20.0" type="string" cy:type="String"/>
      <att name="COMPOUND_NODE_PADDING" value="10.0" type="string" cy:type="String"/>
      <att name="NODE_LABEL_POSITION" value="C,C,c,0.00,0.00" type="string" cy:type="String"/>
      <att name="COMPOUND_NODE_SHAPE" value="ROUND_RECTANGLE" type="string" cy:type="String"/>
      <att name="NODE_DEPTH" value="20.0" type="string" cy:type="String"/>
      <att name="NODE_LABEL_WIDTH" value="200.0" type="string" cy:type="String"/>
      <att name="NODE_CUSTOMGRAPHICS_POSITION_3" value="C,C,c,0.00,0.00" type="string" cy:type="String"/>
      <att name="NODE_CUSTOMGRAPHICS_2" value="org.cytoscape.ding.customgraphics.NullCustomGraphics,0,[ Remove Graphics ]," type="string" cy:type="String"/>
      <att name="NODE_NESTED_NETWORK_IMAGE_VISIBLE" value="true" type="string" cy:type="String"/>
      <att name="NODE_TRANSPARENCY" value="255" type="string" cy:type="String"/>
      <att name="NODE_CUSTOMGRAPHICS_4" value="org.cytoscape.ding.customgraphics.NullCustomGraphics,0,[ Remove Graphics ]," type="string" cy:type="String"/>
      <att name="NODE_SELECTED_PAINT" value="#FFFF00" type="string" cy:type="String"/>
      <att name="NODE_CUSTOMGRAPHICS_POSITION_2" value="C,C,c,0.00,0.00" type="string" cy:type="String"/>
      <att name="NODE_CUSTOMGRAPHICS_POSITION_4" value="C,C,c,0.00,0.00" type="string" cy:type="String"/>
      <att name="NODE_CUSTOMGRAPHICS_POSITION_6" value="C,C,c,0.00,0.00" type="string" cy:type="String"/>
      <att name="NODE_CUSTOMGRAPHICS_6" value="org.cytoscape.ding.customgraphics.NullCustomGraphics,0,[ Remove Graphics ]," type="string" cy:type="String"/>
      <att name="NODE_CUSTOMGRAPHICS_SIZE_6" value="20.0" type="string" cy:type="String"/>
    </graphics>
  </node>
  <node id="31312" label="A0A127BAJ9">
    <att name="shared name" value="A0A127BAJ9" type="string" cy:type="String"/>
    <att name="name" value="A0A127BAJ9" type="string" cy:type="String"/>
    <att name="selected" value="0" type="boolean" cy:type="Boolean"/>
    <att name="Sequence Source" value="USER" type="string" cy:type="String"/>
    <att name="Query IDs" type="list" cy:type="List" cy:elementType="String">
      <att name="Query IDs" value="A0A127BAJ9" type="string" cy:type="String"/>
    </att>
    <att name="Sequence Count Cluster Number" value="2" type="integer" cy:type="Integer"/>
    <att name="Node Count Cluster Number" value="2" type="integer" cy:type="Integer"/>
    <att name="Cluster Sequence Count" value="43" type="integer" cy:type="Integer"/>
    <att name="Cluster Node Count" value="43" type="integer" cy:type="Integer"/>
    <att name="node.fillColor" value="#0000FF" type="string" cy:type="String"/>
    <att name="Node Count Fill Color" value="#0000FF" type="string" cy:type="String"/>
    <att name="Present in ENA Database?" value="true" type="string" cy:type="String"/>
    <att name="Genome Neighbors in ENA Database?" value="true" type="string" cy:type="String"/>
    <att name="ENA Database Genome ID" value="CP010835" type="string" cy:type="String"/>
    <att name="Neighbor Pfam Families" type="list" cy:type="List" cy:elementType="String">
      <att name="Neighbor Pfam Families" value="PF00004" type="string" cy:type="String"/>
      <att name="Neighbor Pfam Families" value="PF00011" type="string" cy:type="String"/>
      <att name="Neighbor Pfam Families" value="PF00288" type="string" cy:type="String"/>
      <att name="Neighbor Pfam Families" value="PF00398" type="string" cy:type="String"/>
      <att name="Neighbor Pfam Families" value="PF00586" type="string" cy:type="String"/>
      <att name="Neighbor Pfam Families" value="PF00589" type="string" cy:type="String"/>
      <att name="Neighbor Pfam Families" value="PF01035" type="string" cy:type="String"/>
      <att name="Neighbor Pfam Families" value="PF01113" type="string" cy:type="String"/>
      <att name="Neighbor Pfam Families" value="PF01247" type="string" cy:type="String"/>
      <att name="Neighbor Pfam Families" value="PF01751" type="string" cy:type="String"/>
      <att name="Neighbor Pfam Families" value="PF01918" type="string" cy:type="String"/>
      <att name="Neighbor Pfam Families" value="PF01941" type="string" cy:type="String"/>
      <att name="Neighbor Pfam Families" value="PF02005" type="string" cy:type="String"/>
      <att name="Neighbor Pfam Families" value="PF02359" type="string" cy:type="String"/>
      <att name="Neighbor Pfam Families" value="PF02769" type="string" cy:type="String"/>
      <att name="Neighbor Pfam Families" value="PF02800" type="string" cy:type="String"/>
      <att name="Neighbor Pfam Families" value="PF02899" type="string" cy:type="String"/>
      <att name="Neighbor Pfam Families" value="PF02933" type="string" cy:type="String"/>
      <att name="Neighbor Pfam Families" value="PF05763" type="string" cy:type="String"/>
      <att name="Neighbor Pfam Families" value="PF07155" type="string" cy:type="String"/>
      <att name="Neighbor Pfam Families" value="PF08745" type="string" cy:type="String"/>
      <att name="Neighbor Pfam Families" value="PF09153" type="string" cy:type="String"/>
      <att name="Neighbor Pfam Families" value="PF13429" type="string" cy:type="String"/>
      <att name="Neighbor Pfam Families" value="PF17862" type="string" cy:type="String"/>
    </att>
    <att name="Neighbor InterPro Families" type="list" cy:type="List" cy:elementType="String">
      <att name="Neighbor InterPro Families" value="IPR000846" type="string" cy:type="String"/>
      <att name="Neighbor InterPro Families" value="IPR001737" type="string" cy:type="String"/>
      <att name="Neighbor InterPro Families" value="IPR001780" type="string" cy:type="String"/>
      <att name="Neighbor InterPro Families" value="IPR002068" type="string" cy:type="String"/>
      <att name="Neighbor InterPro Families" value="IPR002104" type="string" cy:type="String"/>
      <att name="Neighbor InterPro Families" value="IPR002775" type="string" cy:type="String"/>
      <att name="Neighbor InterPro Families" value="IPR002795" type="string" cy:type="String"/>
      <att name="Neighbor InterPro Families" value="IPR002905" type="string" cy:type="String"/>
      <att name="Neighbor InterPro Families" value="IPR003338" type="string" cy:type="String"/>
      <att name="Neighbor InterPro Families" value="IPR003593" type="string" cy:type="String"/>
      <att name="Neighbor InterPro Families" value="IPR003959" type="string" cy:type="String"/>
      <att name="Neighbor InterPro Families" value="IPR004107" type="string" cy:type="String"/>
      <att name="Neighbor InterPro Families" value="IPR004201" type="string" cy:type="String"/>
      <att name="Neighbor InterPro Families" value="IPR005938" type="string" cy:type="String"/>
      <att name="Neighbor InterPro Families" value="IPR006171" type="string" cy:type="String"/>
      <att name="Neighbor InterPro Families" value="IPR006204" type="string" cy:type="String"/>
      <att name="Neighbor InterPro Families" value="IPR006283" type="string" cy:type="String"/>
      <att name="Neighbor InterPro Families" value="IPR006436" type="string" cy:type="String"/>
      <att name="Neighbor InterPro Families" value="IPR008553" type="string" cy:type="String"/>
      <att name="Neighbor InterPro Families" value="IPR008978" type="string" cy:type="String"/>
      <att name="Neighbor InterPro Families" value="IPR009000" type="string" cy:type="String"/>
      <att name="Neighbor InterPro Families" value="IPR009010" type="string" cy:type="String"/>
      <att name="Neighbor InterPro Families" value="IPR009825" type="string" cy:type="String"/>
      <att name="Neighbor InterPro Families" value="IPR010918" type="string" cy:type="String"/>
      <att name="Neighbor InterPro Families" value="IPR010998" type="string" cy:type="String"/>
      <att name="Neighbor InterPro Families" value="IPR011010" type="string" cy:type="String"/>
      <att name="Neighbor InterPro Families" value="IPR011530" type="string" cy:type="String"/>
      <att name="Neighbor InterPro Families" value="IPR011990" type="string" cy:type="String"/>
      <att name="Neighbor InterPro Families" value="IPR012043" type="string" cy:type="String"/>
      <att name="Neighbor InterPro Families" value="IPR013762" type="string" cy:type="String"/>
      <att name="Neighbor InterPro Families" value="IPR013795" type="string" cy:type="String"/>
      <att name="Neighbor InterPro Families" value="IPR014048" type="string" cy:type="String"/>
      <att name="Neighbor InterPro Families" value="IPR014481" type="string" cy:type="String"/>
      <att name="Neighbor InterPro Families" value="IPR014856" type="string" cy:type="String"/>
      <att name="Neighbor InterPro Families" value="IPR015236" type="string" cy:type="String"/>
      <att name="Neighbor InterPro Families" value="IPR016188" type="string" cy:type="String"/>
      <att name="Neighbor InterPro Families" value="IPR020568" type="string" cy:type="String"/>
      <att name="Neighbor InterPro Families" value="IPR020598" type="string" cy:type="String"/>
      <att name="Neighbor InterPro Families" value="IPR020828" type="string" cy:type="String"/>
      <att name="Neighbor InterPro Families" value="IPR020829" type="string" cy:type="String"/>
      <att name="Neighbor InterPro Families" value="IPR020831" type="string" cy:type="String"/>
      <att name="Neighbor InterPro Families" value="IPR022923" type="string" cy:type="String"/>
      <att name="Neighbor InterPro Families" value="IPR023165" type="string" cy:type="String"/>
      <att name="Neighbor InterPro Families" value="IPR027417" type="string" cy:type="String"/>
      <att name="Neighbor InterPro Families" value="IPR027790" type="string" cy:type="String"/>
      <att name="Neighbor InterPro Families" value="IPR029060" type="string" cy:type="String"/>
      <att name="Neighbor InterPro Families" value="IPR029063" type="string" cy:type="String"/>
      <att name="Neighbor InterPro Families" value="IPR029067" type="string" cy:type="String"/>
      <att name="Neighbor InterPro Families" value="IPR031107" type="string" cy:type="String"/>
      <att name="Neighbor InterPro Families" value="IPR033686" type="string" cy:type="String"/>
      <att name="Neighbor InterPro Families" value="IPR034141" type="string" cy:type="String"/>
      <att name="Neighbor InterPro Families" value="IPR036217" type="string" cy:type="String"/>
      <att name="Neighbor InterPro Families" value="IPR036291" type="string" cy:type="String"/>
      <att name="Neighbor InterPro Families" value="IPR036388" type="string" cy:type="String"/>
      <att name="Neighbor InterPro Families" value="IPR036631" type="string" cy:type="String"/>
      <att name="Neighbor InterPro Families" value="IPR036676" type="string" cy:type="String"/>
      <att name="Neighbor InterPro Families" value="IPR036882" type="string" cy:type="String"/>
      <att name="Neighbor InterPro Families" value="IPR036921" type="string" cy:type="String"/>
      <att name="Neighbor InterPro Families" value="IPR038661" type="string" cy:type="String"/>
      <att name="Neighbor InterPro Families" value="IPR041569" type="string" cy:type="String"/>
      <att name="Neighbor InterPro Families" value="IPR042296" type="string" cy:type="String"/>
      <att name="Neighbor InterPro Families" value="IPR042543" type="string" cy:type="String"/>
      <att name="Neighbor InterPro Families" value="IPR042544" type="string" cy:type="String"/>
    </att>
    <att name="Organism" value="Pyrococcus kukulkanii." type="string" cy:type="String"/>
    <att name="Taxonomy ID" value="1609559" type="string" cy:type="String"/>
    <att name="UniProt Annotation Status" value="TrEMBL" type="string" cy:type="String"/>
    <att name="Description" type="list" cy:type="List" cy:elementType="String">
      <att name="Description" value="Uncharacterized protein" type="string" cy:type="String"/>
    </att>
    <att name="Swissprot Description" value="NA" type="string" cy:type="String"/>
    <att name="Sequence Length" value="107" type="integer" cy:type="Integer"/>
    <att name="Gene Name" value="TQ32_07580" type="string" cy:type="String"/>
    <att name="NCBI IDs" type="list" cy:type="List" cy:elementType="String">
      <att name="NCBI IDs" value="GI:1001992752" type="string" cy:type="String"/>
      <att name="NCBI IDs" value="GI:1056909013" type="string" cy:type="String"/>
      <att name="NCBI IDs" value="EMBL-CDS:AMM54353.1" type="string" cy:type="String"/>
      <att name="NCBI IDs" value="REFSEQ:WP_068323086.1" type="string" cy:type="String"/>
    </att>
    <att name="Superkingdom" value="Archaea" type="string" cy:type="String"/>
    <att name="Kingdom" value="NA" type="string" cy:type="String"/>
    <att name="Phylum" value="Euryarchaeota" type="string" cy:type="String"/>
    <att name="Class" value="Thermococci" type="string" cy:type="String"/>
    <att name="Order" value="Thermococcales" type="string" cy:type="String"/>
    <att name="Family" value="Thermococcaceae" type="string" cy:type="String"/>
    <att name="Genus" value="Pyrococcus" type="string" cy:type="String"/>
    <att name="Species" value="Pyrococcus kukulkanii" type="string" cy:type="String"/>
    <att name="EC" value="None" type="string" cy:type="String"/>
    <att name="PFAM" type="list" cy:type="List" cy:elementType="String">
      <att name="PFAM" value="PF08967" type="string" cy:type="String"/>
    </att>
    <att name="PDB" type="list" cy:type="List" cy:elementType="String">
      <att name="PDB" value="None" type="string" cy:type="String"/>
    </att>
    <att name="InterPro (Domain)" value="None" type="string" cy:type="String"/>
    <att name="InterPro (Family)" value="IPR014418" type="string" cy:type="String"/>
    <att name="InterPro (Homologous Superfamily)" value="IPR036216" type="string" cy:type="String"/>
    <att name="InterPro (Other)" type="list" cy:type="List" cy:elementType="String">
      <att name="InterPro (Other)" value="None" type="string" cy:type="String"/>
    </att>
    <att name="BRENDA ID" value="None" type="string" cy:type="String"/>
    <att name="CAZY Name" type="list" cy:type="List" cy:elementType="String">
      <att name="CAZY Name" value="None" type="string" cy:type="String"/>
    </att>
    <att name="GO Term" type="list" cy:type="List" cy:elementType="String">
      <att name="GO Term" value="None" type="string" cy:type="String"/>
    </att>
    <att name="KEGG ID" value="pyc:TQ32_07580" type="string" cy:type="String"/>
    <att name="PATRIC ID" value="fig|1609559.3.peg.1586" type="string" cy:type="String"/>
    <att name="STRING ID" value="None" type="string" cy:type="String"/>
    <att name="HMP Body Site" type="list" cy:type="List" cy:elementType="String">
      <att name="HMP Body Site" value="None" type="string" cy:type="String"/>
    </att>
    <att name="HMP Oxygen" value="None" type="string" cy:type="String"/>
    <att name="P01 gDNA" value="False" type="string" cy:type="String"/>
    <att name="Sequence Status" value="complete" type="string" cy:type="String"/>
    <att name="Family Type" value="4B" type="string" cy:type="String"/>
    <att name="Cargo Type" value="GAPDH" type="string" cy:type="String"/>
    <att name="Cargo Accession" value="A0A127BAK0" type="string" cy:type="String"/>
    <graphics h="20.0" width="0.0" y="170.56488037109375" x="157.11802673339844" w="20.0" type="ELLIPSE" z="0.0" outline="#CCCCCC" fill="#00A651">
      <att name="NODE_CUSTOMGRAPHICS_7" value="org.cytoscape.ding.customgraphics.NullCustomGraphics,0,[ Remove Graphics ]," type="string" cy:type="String"/>
      <att name="NODE_CUSTOMGRAPHICS_SIZE_5" value="20.0" type="string" cy:type="String"/>
      <att name="NODE_BORDER_TRANSPARENCY" value="255" type="string" cy:type="String"/>
      <att name="NODE_TOOLTIP" value="" type="string" cy:type="String"/>
      <att name="NODE_CUSTOMGRAPHICS_POSITION_7" value="C,C,c,0.00,0.00" type="string" cy:type="String"/>
      <att name="NODE_CUSTOMGRAPHICS_SIZE_7" value="20.0" type="string" cy:type="String"/>
      <att name="NODE_CUSTOMGRAPHICS_SIZE_1" value="20.0" type="string" cy:type="String"/>
      <att name="NODE_CUSTOMGRAPHICS_POSITION_5" value="C,C,c,0.00,0.00" type="string" cy:type="String"/>
      <att name="NODE_BORDER_STROKE" value="SOLID" type="string" cy:type="String"/>
      <att name="NODE_LABEL_FONT_SIZE" value="12" type="string" cy:type="String"/>
      <att name="NODE_CUSTOMGRAPHICS_3" value="org.cytoscape.ding.customgraphics.NullCustomGraphics,0,[ Remove Graphics ]," type="string" cy:type="String"/>
      <att name="NODE_LABEL_COLOR" value="#000000" type="string" cy:type="String"/>
      <att name="NODE_VISIBLE" value="true" type="string" cy:type="String"/>
      <att name="NODE_LABEL_FONT_FACE" value="SansSerif.plain,plain,12" type="string" cy:type="String"/>
      <att name="NODE_SELECTED" value="false" type="string" cy:type="String"/>
      <att name="NODE_CUSTOMGRAPHICS_POSITION_9" value="C,C,c,0.00,0.00" type="string" cy:type="String"/>
      <att name="NODE_CUSTOMGRAPHICS_POSITION_1" value="C,C,c,0.00,0.00" type="string" cy:type="String"/>
      <att name="NODE_CUSTOMGRAPHICS_9" value="org.cytoscape.ding.customgraphics.NullCustomGraphics,0,[ Remove Graphics ]," type="string" cy:type="String"/>
      <att name="NODE_CUSTOMGRAPHICS_SIZE_9" value="20.0" type="string" cy:type="String"/>
      <att name="NODE_CUSTOMGRAPHICS_5" value="org.cytoscape.ding.customgraphics.NullCustomGraphics,0,[ Remove Graphics ]," type="string" cy:type="String"/>
      <att name="NODE_LABEL" value="" type="string" cy:type="String"/>
      <att name="NODE_CUSTOMGRAPHICS_SIZE_4" value="20.0" type="string" cy:type="String"/>
      <att name="NODE_CUSTOMGRAPHICS_POSITION_8" value="C,C,c,0.00,0.00" type="string" cy:type="String"/>
      <att name="NODE_LABEL_TRANSPARENCY" value="255" type="string" cy:type="String"/>
      <att name="NODE_CUSTOMGRAPHICS_8" value="org.cytoscape.ding.customgraphics.NullCustomGraphics,0,[ Remove Graphics ]," type="string" cy:type="String"/>
      <att name="NODE_CUSTOMGRAPHICS_SIZE_8" value="20.0" type="string" cy:type="String"/>
      <att name="NODE_CUSTOMGRAPHICS_SIZE_3" value="20.0" type="string" cy:type="String"/>
      <att name="NODE_CUSTOMGRAPHICS_1" value="org.cytoscape.ding.customgraphics.NullCustomGraphics,0,[ Remove Graphics ]," type="string" cy:type="String"/>
      <att name="NODE_CUSTOMGRAPHICS_SIZE_2" value="20.0" type="string" cy:type="String"/>
      <att name="COMPOUND_NODE_PADDING" value="10.0" type="string" cy:type="String"/>
      <att name="NODE_LABEL_POSITION" value="C,C,c,0.00,0.00" type="string" cy:type="String"/>
      <att name="COMPOUND_NODE_SHAPE" value="ROUND_RECTANGLE" type="string" cy:type="String"/>
      <att name="NODE_DEPTH" value="20.0" type="string" cy:type="String"/>
      <att name="NODE_LABEL_WIDTH" value="200.0" type="string" cy:type="String"/>
      <att name="NODE_CUSTOMGRAPHICS_POSITION_3" value="C,C,c,0.00,0.00" type="string" cy:type="String"/>
      <att name="NODE_CUSTOMGRAPHICS_2" value="org.cytoscape.ding.customgraphics.NullCustomGraphics,0,[ Remove Graphics ]," type="string" cy:type="String"/>
      <att name="NODE_NESTED_NETWORK_IMAGE_VISIBLE" value="true" type="string" cy:type="String"/>
      <att name="NODE_TRANSPARENCY" value="255" type="string" cy:type="String"/>
      <att name="NODE_CUSTOMGRAPHICS_4" value="org.cytoscape.ding.customgraphics.NullCustomGraphics,0,[ Remove Graphics ]," type="string" cy:type="String"/>
      <att name="NODE_SELECTED_PAINT" value="#FFFF00" type="string" cy:type="String"/>
      <att name="NODE_CUSTOMGRAPHICS_POSITION_2" value="C,C,c,0.00,0.00" type="string" cy:type="String"/>
      <att name="NODE_CUSTOMGRAPHICS_POSITION_4" value="C,C,c,0.00,0.00" type="string" cy:type="String"/>
      <att name="NODE_CUSTOMGRAPHICS_POSITION_6" value="C,C,c,0.00,0.00" type="string" cy:type="String"/>
      <att name="NODE_CUSTOMGRAPHICS_6" value="org.cytoscape.ding.customgraphics.NullCustomGraphics,0,[ Remove Graphics ]," type="string" cy:type="String"/>
      <att name="NODE_CUSTOMGRAPHICS_SIZE_6" value="20.0" type="string" cy:type="String"/>
    </graphics>
  </node>
  <node id="31311" label="A0A142CTY9">
    <att name="shared name" value="A0A142CTY9" type="string" cy:type="String"/>
    <att name="name" value="A0A142CTY9" type="string" cy:type="String"/>
    <att name="selected" value="0" type="boolean" cy:type="Boolean"/>
    <att name="Sequence Source" value="USER" type="string" cy:type="String"/>
    <att name="Query IDs" type="list" cy:type="List" cy:elementType="String">
      <att name="Query IDs" value="A0A142CTY9" type="string" cy:type="String"/>
    </att>
    <att name="Sequence Count Cluster Number" value="1" type="integer" cy:type="Integer"/>
    <att name="Node Count Cluster Number" value="1" type="integer" cy:type="Integer"/>
    <att name="Cluster Sequence Count" value="45" type="integer" cy:type="Integer"/>
    <att name="Cluster Node Count" value="45" type="integer" cy:type="Integer"/>
    <att name="node.fillColor" value="#FF0000" type="string" cy:type="String"/>
    <att name="Node Count Fill Color" value="#FF0000" type="string" cy:type="String"/>
    <att name="Present in ENA Database?" value="true" type="string" cy:type="String"/>
    <att name="Genome Neighbors in ENA Database?" value="true" type="string" cy:type="String"/>
    <att name="ENA Database Genome ID" value="CP014750" type="string" cy:type="String"/>
    <att name="Neighbor Pfam Families" type="list" cy:type="List" cy:elementType="String">
      <att name="Neighbor Pfam Families" value="PF00005" type="string" cy:type="String"/>
      <att name="Neighbor Pfam Families" value="PF00015" type="string" cy:type="String"/>
      <att name="Neighbor Pfam Families" value="PF00528" type="string" cy:type="String"/>
      <att name="Neighbor Pfam Families" value="PF00575" type="string" cy:type="String"/>
      <att name="Neighbor Pfam Families" value="PF00590" type="string" cy:type="String"/>
      <att name="Neighbor Pfam Families" value="PF00672" type="string" cy:type="String"/>
      <att name="Neighbor Pfam Families" value="PF00860" type="string" cy:type="String"/>
      <att name="Neighbor Pfam Families" value="PF01037" type="string" cy:type="String"/>
      <att name="Neighbor Pfam Families" value="PF01047" type="string" cy:type="String"/>
      <att name="Neighbor Pfam Families" value="PF01261" type="string" cy:type="String"/>
      <att name="Neighbor Pfam Families" value="PF01325" type="string" cy:type="String"/>
      <att name="Neighbor Pfam Families" value="PF01336" type="string" cy:type="String"/>
      <att name="Neighbor Pfam Families" value="PF01874" type="string" cy:type="String"/>
      <att name="Neighbor Pfam Families" value="PF01926" type="string" cy:type="String"/>
      <att name="Neighbor Pfam Families" value="PF01965" type="string" cy:type="String"/>
      <att name="Neighbor Pfam Families" value="PF02742" type="string" cy:type="String"/>
      <att name="Neighbor Pfam Families" value="PF02743" type="string" cy:type="String"/>
      <att name="Neighbor Pfam Families" value="PF02824" type="string" cy:type="String"/>
      <att name="Neighbor Pfam Families" value="PF03576" type="string" cy:type="String"/>
      <att name="Neighbor Pfam Families" value="PF04024" type="string" cy:type="String"/>
      <att name="Neighbor Pfam Families" value="PF09622" type="string" cy:type="String"/>
      <att name="Neighbor Pfam Families" value="PF11536" type="string" cy:type="String"/>
      <att name="Neighbor Pfam Families" value="PF13404" type="string" cy:type="String"/>
      <att name="Neighbor Pfam Families" value="PF16897" type="string" cy:type="String"/>
    </att>
    <att name="Neighbor InterPro Families" type="list" cy:type="List" cy:elementType="String">
      <att name="Neighbor InterPro Families" value="IPR000485" type="string" cy:type="String"/>
      <att name="Neighbor InterPro Families" value="IPR000515" type="string" cy:type="String"/>
      <att name="Neighbor InterPro Families" value="IPR000835" type="string" cy:type="String"/>
      <att name="Neighbor InterPro Families" value="IPR000878" type="string" cy:type="String"/>
      <att name="Neighbor InterPro Families" value="IPR001305" type="string" cy:type="String"/>
      <att name="Neighbor InterPro Families" value="IPR001367" type="string" cy:type="String"/>
      <att name="Neighbor InterPro Families" value="IPR001719" type="string" cy:type="String"/>
      <att name="Neighbor InterPro Families" value="IPR002736" type="string" cy:type="String"/>
      <att name="Neighbor InterPro Families" value="IPR002818" type="string" cy:type="String"/>
      <att name="Neighbor InterPro Families" value="IPR003029" type="string" cy:type="String"/>
      <att name="Neighbor InterPro Families" value="IPR003439" type="string" cy:type="String"/>
      <att name="Neighbor InterPro Families" value="IPR003593" type="string" cy:type="String"/>
      <att name="Neighbor InterPro Families" value="IPR003660" type="string" cy:type="String"/>
      <att name="Neighbor InterPro Families" value="IPR004089" type="string" cy:type="String"/>
      <att name="Neighbor InterPro Families" value="IPR004095" type="string" cy:type="String"/>
      <att name="Neighbor InterPro Families" value="IPR004365" type="string" cy:type="String"/>
      <att name="Neighbor InterPro Families" value="IPR004551" type="string" cy:type="String"/>
      <att name="Neighbor InterPro Families" value="IPR005225" type="string" cy:type="String"/>
      <att name="Neighbor InterPro Families" value="IPR005321" type="string" cy:type="String"/>
      <att name="Neighbor InterPro Families" value="IPR006043" type="string" cy:type="String"/>
      <att name="Neighbor InterPro Families" value="IPR006073" type="string" cy:type="String"/>
      <att name="Neighbor InterPro Families" value="IPR006286" type="string" cy:type="String"/>
      <att name="Neighbor InterPro Families" value="IPR007168" type="string" cy:type="String"/>
      <att name="Neighbor InterPro Families" value="IPR011008" type="string" cy:type="String"/>
      <att name="Neighbor InterPro Families" value="IPR011991" type="string" cy:type="String"/>
      <att name="Neighbor InterPro Families" value="IPR012340" type="string" cy:type="String"/>
      <att name="Neighbor InterPro Families" value="IPR012675" type="string" cy:type="String"/>
      <att name="Neighbor InterPro Families" value="IPR012676" type="string" cy:type="String"/>
      <att name="Neighbor InterPro Families" value="IPR013022" type="string" cy:type="String"/>
      <att name="Neighbor InterPro Families" value="IPR014776" type="string" cy:type="String"/>
      <att name="Neighbor InterPro Families" value="IPR014777" type="string" cy:type="String"/>
      <att name="Neighbor InterPro Families" value="IPR016117" type="string" cy:type="String"/>
      <att name="Neighbor InterPro Families" value="IPR019887" type="string" cy:type="String"/>
      <att name="Neighbor InterPro Families" value="IPR019888" type="string" cy:type="String"/>
      <att name="Neighbor InterPro Families" value="IPR022687" type="string" cy:type="String"/>
      <att name="Neighbor InterPro Families" value="IPR022689" type="string" cy:type="String"/>
      <att name="Neighbor InterPro Families" value="IPR022967" type="string" cy:type="String"/>
      <att name="Neighbor InterPro Families" value="IPR024464" type="string" cy:type="String"/>
      <att name="Neighbor InterPro Families" value="IPR024508" type="string" cy:type="String"/>
      <att name="Neighbor InterPro Families" value="IPR026033" type="string" cy:type="String"/>
      <att name="Neighbor InterPro Families" value="IPR026282" type="string" cy:type="String"/>
      <att name="Neighbor InterPro Families" value="IPR027417" type="string" cy:type="String"/>
      <att name="Neighbor InterPro Families" value="IPR029062" type="string" cy:type="String"/>
      <att name="Neighbor InterPro Families" value="IPR029151" type="string" cy:type="String"/>
      <att name="Neighbor InterPro Families" value="IPR031167" type="string" cy:type="String"/>
      <att name="Neighbor InterPro Families" value="IPR031662" type="string" cy:type="String"/>
      <att name="Neighbor InterPro Families" value="IPR033479" type="string" cy:type="String"/>
      <att name="Neighbor InterPro Families" value="IPR035906" type="string" cy:type="String"/>
      <att name="Neighbor InterPro Families" value="IPR035996" type="string" cy:type="String"/>
      <att name="Neighbor InterPro Families" value="IPR036237" type="string" cy:type="String"/>
      <att name="Neighbor InterPro Families" value="IPR036388" type="string" cy:type="String"/>
      <att name="Neighbor InterPro Families" value="IPR036390" type="string" cy:type="String"/>
      <att name="Neighbor InterPro Families" value="IPR036410" type="string" cy:type="String"/>
      <att name="Neighbor InterPro Families" value="IPR036421" type="string" cy:type="String"/>
      <att name="Neighbor InterPro Families" value="IPR038763" type="string" cy:type="String"/>
    </att>
    <att name="Organism" value="Thermococcus peptonophilus." type="string" cy:type="String"/>
    <att name="Taxonomy ID" value="53952" type="string" cy:type="String"/>
    <att name="UniProt Annotation Status" value="TrEMBL" type="string" cy:type="String"/>
    <att name="Description" type="list" cy:type="List" cy:elementType="String">
      <att name="Description" value="Uncharacterized protein" type="string" cy:type="String"/>
    </att>
    <att name="Swissprot Description" value="NA" type="string" cy:type="String"/>
    <att name="Sequence Length" value="92" type="integer" cy:type="Integer"/>
    <att name="Gene Name" value="A0127_03185" type="string" cy:type="String"/>
    <att name="NCBI IDs" type="list" cy:type="List" cy:elementType="String">
      <att name="NCBI IDs" value="GI:1005658020" type="string" cy:type="String"/>
      <att name="NCBI IDs" value="GI:1011493203" type="string" cy:type="String"/>
      <att name="NCBI IDs" value="EMBL-CDS:AMQ18241.1" type="string" cy:type="String"/>
      <att name="NCBI IDs" value="REFSEQ:WP_062387880.1" type="string" cy:type="String"/>
    </att>
    <att name="Superkingdom" value="Archaea" type="string" cy:type="String"/>
    <att name="Kingdom" value="NA" type="string" cy:type="String"/>
    <att name="Phylum" value="Euryarchaeota" type="string" cy:type="String"/>
    <att name="Class" value="Thermococci" type="string" cy:type="String"/>
    <att name="Order" value="Thermococcales" type="string" cy:type="String"/>
    <att name="Family" value="Thermococcaceae" type="string" cy:type="String"/>
    <att name="Genus" value="Thermococcus" type="string" cy:type="String"/>
    <att name="Species" value="Thermococcus peptonophilus" type="string" cy:type="String"/>
    <att name="EC" value="None" type="string" cy:type="String"/>
    <att name="PFAM" type="list" cy:type="List" cy:elementType="String">
      <att name="PFAM" value="PF08967" type="string" cy:type="String"/>
    </att>
    <att name="PDB" type="list" cy:type="List" cy:elementType="String">
      <att name="PDB" value="None" type="string" cy:type="String"/>
    </att>
    <att name="InterPro (Domain)" value="None" type="string" cy:type="String"/>
    <att name="InterPro (Family)" value="IPR014418" type="string" cy:type="String"/>
    <att name="InterPro (Homologous Superfamily)" value="IPR036216" type="string" cy:type="String"/>
    <att name="InterPro (Other)" type="list" cy:type="List" cy:elementType="String">
      <att name="InterPro (Other)" value="None" type="string" cy:type="String"/>
    </att>
    <att name="BRENDA ID" value="None" type="string" cy:type="String"/>
    <att name="CAZY Name" type="list" cy:type="List" cy:elementType="String">
      <att name="CAZY Name" value="None" type="string" cy:type="String"/>
    </att>
    <att name="GO Term" type="list" cy:type="List" cy:elementType="String">
      <att name="GO Term" value="None" type="string" cy:type="String"/>
    </att>
    <att name="KEGG ID" value="tpep:A0127_03185" type="string" cy:type="String"/>
    <att name="PATRIC ID" value="None" type="string" cy:type="String"/>
    <att name="STRING ID" value="None" type="string" cy:type="String"/>
    <att name="HMP Body Site" type="list" cy:type="List" cy:elementType="String">
      <att name="HMP Body Site" value="None" type="string" cy:type="String"/>
    </att>
    <att name="HMP Oxygen" value="None" type="string" cy:type="String"/>
    <att name="P01 gDNA" value="False" type="string" cy:type="String"/>
    <att name="Sequence Status" value="complete" type="string" cy:type="String"/>
    <att name="Family Type" value="4A" type="string" cy:type="String"/>
    <att name="Cargo Type" value="Orphan/Unknown" type="string" cy:type="String"/>
    <att name="Cargo Accession" type="string" cy:type="String"/>
    <graphics h="20.0" width="0.0" y="41.56487274169922" x="-137.88197326660156" w="20.0" type="ELLIPSE" z="0.0" outline="#CCCCCC" fill="#CC00CC">
      <att name="NODE_CUSTOMGRAPHICS_7" value="org.cytoscape.ding.customgraphics.NullCustomGraphics,0,[ Remove Graphics ]," type="string" cy:type="String"/>
      <att name="NODE_CUSTOMGRAPHICS_SIZE_5" value="20.0" type="string" cy:type="String"/>
      <att name="NODE_BORDER_TRANSPARENCY" value="255" type="string" cy:type="String"/>
      <att name="NODE_TOOLTIP" value="" type="string" cy:type="String"/>
      <att name="NODE_CUSTOMGRAPHICS_POSITION_7" value="C,C,c,0.00,0.00" type="string" cy:type="String"/>
      <att name="NODE_CUSTOMGRAPHICS_SIZE_7" value="20.0" type="string" cy:type="String"/>
      <att name="NODE_CUSTOMGRAPHICS_SIZE_1" value="20.0" type="string" cy:type="String"/>
      <att name="NODE_CUSTOMGRAPHICS_POSITION_5" value="C,C,c,0.00,0.00" type="string" cy:type="String"/>
      <att name="NODE_BORDER_STROKE" value="SOLID" type="string" cy:type="String"/>
      <att name="NODE_LABEL_FONT_SIZE" value="12" type="string" cy:type="String"/>
      <att name="NODE_CUSTOMGRAPHICS_3" value="org.cytoscape.ding.customgraphics.NullCustomGraphics,0,[ Remove Graphics ]," type="string" cy:type="String"/>
      <att name="NODE_LABEL_COLOR" value="#000000" type="string" cy:type="String"/>
      <att name="NODE_VISIBLE" value="true" type="string" cy:type="String"/>
      <att name="NODE_LABEL_FONT_FACE" value="SansSerif.plain,plain,12" type="string" cy:type="String"/>
      <att name="NODE_SELECTED" value="false" type="string" cy:type="String"/>
      <att name="NODE_CUSTOMGRAPHICS_POSITION_9" value="C,C,c,0.00,0.00" type="string" cy:type="String"/>
      <att name="NODE_CUSTOMGRAPHICS_POSITION_1" value="C,C,c,0.00,0.00" type="string" cy:type="String"/>
      <att name="NODE_CUSTOMGRAPHICS_9" value="org.cytoscape.ding.customgraphics.NullCustomGraphics,0,[ Remove Graphics ]," type="string" cy:type="String"/>
      <att name="NODE_CUSTOMGRAPHICS_SIZE_9" value="20.0" type="string" cy:type="String"/>
      <att name="NODE_CUSTOMGRAPHICS_5" value="org.cytoscape.ding.customgraphics.NullCustomGraphics,0,[ Remove Graphics ]," type="string" cy:type="String"/>
      <att name="NODE_LABEL" value="" type="string" cy:type="String"/>
      <att name="NODE_CUSTOMGRAPHICS_SIZE_4" value="20.0" type="string" cy:type="String"/>
      <att name="NODE_CUSTOMGRAPHICS_POSITION_8" value="C,C,c,0.00,0.00" type="string" cy:type="String"/>
      <att name="NODE_LABEL_TRANSPARENCY" value="255" type="string" cy:type="String"/>
      <att name="NODE_CUSTOMGRAPHICS_8" value="org.cytoscape.ding.customgraphics.NullCustomGraphics,0,[ Remove Graphics ]," type="string" cy:type="String"/>
      <att name="NODE_CUSTOMGRAPHICS_SIZE_8" value="20.0" type="string" cy:type="String"/>
      <att name="NODE_CUSTOMGRAPHICS_SIZE_3" value="20.0" type="string" cy:type="String"/>
      <att name="NODE_CUSTOMGRAPHICS_1" value="org.cytoscape.ding.customgraphics.NullCustomGraphics,0,[ Remove Graphics ]," type="string" cy:type="String"/>
      <att name="NODE_CUSTOMGRAPHICS_SIZE_2" value="20.0" type="string" cy:type="String"/>
      <att name="COMPOUND_NODE_PADDING" value="10.0" type="string" cy:type="String"/>
      <att name="NODE_LABEL_POSITION" value="C,C,c,0.00,0.00" type="string" cy:type="String"/>
      <att name="COMPOUND_NODE_SHAPE" value="ROUND_RECTANGLE" type="string" cy:type="String"/>
      <att name="NODE_DEPTH" value="20.0" type="string" cy:type="String"/>
      <att name="NODE_LABEL_WIDTH" value="200.0" type="string" cy:type="String"/>
      <att name="NODE_CUSTOMGRAPHICS_POSITION_3" value="C,C,c,0.00,0.00" type="string" cy:type="String"/>
      <att name="NODE_CUSTOMGRAPHICS_2" value="org.cytoscape.ding.customgraphics.NullCustomGraphics,0,[ Remove Graphics ]," type="string" cy:type="String"/>
      <att name="NODE_NESTED_NETWORK_IMAGE_VISIBLE" value="true" type="string" cy:type="String"/>
      <att name="NODE_TRANSPARENCY" value="255" type="string" cy:type="String"/>
      <att name="NODE_CUSTOMGRAPHICS_4" value="org.cytoscape.ding.customgraphics.NullCustomGraphics,0,[ Remove Graphics ]," type="string" cy:type="String"/>
      <att name="NODE_SELECTED_PAINT" value="#FFFF00" type="string" cy:type="String"/>
      <att name="NODE_CUSTOMGRAPHICS_POSITION_2" value="C,C,c,0.00,0.00" type="string" cy:type="String"/>
      <att name="NODE_CUSTOMGRAPHICS_POSITION_4" value="C,C,c,0.00,0.00" type="string" cy:type="String"/>
      <att name="NODE_CUSTOMGRAPHICS_POSITION_6" value="C,C,c,0.00,0.00" type="string" cy:type="String"/>
      <att name="NODE_CUSTOMGRAPHICS_6" value="org.cytoscape.ding.customgraphics.NullCustomGraphics,0,[ Remove Graphics ]," type="string" cy:type="String"/>
      <att name="NODE_CUSTOMGRAPHICS_SIZE_6" value="20.0" type="string" cy:type="String"/>
    </graphics>
  </node>
  <node id="31310" label="A0A142CV40">
    <att name="shared name" value="A0A142CV40" type="string" cy:type="String"/>
    <att name="name" value="A0A142CV40" type="string" cy:type="String"/>
    <att name="selected" value="0" type="boolean" cy:type="Boolean"/>
    <att name="Sequence Source" value="USER" type="string" cy:type="String"/>
    <att name="Query IDs" type="list" cy:type="List" cy:elementType="String">
      <att name="Query IDs" value="A0A142CV40" type="string" cy:type="String"/>
    </att>
    <att name="Sequence Count Cluster Number" value="2" type="integer" cy:type="Integer"/>
    <att name="Node Count Cluster Number" value="2" type="integer" cy:type="Integer"/>
    <att name="Cluster Sequence Count" value="43" type="integer" cy:type="Integer"/>
    <att name="Cluster Node Count" value="43" type="integer" cy:type="Integer"/>
    <att name="node.fillColor" value="#0000FF" type="string" cy:type="String"/>
    <att name="Node Count Fill Color" value="#0000FF" type="string" cy:type="String"/>
    <att name="Present in ENA Database?" value="true" type="string" cy:type="String"/>
    <att name="Genome Neighbors in ENA Database?" value="true" type="string" cy:type="String"/>
    <att name="ENA Database Genome ID" value="CP014750" type="string" cy:type="String"/>
    <att name="Neighbor Pfam Families" type="list" cy:type="List" cy:elementType="String">
      <att name="Neighbor Pfam Families" value="PF00113" type="string" cy:type="String"/>
      <att name="Neighbor Pfam Families" value="PF00146" type="string" cy:type="String"/>
      <att name="Neighbor Pfam Families" value="PF00202" type="string" cy:type="String"/>
      <att name="Neighbor Pfam Families" value="PF01037" type="string" cy:type="String"/>
      <att name="Neighbor Pfam Families" value="PF01725" type="string" cy:type="String"/>
      <att name="Neighbor Pfam Families" value="PF01791" type="string" cy:type="String"/>
      <att name="Neighbor Pfam Families" value="PF02915" type="string" cy:type="String"/>
      <att name="Neighbor Pfam Families" value="PF02926" type="string" cy:type="String"/>
      <att name="Neighbor Pfam Families" value="PF03176" type="string" cy:type="String"/>
      <att name="Neighbor Pfam Families" value="PF03551" type="string" cy:type="String"/>
      <att name="Neighbor Pfam Families" value="PF03952" type="string" cy:type="String"/>
      <att name="Neighbor Pfam Families" value="PF04008" type="string" cy:type="String"/>
      <att name="Neighbor Pfam Families" value="PF04055" type="string" cy:type="String"/>
      <att name="Neighbor Pfam Families" value="PF04307" type="string" cy:type="String"/>
      <att name="Neighbor Pfam Families" value="PF07155" type="string" cy:type="String"/>
      <att name="Neighbor Pfam Families" value="PF07992" type="string" cy:type="String"/>
      <att name="Neighbor Pfam Families" value="PF13187" type="string" cy:type="String"/>
      <att name="Neighbor Pfam Families" value="PF13412" type="string" cy:type="String"/>
    </att>
    <att name="Neighbor InterPro Families" type="list" cy:type="List" cy:elementType="String">
      <att name="Neighbor InterPro Families" value="IPR000485" type="string" cy:type="String"/>
      <att name="Neighbor InterPro Families" value="IPR000731" type="string" cy:type="String"/>
      <att name="Neighbor InterPro Families" value="IPR000941" type="string" cy:type="String"/>
      <att name="Neighbor InterPro Families" value="IPR001694" type="string" cy:type="String"/>
      <att name="Neighbor InterPro Families" value="IPR002637" type="string" cy:type="String"/>
      <att name="Neighbor InterPro Families" value="IPR002915" type="string" cy:type="String"/>
      <att name="Neighbor InterPro Families" value="IPR003251" type="string" cy:type="String"/>
      <att name="Neighbor InterPro Families" value="IPR004114" type="string" cy:type="String"/>
      <att name="Neighbor InterPro Families" value="IPR004869" type="string" cy:type="String"/>
      <att name="Neighbor InterPro Families" value="IPR005149" type="string" cy:type="String"/>
      <att name="Neighbor InterPro Families" value="IPR005814" type="string" cy:type="String"/>
      <att name="Neighbor InterPro Families" value="IPR005982" type="string" cy:type="String"/>
      <att name="Neighbor InterPro Families" value="IPR006638" type="string" cy:type="String"/>
      <att name="Neighbor InterPro Families" value="IPR007153" type="string" cy:type="String"/>
      <att name="Neighbor InterPro Families" value="IPR007197" type="string" cy:type="String"/>
      <att name="Neighbor InterPro Families" value="IPR007404" type="string" cy:type="String"/>
      <att name="Neighbor InterPro Families" value="IPR009040" type="string" cy:type="String"/>
      <att name="Neighbor InterPro Families" value="IPR009078" type="string" cy:type="String"/>
      <att name="Neighbor InterPro Families" value="IPR009825" type="string" cy:type="String"/>
      <att name="Neighbor InterPro Families" value="IPR010226" type="string" cy:type="String"/>
      <att name="Neighbor InterPro Families" value="IPR011008" type="string" cy:type="String"/>
      <att name="Neighbor InterPro Families" value="IPR011343" type="string" cy:type="String"/>
      <att name="Neighbor InterPro Families" value="IPR011991" type="string" cy:type="String"/>
      <att name="Neighbor InterPro Families" value="IPR012347" type="string" cy:type="String"/>
      <att name="Neighbor InterPro Families" value="IPR013785" type="string" cy:type="String"/>
      <att name="Neighbor InterPro Families" value="IPR015421" type="string" cy:type="String"/>
      <att name="Neighbor InterPro Families" value="IPR015422" type="string" cy:type="String"/>
      <att name="Neighbor InterPro Families" value="IPR015424" type="string" cy:type="String"/>
      <att name="Neighbor InterPro Families" value="IPR017896" type="string" cy:type="String"/>
      <att name="Neighbor InterPro Families" value="IPR019887" type="string" cy:type="String"/>
      <att name="Neighbor InterPro Families" value="IPR019888" type="string" cy:type="String"/>
      <att name="Neighbor InterPro Families" value="IPR020810" type="string" cy:type="String"/>
      <att name="Neighbor InterPro Families" value="IPR020811" type="string" cy:type="String"/>
      <att name="Neighbor InterPro Families" value="IPR020922" type="string" cy:type="String"/>
      <att name="Neighbor InterPro Families" value="IPR023753" type="string" cy:type="String"/>
      <att name="Neighbor InterPro Families" value="IPR027417" type="string" cy:type="String"/>
      <att name="Neighbor InterPro Families" value="IPR028581" type="string" cy:type="String"/>
      <att name="Neighbor InterPro Families" value="IPR029001" type="string" cy:type="String"/>
      <att name="Neighbor InterPro Families" value="IPR029017" type="string" cy:type="String"/>
      <att name="Neighbor InterPro Families" value="IPR036188" type="string" cy:type="String"/>
      <att name="Neighbor InterPro Families" value="IPR036388" type="string" cy:type="String"/>
      <att name="Neighbor InterPro Families" value="IPR036390" type="string" cy:type="String"/>
      <att name="Neighbor InterPro Families" value="IPR036849" type="string" cy:type="String"/>
      <att name="Neighbor InterPro Families" value="IPR036902" type="string" cy:type="String"/>
      <att name="Neighbor InterPro Families" value="IPR040183" type="string" cy:type="String"/>
    </att>
    <att name="Organism" value="Thermococcus peptonophilus." type="string" cy:type="String"/>
    <att name="Taxonomy ID" value="53952" type="string" cy:type="String"/>
    <att name="UniProt Annotation Status" value="TrEMBL" type="string" cy:type="String"/>
    <att name="Description" type="list" cy:type="List" cy:elementType="String">
      <att name="Description" value="Uncharacterized protein" type="string" cy:type="String"/>
    </att>
    <att name="Swissprot Description" value="NA" type="string" cy:type="String"/>
    <att name="Sequence Length" value="94" type="integer" cy:type="Integer"/>
    <att name="Gene Name" value="A0127_05405" type="string" cy:type="String"/>
    <att name="NCBI IDs" type="list" cy:type="List" cy:elementType="String">
      <att name="NCBI IDs" value="GI:1011494250" type="string" cy:type="String"/>
      <att name="NCBI IDs" value="GI:1005658421" type="string" cy:type="String"/>
      <att name="NCBI IDs" value="EMBL-CDS:AMQ18642.1" type="string" cy:type="String"/>
      <att name="NCBI IDs" value="REFSEQ:WP_062388927.1" type="string" cy:type="String"/>
    </att>
    <att name="Superkingdom" value="Archaea" type="string" cy:type="String"/>
    <att name="Kingdom" value="NA" type="string" cy:type="String"/>
    <att name="Phylum" value="Euryarchaeota" type="string" cy:type="String"/>
    <att name="Class" value="Thermococci" type="string" cy:type="String"/>
    <att name="Order" value="Thermococcales" type="string" cy:type="String"/>
    <att name="Family" value="Thermococcaceae" type="string" cy:type="String"/>
    <att name="Genus" value="Thermococcus" type="string" cy:type="String"/>
    <att name="Species" value="Thermococcus peptonophilus" type="string" cy:type="String"/>
    <att name="EC" value="None" type="string" cy:type="String"/>
    <att name="PFAM" type="list" cy:type="List" cy:elementType="String">
      <att name="PFAM" value="PF08967" type="string" cy:type="String"/>
    </att>
    <att name="PDB" type="list" cy:type="List" cy:elementType="String">
      <att name="PDB" value="None" type="string" cy:type="String"/>
    </att>
    <att name="InterPro (Domain)" value="None" type="string" cy:type="String"/>
    <att name="InterPro (Family)" value="IPR014418" type="string" cy:type="String"/>
    <att name="InterPro (Homologous Superfamily)" value="IPR036216" type="string" cy:type="String"/>
    <att name="InterPro (Other)" type="list" cy:type="List" cy:elementType="String">
      <att name="InterPro (Other)" value="None" type="string" cy:type="String"/>
    </att>
    <att name="BRENDA ID" value="None" type="string" cy:type="String"/>
    <att name="CAZY Name" type="list" cy:type="List" cy:elementType="String">
      <att name="CAZY Name" value="None" type="string" cy:type="String"/>
    </att>
    <att name="GO Term" type="list" cy:type="List" cy:elementType="String">
      <att name="GO Term" value="None" type="string" cy:type="String"/>
    </att>
    <att name="KEGG ID" value="tpep:A0127_05405" type="string" cy:type="String"/>
    <att name="PATRIC ID" value="None" type="string" cy:type="String"/>
    <att name="STRING ID" value="None" type="string" cy:type="String"/>
    <att name="HMP Body Site" type="list" cy:type="List" cy:elementType="String">
      <att name="HMP Body Site" value="None" type="string" cy:type="String"/>
    </att>
    <att name="HMP Oxygen" value="None" type="string" cy:type="String"/>
    <att name="P01 gDNA" value="False" type="string" cy:type="String"/>
    <att name="Sequence Status" value="complete" type="string" cy:type="String"/>
    <att name="Family Type" value="4B" type="string" cy:type="String"/>
    <att name="Cargo Type" value="DeoC" type="string" cy:type="String"/>
    <att name="Cargo Accession" value="A0A142CV41" type="string" cy:type="String"/>
    <graphics h="20.0" width="0.0" y="138.56488037109375" x="56.118019104003906" w="20.0" type="ELLIPSE" z="0.0" outline="#CCCCCC" fill="#00ADDC">
      <att name="NODE_CUSTOMGRAPHICS_7" value="org.cytoscape.ding.customgraphics.NullCustomGraphics,0,[ Remove Graphics ]," type="string" cy:type="String"/>
      <att name="NODE_CUSTOMGRAPHICS_SIZE_5" value="20.0" type="string" cy:type="String"/>
      <att name="NODE_BORDER_TRANSPARENCY" value="255" type="string" cy:type="String"/>
      <att name="NODE_TOOLTIP" value="" type="string" cy:type="String"/>
      <att name="NODE_CUSTOMGRAPHICS_POSITION_7" value="C,C,c,0.00,0.00" type="string" cy:type="String"/>
      <att name="NODE_CUSTOMGRAPHICS_SIZE_7" value="20.0" type="string" cy:type="String"/>
      <att name="NODE_CUSTOMGRAPHICS_SIZE_1" value="20.0" type="string" cy:type="String"/>
      <att name="NODE_CUSTOMGRAPHICS_POSITION_5" value="C,C,c,0.00,0.00" type="string" cy:type="String"/>
      <att name="NODE_BORDER_STROKE" value="SOLID" type="string" cy:type="String"/>
      <att name="NODE_LABEL_FONT_SIZE" value="12" type="string" cy:type="String"/>
      <att name="NODE_CUSTOMGRAPHICS_3" value="org.cytoscape.ding.customgraphics.NullCustomGraphics,0,[ Remove Graphics ]," type="string" cy:type="String"/>
      <att name="NODE_LABEL_COLOR" value="#000000" type="string" cy:type="String"/>
      <att name="NODE_VISIBLE" value="true" type="string" cy:type="String"/>
      <att name="NODE_LABEL_FONT_FACE" value="SansSerif.plain,plain,12" type="string" cy:type="String"/>
      <att name="NODE_SELECTED" value="false" type="string" cy:type="String"/>
      <att name="NODE_CUSTOMGRAPHICS_POSITION_9" value="C,C,c,0.00,0.00" type="string" cy:type="String"/>
      <att name="NODE_CUSTOMGRAPHICS_POSITION_1" value="C,C,c,0.00,0.00" type="string" cy:type="String"/>
      <att name="NODE_CUSTOMGRAPHICS_9" value="org.cytoscape.ding.customgraphics.NullCustomGraphics,0,[ Remove Graphics ]," type="string" cy:type="String"/>
      <att name="NODE_CUSTOMGRAPHICS_SIZE_9" value="20.0" type="string" cy:type="String"/>
      <att name="NODE_CUSTOMGRAPHICS_5" value="org.cytoscape.ding.customgraphics.NullCustomGraphics,0,[ Remove Graphics ]," type="string" cy:type="String"/>
      <att name="NODE_LABEL" value="" type="string" cy:type="String"/>
      <att name="NODE_CUSTOMGRAPHICS_SIZE_4" value="20.0" type="string" cy:type="String"/>
      <att name="NODE_CUSTOMGRAPHICS_POSITION_8" value="C,C,c,0.00,0.00" type="string" cy:type="String"/>
      <att name="NODE_LABEL_TRANSPARENCY" value="255" type="string" cy:type="String"/>
      <att name="NODE_CUSTOMGRAPHICS_8" value="org.cytoscape.ding.customgraphics.NullCustomGraphics,0,[ Remove Graphics ]," type="string" cy:type="String"/>
      <att name="NODE_CUSTOMGRAPHICS_SIZE_8" value="20.0" type="string" cy:type="String"/>
      <att name="NODE_CUSTOMGRAPHICS_SIZE_3" value="20.0" type="string" cy:type="String"/>
      <att name="NODE_CUSTOMGRAPHICS_1" value="org.cytoscape.ding.customgraphics.NullCustomGraphics,0,[ Remove Graphics ]," type="string" cy:type="String"/>
      <att name="NODE_CUSTOMGRAPHICS_SIZE_2" value="20.0" type="string" cy:type="String"/>
      <att name="COMPOUND_NODE_PADDING" value="10.0" type="string" cy:type="String"/>
      <att name="NODE_LABEL_POSITION" value="C,C,c,0.00,0.00" type="string" cy:type="String"/>
      <att name="COMPOUND_NODE_SHAPE" value="ROUND_RECTANGLE" type="string" cy:type="String"/>
      <att name="NODE_DEPTH" value="20.0" type="string" cy:type="String"/>
      <att name="NODE_LABEL_WIDTH" value="200.0" type="string" cy:type="String"/>
      <att name="NODE_CUSTOMGRAPHICS_POSITION_3" value="C,C,c,0.00,0.00" type="string" cy:type="String"/>
      <att name="NODE_CUSTOMGRAPHICS_2" value="org.cytoscape.ding.customgraphics.NullCustomGraphics,0,[ Remove Graphics ]," type="string" cy:type="String"/>
      <att name="NODE_NESTED_NETWORK_IMAGE_VISIBLE" value="true" type="string" cy:type="String"/>
      <att name="NODE_TRANSPARENCY" value="255" type="string" cy:type="String"/>
      <att name="NODE_CUSTOMGRAPHICS_4" value="org.cytoscape.ding.customgraphics.NullCustomGraphics,0,[ Remove Graphics ]," type="string" cy:type="String"/>
      <att name="NODE_SELECTED_PAINT" value="#FFFF00" type="string" cy:type="String"/>
      <att name="NODE_CUSTOMGRAPHICS_POSITION_2" value="C,C,c,0.00,0.00" type="string" cy:type="String"/>
      <att name="NODE_CUSTOMGRAPHICS_POSITION_4" value="C,C,c,0.00,0.00" type="string" cy:type="String"/>
      <att name="NODE_CUSTOMGRAPHICS_POSITION_6" value="C,C,c,0.00,0.00" type="string" cy:type="String"/>
      <att name="NODE_CUSTOMGRAPHICS_6" value="org.cytoscape.ding.customgraphics.NullCustomGraphics,0,[ Remove Graphics ]," type="string" cy:type="String"/>
      <att name="NODE_CUSTOMGRAPHICS_SIZE_6" value="20.0" type="string" cy:type="String"/>
    </graphics>
  </node>
  <node id="31309" label="A0A160VSI9">
    <att name="shared name" value="A0A160VSI9" type="string" cy:type="String"/>
    <att name="name" value="A0A160VSI9" type="string" cy:type="String"/>
    <att name="selected" value="0" type="boolean" cy:type="Boolean"/>
    <att name="Sequence Source" value="USER" type="string" cy:type="String"/>
    <att name="Query IDs" type="list" cy:type="List" cy:elementType="String">
      <att name="Query IDs" value="A0A160VSI9" type="string" cy:type="String"/>
    </att>
    <att name="Sequence Count Cluster Number" value="1" type="integer" cy:type="Integer"/>
    <att name="Node Count Cluster Number" value="1" type="integer" cy:type="Integer"/>
    <att name="Cluster Sequence Count" value="45" type="integer" cy:type="Integer"/>
    <att name="Cluster Node Count" value="45" type="integer" cy:type="Integer"/>
    <att name="node.fillColor" value="#FF0000" type="string" cy:type="String"/>
    <att name="Node Count Fill Color" value="#FF0000" type="string" cy:type="String"/>
    <att name="Present in ENA Database?" value="true" type="string" cy:type="String"/>
    <att name="Genome Neighbors in ENA Database?" value="true" type="string" cy:type="String"/>
    <att name="ENA Database Genome ID" value="LN999010" type="string" cy:type="String"/>
    <att name="Neighbor Pfam Families" type="list" cy:type="List" cy:elementType="String">
      <att name="Neighbor Pfam Families" value="PF00005" type="string" cy:type="String"/>
      <att name="Neighbor Pfam Families" value="PF00133" type="string" cy:type="String"/>
      <att name="Neighbor Pfam Families" value="PF00175" type="string" cy:type="String"/>
      <att name="Neighbor Pfam Families" value="PF00374" type="string" cy:type="String"/>
      <att name="Neighbor Pfam Families" value="PF00970" type="string" cy:type="String"/>
      <att name="Neighbor Pfam Families" value="PF01029" type="string" cy:type="String"/>
      <att name="Neighbor Pfam Families" value="PF01053" type="string" cy:type="String"/>
      <att name="Neighbor Pfam Families" value="PF01058" type="string" cy:type="String"/>
      <att name="Neighbor Pfam Families" value="PF01189" type="string" cy:type="String"/>
      <att name="Neighbor Pfam Families" value="PF01717" type="string" cy:type="String"/>
      <att name="Neighbor Pfam Families" value="PF01867" type="string" cy:type="String"/>
      <att name="Neighbor Pfam Families" value="PF02219" type="string" cy:type="String"/>
      <att name="Neighbor Pfam Families" value="PF08264" type="string" cy:type="String"/>
      <att name="Neighbor Pfam Families" value="PF09827" type="string" cy:type="String"/>
      <att name="Neighbor Pfam Families" value="PF10418" type="string" cy:type="String"/>
      <att name="Neighbor Pfam Families" value="PF12225" type="string" cy:type="String"/>
      <att name="Neighbor Pfam Families" value="PF17179" type="string" cy:type="String"/>
    </att>
    <att name="Neighbor InterPro Families" type="list" cy:type="List" cy:elementType="String">
      <att name="Neighbor InterPro Families" value="IPR000277" type="string" cy:type="String"/>
      <att name="Neighbor InterPro Families" value="IPR001433" type="string" cy:type="String"/>
      <att name="Neighbor InterPro Families" value="IPR001501" type="string" cy:type="String"/>
      <att name="Neighbor InterPro Families" value="IPR001678" type="string" cy:type="String"/>
      <att name="Neighbor InterPro Families" value="IPR002300" type="string" cy:type="String"/>
      <att name="Neighbor InterPro Families" value="IPR002629" type="string" cy:type="String"/>
      <att name="Neighbor InterPro Families" value="IPR002729" type="string" cy:type="String"/>
      <att name="Neighbor InterPro Families" value="IPR003171" type="string" cy:type="String"/>
      <att name="Neighbor InterPro Families" value="IPR003439" type="string" cy:type="String"/>
      <att name="Neighbor InterPro Families" value="IPR004493" type="string" cy:type="String"/>
      <att name="Neighbor InterPro Families" value="IPR006027" type="string" cy:type="String"/>
      <att name="Neighbor InterPro Families" value="IPR006137" type="string" cy:type="String"/>
      <att name="Neighbor InterPro Families" value="IPR008333" type="string" cy:type="String"/>
      <att name="Neighbor InterPro Families" value="IPR009008" type="string" cy:type="String"/>
      <att name="Neighbor InterPro Families" value="IPR009051" type="string" cy:type="String"/>
      <att name="Neighbor InterPro Families" value="IPR009080" type="string" cy:type="String"/>
      <att name="Neighbor InterPro Families" value="IPR011023" type="string" cy:type="String"/>
      <att name="Neighbor InterPro Families" value="IPR012165" type="string" cy:type="String"/>
      <att name="Neighbor InterPro Families" value="IPR013155" type="string" cy:type="String"/>
      <att name="Neighbor InterPro Families" value="IPR014729" type="string" cy:type="String"/>
      <att name="Neighbor InterPro Families" value="IPR015421" type="string" cy:type="String"/>
      <att name="Neighbor InterPro Families" value="IPR015422" type="string" cy:type="String"/>
      <att name="Neighbor InterPro Families" value="IPR015424" type="string" cy:type="String"/>
      <att name="Neighbor InterPro Families" value="IPR017896" type="string" cy:type="String"/>
      <att name="Neighbor InterPro Families" value="IPR017927" type="string" cy:type="String"/>
      <att name="Neighbor InterPro Families" value="IPR017938" type="string" cy:type="String"/>
      <att name="Neighbor InterPro Families" value="IPR019199" type="string" cy:type="String"/>
      <att name="Neighbor InterPro Families" value="IPR019480" type="string" cy:type="String"/>
      <att name="Neighbor InterPro Families" value="IPR019858" type="string" cy:type="String"/>
      <att name="Neighbor InterPro Families" value="IPR020791" type="string" cy:type="String"/>
      <att name="Neighbor InterPro Families" value="IPR021127" type="string" cy:type="String"/>
      <att name="Neighbor InterPro Families" value="IPR022026" type="string" cy:type="String"/>
      <att name="Neighbor InterPro Families" value="IPR022921" type="string" cy:type="String"/>
      <att name="Neighbor InterPro Families" value="IPR023267" type="string" cy:type="String"/>
      <att name="Neighbor InterPro Families" value="IPR027417" type="string" cy:type="String"/>
      <att name="Neighbor InterPro Families" value="IPR029014" type="string" cy:type="String"/>
      <att name="Neighbor InterPro Families" value="IPR029041" type="string" cy:type="String"/>
      <att name="Neighbor InterPro Families" value="IPR029063" type="string" cy:type="String"/>
      <att name="Neighbor InterPro Families" value="IPR035926" type="string" cy:type="String"/>
      <att name="Neighbor InterPro Families" value="IPR037024" type="string" cy:type="String"/>
      <att name="Neighbor InterPro Families" value="IPR037117" type="string" cy:type="String"/>
      <att name="Neighbor InterPro Families" value="IPR038071" type="string" cy:type="String"/>
      <att name="Neighbor InterPro Families" value="IPR039261" type="string" cy:type="String"/>
      <att name="Neighbor InterPro Families" value="IPR042206" type="string" cy:type="String"/>
      <att name="Neighbor InterPro Families" value="IPR042211" type="string" cy:type="String"/>
    </att>
    <att name="Organism" value="Thermococcus chitonophagus." type="string" cy:type="String"/>
    <att name="Taxonomy ID" value="54262" type="string" cy:type="String"/>
    <att name="UniProt Annotation Status" value="TrEMBL" type="string" cy:type="String"/>
    <att name="Description" type="list" cy:type="List" cy:elementType="String">
      <att name="Description" value="Function Code: 16.1 Conserved Hypothetical" type="string" cy:type="String"/>
    </att>
    <att name="Swissprot Description" value="NA" type="string" cy:type="String"/>
    <att name="Sequence Length" value="95" type="integer" cy:type="Integer"/>
    <att name="Gene Name" value="A3L04_08970" type="string" cy:type="String"/>
    <att name="NCBI IDs" type="list" cy:type="List" cy:elementType="String">
      <att name="NCBI IDs" value="GI:1057204208" type="string" cy:type="String"/>
      <att name="NCBI IDs" value="GI:1019365146" type="string" cy:type="String"/>
      <att name="NCBI IDs" value="GI:1214561241" type="string" cy:type="String"/>
      <att name="NCBI IDs" value="EMBL-CDS:ASJ17189.1" type="string" cy:type="String"/>
      <att name="NCBI IDs" value="EMBL-CDS:CUX77800.1" type="string" cy:type="String"/>
      <att name="NCBI IDs" value="REFSEQ:WP_068577376.1" type="string" cy:type="String"/>
    </att>
    <att name="Superkingdom" value="Archaea" type="string" cy:type="String"/>
    <att name="Kingdom" value="NA" type="string" cy:type="String"/>
    <att name="Phylum" value="Euryarchaeota" type="string" cy:type="String"/>
    <att name="Class" value="Thermococci" type="string" cy:type="String"/>
    <att name="Order" value="Thermococcales" type="string" cy:type="String"/>
    <att name="Family" value="Thermococcaceae" type="string" cy:type="String"/>
    <att name="Genus" value="Thermococcus" type="string" cy:type="String"/>
    <att name="Species" value="Thermococcus chitonophagus" type="string" cy:type="String"/>
    <att name="EC" value="None" type="string" cy:type="String"/>
    <att name="PFAM" type="list" cy:type="List" cy:elementType="String">
      <att name="PFAM" value="PF08967" type="string" cy:type="String"/>
    </att>
    <att name="PDB" type="list" cy:type="List" cy:elementType="String">
      <att name="PDB" value="None" type="string" cy:type="String"/>
    </att>
    <att name="InterPro (Domain)" value="None" type="string" cy:type="String"/>
    <att name="InterPro (Family)" value="IPR014418" type="string" cy:type="String"/>
    <att name="InterPro (Homologous Superfamily)" value="IPR036216" type="string" cy:type="String"/>
    <att name="InterPro (Other)" type="list" cy:type="List" cy:elementType="String">
      <att name="InterPro (Other)" value="None" type="string" cy:type="String"/>
    </att>
    <att name="BRENDA ID" value="None" type="string" cy:type="String"/>
    <att name="CAZY Name" type="list" cy:type="List" cy:elementType="String">
      <att name="CAZY Name" value="None" type="string" cy:type="String"/>
    </att>
    <att name="GO Term" type="list" cy:type="List" cy:elementType="String">
      <att name="GO Term" value="None" type="string" cy:type="String"/>
    </att>
    <att name="KEGG ID" value="tch:CHITON_1021" type="string" cy:type="String"/>
    <att name="PATRIC ID" value="None" type="string" cy:type="String"/>
    <att name="STRING ID" value="None" type="string" cy:type="String"/>
    <att name="HMP Body Site" type="list" cy:type="List" cy:elementType="String">
      <att name="HMP Body Site" value="None" type="string" cy:type="String"/>
    </att>
    <att name="HMP Oxygen" value="None" type="string" cy:type="String"/>
    <att name="P01 gDNA" value="False" type="string" cy:type="String"/>
    <att name="Sequence Status" value="complete" type="string" cy:type="String"/>
    <att name="Family Type" value="4A" type="string" cy:type="String"/>
    <att name="Cargo Type" value="Hydrogenase" type="string" cy:type="String"/>
    <att name="Cargo Accession" value="A0A160VTG5,A0A160VTG5,A0A161KIS0,A0A160VSX7" type="string" cy:type="String"/>
    <graphics h="20.0" width="0.0" y="139.56488037109375" x="-198.88198852539062" w="20.0" type="ELLIPSE" z="0.0" outline="#CCCCCC" fill="#FDB913">
      <att name="NODE_CUSTOMGRAPHICS_7" value="org.cytoscape.ding.customgraphics.NullCustomGraphics,0,[ Remove Graphics ]," type="string" cy:type="String"/>
      <att name="NODE_CUSTOMGRAPHICS_SIZE_5" value="20.0" type="string" cy:type="String"/>
      <att name="NODE_BORDER_TRANSPARENCY" value="255" type="string" cy:type="String"/>
      <att name="NODE_TOOLTIP" value="" type="string" cy:type="String"/>
      <att name="NODE_CUSTOMGRAPHICS_POSITION_7" value="C,C,c,0.00,0.00" type="string" cy:type="String"/>
      <att name="NODE_CUSTOMGRAPHICS_SIZE_7" value="20.0" type="string" cy:type="String"/>
      <att name="NODE_CUSTOMGRAPHICS_SIZE_1" value="20.0" type="string" cy:type="String"/>
      <att name="NODE_CUSTOMGRAPHICS_POSITION_5" value="C,C,c,0.00,0.00" type="string" cy:type="String"/>
      <att name="NODE_BORDER_STROKE" value="SOLID" type="string" cy:type="String"/>
      <att name="NODE_LABEL_FONT_SIZE" value="12" type="string" cy:type="String"/>
      <att name="NODE_CUSTOMGRAPHICS_3" value="org.cytoscape.ding.customgraphics.NullCustomGraphics,0,[ Remove Graphics ]," type="string" cy:type="String"/>
      <att name="NODE_LABEL_COLOR" value="#000000" type="string" cy:type="String"/>
      <att name="NODE_VISIBLE" value="true" type="string" cy:type="String"/>
      <att name="NODE_LABEL_FONT_FACE" value="SansSerif.plain,plain,12" type="string" cy:type="String"/>
      <att name="NODE_SELECTED" value="false" type="string" cy:type="String"/>
      <att name="NODE_CUSTOMGRAPHICS_POSITION_9" value="C,C,c,0.00,0.00" type="string" cy:type="String"/>
      <att name="NODE_CUSTOMGRAPHICS_POSITION_1" value="C,C,c,0.00,0.00" type="string" cy:type="String"/>
      <att name="NODE_CUSTOMGRAPHICS_9" value="org.cytoscape.ding.customgraphics.NullCustomGraphics,0,[ Remove Graphics ]," type="string" cy:type="String"/>
      <att name="NODE_CUSTOMGRAPHICS_SIZE_9" value="20.0" type="string" cy:type="String"/>
      <att name="NODE_CUSTOMGRAPHICS_5" value="org.cytoscape.ding.customgraphics.NullCustomGraphics,0,[ Remove Graphics ]," type="string" cy:type="String"/>
      <att name="NODE_LABEL" value="" type="string" cy:type="String"/>
      <att name="NODE_CUSTOMGRAPHICS_SIZE_4" value="20.0" type="string" cy:type="String"/>
      <att name="NODE_CUSTOMGRAPHICS_POSITION_8" value="C,C,c,0.00,0.00" type="string" cy:type="String"/>
      <att name="NODE_LABEL_TRANSPARENCY" value="255" type="string" cy:type="String"/>
      <att name="NODE_CUSTOMGRAPHICS_8" value="org.cytoscape.ding.customgraphics.NullCustomGraphics,0,[ Remove Graphics ]," type="string" cy:type="String"/>
      <att name="NODE_CUSTOMGRAPHICS_SIZE_8" value="20.0" type="string" cy:type="String"/>
      <att name="NODE_CUSTOMGRAPHICS_SIZE_3" value="20.0" type="string" cy:type="String"/>
      <att name="NODE_CUSTOMGRAPHICS_1" value="org.cytoscape.ding.customgraphics.NullCustomGraphics,0,[ Remove Graphics ]," type="string" cy:type="String"/>
      <att name="NODE_CUSTOMGRAPHICS_SIZE_2" value="20.0" type="string" cy:type="String"/>
      <att name="COMPOUND_NODE_PADDING" value="10.0" type="string" cy:type="String"/>
      <att name="NODE_LABEL_POSITION" value="C,C,c,0.00,0.00" type="string" cy:type="String"/>
      <att name="COMPOUND_NODE_SHAPE" value="ROUND_RECTANGLE" type="string" cy:type="String"/>
      <att name="NODE_DEPTH" value="20.0" type="string" cy:type="String"/>
      <att name="NODE_LABEL_WIDTH" value="200.0" type="string" cy:type="String"/>
      <att name="NODE_CUSTOMGRAPHICS_POSITION_3" value="C,C,c,0.00,0.00" type="string" cy:type="String"/>
      <att name="NODE_CUSTOMGRAPHICS_2" value="org.cytoscape.ding.customgraphics.NullCustomGraphics,0,[ Remove Graphics ]," type="string" cy:type="String"/>
      <att name="NODE_NESTED_NETWORK_IMAGE_VISIBLE" value="true" type="string" cy:type="String"/>
      <att name="NODE_TRANSPARENCY" value="255" type="string" cy:type="String"/>
      <att name="NODE_CUSTOMGRAPHICS_4" value="org.cytoscape.ding.customgraphics.NullCustomGraphics,0,[ Remove Graphics ]," type="string" cy:type="String"/>
      <att name="NODE_SELECTED_PAINT" value="#FFFF00" type="string" cy:type="String"/>
      <att name="NODE_CUSTOMGRAPHICS_POSITION_2" value="C,C,c,0.00,0.00" type="string" cy:type="String"/>
      <att name="NODE_CUSTOMGRAPHICS_POSITION_4" value="C,C,c,0.00,0.00" type="string" cy:type="String"/>
      <att name="NODE_CUSTOMGRAPHICS_POSITION_6" value="C,C,c,0.00,0.00" type="string" cy:type="String"/>
      <att name="NODE_CUSTOMGRAPHICS_6" value="org.cytoscape.ding.customgraphics.NullCustomGraphics,0,[ Remove Graphics ]," type="string" cy:type="String"/>
      <att name="NODE_CUSTOMGRAPHICS_SIZE_6" value="20.0" type="string" cy:type="String"/>
    </graphics>
  </node>
  <node id="31308" label="A0A170T0F5">
    <att name="shared name" value="A0A170T0F5" type="string" cy:type="String"/>
    <att name="name" value="A0A170T0F5" type="string" cy:type="String"/>
    <att name="selected" value="0" type="boolean" cy:type="Boolean"/>
    <att name="Sequence Source" value="USER" type="string" cy:type="String"/>
    <att name="Query IDs" type="list" cy:type="List" cy:elementType="String">
      <att name="Query IDs" value="A0A170T0F5" type="string" cy:type="String"/>
    </att>
    <att name="Sequence Count Cluster Number" value="2" type="integer" cy:type="Integer"/>
    <att name="Node Count Cluster Number" value="2" type="integer" cy:type="Integer"/>
    <att name="Cluster Sequence Count" value="43" type="integer" cy:type="Integer"/>
    <att name="Cluster Node Count" value="43" type="integer" cy:type="Integer"/>
    <att name="node.fillColor" value="#0000FF" type="string" cy:type="String"/>
    <att name="Node Count Fill Color" value="#0000FF" type="string" cy:type="String"/>
    <att name="Present in ENA Database?" value="true" type="string" cy:type="String"/>
    <att name="Genome Neighbors in ENA Database?" value="true" type="string" cy:type="String"/>
    <att name="ENA Database Genome ID" value="LN999010" type="string" cy:type="String"/>
    <att name="Neighbor Pfam Families" type="list" cy:type="List" cy:elementType="String">
      <att name="Neighbor Pfam Families" value="PF00004" type="string" cy:type="String"/>
      <att name="Neighbor Pfam Families" value="PF00011" type="string" cy:type="String"/>
      <att name="Neighbor Pfam Families" value="PF00288" type="string" cy:type="String"/>
      <att name="Neighbor Pfam Families" value="PF00294" type="string" cy:type="String"/>
      <att name="Neighbor Pfam Families" value="PF00586" type="string" cy:type="String"/>
      <att name="Neighbor Pfam Families" value="PF00589" type="string" cy:type="String"/>
      <att name="Neighbor Pfam Families" value="PF01035" type="string" cy:type="String"/>
      <att name="Neighbor Pfam Families" value="PF01113" type="string" cy:type="String"/>
      <att name="Neighbor Pfam Families" value="PF01247" type="string" cy:type="String"/>
      <att name="Neighbor Pfam Families" value="PF01751" type="string" cy:type="String"/>
      <att name="Neighbor Pfam Families" value="PF01918" type="string" cy:type="String"/>
      <att name="Neighbor Pfam Families" value="PF01941" type="string" cy:type="String"/>
      <att name="Neighbor Pfam Families" value="PF02005" type="string" cy:type="String"/>
      <att name="Neighbor Pfam Families" value="PF02359" type="string" cy:type="String"/>
      <att name="Neighbor Pfam Families" value="PF02769" type="string" cy:type="String"/>
      <att name="Neighbor Pfam Families" value="PF02800" type="string" cy:type="String"/>
      <att name="Neighbor Pfam Families" value="PF02899" type="string" cy:type="String"/>
      <att name="Neighbor Pfam Families" value="PF02933" type="string" cy:type="String"/>
      <att name="Neighbor Pfam Families" value="PF05763" type="string" cy:type="String"/>
      <att name="Neighbor Pfam Families" value="PF07155" type="string" cy:type="String"/>
      <att name="Neighbor Pfam Families" value="PF08745" type="string" cy:type="String"/>
      <att name="Neighbor Pfam Families" value="PF09153" type="string" cy:type="String"/>
      <att name="Neighbor Pfam Families" value="PF13429" type="string" cy:type="String"/>
      <att name="Neighbor Pfam Families" value="PF17862" type="string" cy:type="String"/>
    </att>
    <att name="Neighbor InterPro Families" type="list" cy:type="List" cy:elementType="String">
      <att name="Neighbor InterPro Families" value="IPR000846" type="string" cy:type="String"/>
      <att name="Neighbor InterPro Families" value="IPR001780" type="string" cy:type="String"/>
      <att name="Neighbor InterPro Families" value="IPR002068" type="string" cy:type="String"/>
      <att name="Neighbor InterPro Families" value="IPR002104" type="string" cy:type="String"/>
      <att name="Neighbor InterPro Families" value="IPR002139" type="string" cy:type="String"/>
      <att name="Neighbor InterPro Families" value="IPR002775" type="string" cy:type="String"/>
      <att name="Neighbor InterPro Families" value="IPR002795" type="string" cy:type="String"/>
      <att name="Neighbor InterPro Families" value="IPR002905" type="string" cy:type="String"/>
      <att name="Neighbor InterPro Families" value="IPR003338" type="string" cy:type="String"/>
      <att name="Neighbor InterPro Families" value="IPR003593" type="string" cy:type="String"/>
      <att name="Neighbor InterPro Families" value="IPR003959" type="string" cy:type="String"/>
      <att name="Neighbor InterPro Families" value="IPR004107" type="string" cy:type="String"/>
      <att name="Neighbor InterPro Families" value="IPR004201" type="string" cy:type="String"/>
      <att name="Neighbor InterPro Families" value="IPR005938" type="string" cy:type="String"/>
      <att name="Neighbor InterPro Families" value="IPR006171" type="string" cy:type="String"/>
      <att name="Neighbor InterPro Families" value="IPR006204" type="string" cy:type="String"/>
      <att name="Neighbor InterPro Families" value="IPR006283" type="string" cy:type="String"/>
      <att name="Neighbor InterPro Families" value="IPR006436" type="string" cy:type="String"/>
      <att name="Neighbor InterPro Families" value="IPR008553" type="string" cy:type="String"/>
      <att name="Neighbor InterPro Families" value="IPR008978" type="string" cy:type="String"/>
      <att name="Neighbor InterPro Families" value="IPR009000" type="string" cy:type="String"/>
      <att name="Neighbor InterPro Families" value="IPR009010" type="string" cy:type="String"/>
      <att name="Neighbor InterPro Families" value="IPR009825" type="string" cy:type="String"/>
      <att name="Neighbor InterPro Families" value="IPR010918" type="string" cy:type="String"/>
      <att name="Neighbor InterPro Families" value="IPR010998" type="string" cy:type="String"/>
      <att name="Neighbor InterPro Families" value="IPR011010" type="string" cy:type="String"/>
      <att name="Neighbor InterPro Families" value="IPR011611" type="string" cy:type="String"/>
      <att name="Neighbor InterPro Families" value="IPR011990" type="string" cy:type="String"/>
      <att name="Neighbor InterPro Families" value="IPR012043" type="string" cy:type="String"/>
      <att name="Neighbor InterPro Families" value="IPR013762" type="string" cy:type="String"/>
      <att name="Neighbor InterPro Families" value="IPR013795" type="string" cy:type="String"/>
      <att name="Neighbor InterPro Families" value="IPR014048" type="string" cy:type="String"/>
      <att name="Neighbor InterPro Families" value="IPR014481" type="string" cy:type="String"/>
      <att name="Neighbor InterPro Families" value="IPR014856" type="string" cy:type="String"/>
      <att name="Neighbor InterPro Families" value="IPR015236" type="string" cy:type="String"/>
      <att name="Neighbor InterPro Families" value="IPR016188" type="string" cy:type="String"/>
      <att name="Neighbor InterPro Families" value="IPR020568" type="string" cy:type="String"/>
      <att name="Neighbor InterPro Families" value="IPR020828" type="string" cy:type="String"/>
      <att name="Neighbor InterPro Families" value="IPR020829" type="string" cy:type="String"/>
      <att name="Neighbor InterPro Families" value="IPR020831" type="string" cy:type="String"/>
      <att name="Neighbor InterPro Families" value="IPR022923" type="string" cy:type="String"/>
      <att name="Neighbor InterPro Families" value="IPR027417" type="string" cy:type="String"/>
      <att name="Neighbor InterPro Families" value="IPR027790" type="string" cy:type="String"/>
      <att name="Neighbor InterPro Families" value="IPR029056" type="string" cy:type="String"/>
      <att name="Neighbor InterPro Families" value="IPR029060" type="string" cy:type="String"/>
      <att name="Neighbor InterPro Families" value="IPR029063" type="string" cy:type="String"/>
      <att name="Neighbor InterPro Families" value="IPR029067" type="string" cy:type="String"/>
      <att name="Neighbor InterPro Families" value="IPR031107" type="string" cy:type="String"/>
      <att name="Neighbor InterPro Families" value="IPR033686" type="string" cy:type="String"/>
      <att name="Neighbor InterPro Families" value="IPR034141" type="string" cy:type="String"/>
      <att name="Neighbor InterPro Families" value="IPR036217" type="string" cy:type="String"/>
      <att name="Neighbor InterPro Families" value="IPR036291" type="string" cy:type="String"/>
      <att name="Neighbor InterPro Families" value="IPR036388" type="string" cy:type="String"/>
      <att name="Neighbor InterPro Families" value="IPR036631" type="string" cy:type="String"/>
      <att name="Neighbor InterPro Families" value="IPR036676" type="string" cy:type="String"/>
      <att name="Neighbor InterPro Families" value="IPR036882" type="string" cy:type="String"/>
      <att name="Neighbor InterPro Families" value="IPR036921" type="string" cy:type="String"/>
      <att name="Neighbor InterPro Families" value="IPR038661" type="string" cy:type="String"/>
      <att name="Neighbor InterPro Families" value="IPR041569" type="string" cy:type="String"/>
      <att name="Neighbor InterPro Families" value="IPR042296" type="string" cy:type="String"/>
      <att name="Neighbor InterPro Families" value="IPR042543" type="string" cy:type="String"/>
      <att name="Neighbor InterPro Families" value="IPR042544" type="string" cy:type="String"/>
    </att>
    <att name="Organism" value="Thermococcus chitonophagus." type="string" cy:type="String"/>
    <att name="Taxonomy ID" value="54262" type="string" cy:type="String"/>
    <att name="UniProt Annotation Status" value="TrEMBL" type="string" cy:type="String"/>
    <att name="Description" type="list" cy:type="List" cy:elementType="String">
      <att name="Description" value="Uncharacterized protein" type="string" cy:type="String"/>
    </att>
    <att name="Swissprot Description" value="NA" type="string" cy:type="String"/>
    <att name="Sequence Length" value="107" type="integer" cy:type="Integer"/>
    <att name="Gene Name" value="A3L04_03095" type="string" cy:type="String"/>
    <att name="NCBI IDs" type="list" cy:type="List" cy:elementType="String">
      <att name="NCBI IDs" value="GI:1019366229" type="string" cy:type="String"/>
      <att name="NCBI IDs" value="GI:1057206134" type="string" cy:type="String"/>
      <att name="NCBI IDs" value="GI:1214560186" type="string" cy:type="String"/>
      <att name="NCBI IDs" value="EMBL-CDS:ASJ16134.1" type="string" cy:type="String"/>
      <att name="NCBI IDs" value="EMBL-CDS:CUX78896.1" type="string" cy:type="String"/>
      <att name="NCBI IDs" value="REFSEQ:WP_068579301.1" type="string" cy:type="String"/>
    </att>
    <att name="Superkingdom" value="Archaea" type="string" cy:type="String"/>
    <att name="Kingdom" value="NA" type="string" cy:type="String"/>
    <att name="Phylum" value="Euryarchaeota" type="string" cy:type="String"/>
    <att name="Class" value="Thermococci" type="string" cy:type="String"/>
    <att name="Order" value="Thermococcales" type="string" cy:type="String"/>
    <att name="Family" value="Thermococcaceae" type="string" cy:type="String"/>
    <att name="Genus" value="Thermococcus" type="string" cy:type="String"/>
    <att name="Species" value="Thermococcus chitonophagus" type="string" cy:type="String"/>
    <att name="EC" value="None" type="string" cy:type="String"/>
    <att name="PFAM" type="list" cy:type="List" cy:elementType="String">
      <att name="PFAM" value="PF08967" type="string" cy:type="String"/>
    </att>
    <att name="PDB" type="list" cy:type="List" cy:elementType="String">
      <att name="PDB" value="None" type="string" cy:type="String"/>
    </att>
    <att name="InterPro (Domain)" value="None" type="string" cy:type="String"/>
    <att name="InterPro (Family)" value="IPR014418" type="string" cy:type="String"/>
    <att name="InterPro (Homologous Superfamily)" value="IPR036216" type="string" cy:type="String"/>
    <att name="InterPro (Other)" type="list" cy:type="List" cy:elementType="String">
      <att name="InterPro (Other)" value="None" type="string" cy:type="String"/>
    </att>
    <att name="BRENDA ID" value="None" type="string" cy:type="String"/>
    <att name="CAZY Name" type="list" cy:type="List" cy:elementType="String">
      <att name="CAZY Name" value="None" type="string" cy:type="String"/>
    </att>
    <att name="GO Term" type="list" cy:type="List" cy:elementType="String">
      <att name="GO Term" value="None" type="string" cy:type="String"/>
    </att>
    <att name="KEGG ID" value="tch:CHITON_2117" type="string" cy:type="String"/>
    <att name="PATRIC ID" value="None" type="string" cy:type="String"/>
    <att name="STRING ID" value="None" type="string" cy:type="String"/>
    <att name="HMP Body Site" type="list" cy:type="List" cy:elementType="String">
      <att name="HMP Body Site" value="None" type="string" cy:type="String"/>
    </att>
    <att name="HMP Oxygen" value="None" type="string" cy:type="String"/>
    <att name="P01 gDNA" value="False" type="string" cy:type="String"/>
[truncated: 6,201,775 more chars]
